# Supplementary material for: Immune Interaction Map of Human SARS-CoV-2 Target Genes: Implications for Therapeutic Avenues
Source: Front Immunol. 2021 Mar 16;12:597399. doi: 10.3389/fimmu.2021.597399 (PMC8007772; doi:10.3389/fimmu.2021.597399)
Supplement: Supplementary file 1 [file Data_Sheet_1.ZIP]

Archive with 10 entries (10 files):
- Supplementary Figure 1.jpg
- Supplementary Figure 2.JPG
- Supplementary Figure 3.JPG
- Supplementary Figure 4.pdf
- Supplementary Table 1_GO_term_GO 0002376_Gene list.xlsx
- Supplementary Table 2_Immune system genes_string_interactions_with ACE2-TMPRSS2.xlsx
- Supplementary Table 3_R2 correlations.xlsx
- Supplementary Table 4_Immune cells_correlations.xlsx
- Supplementary Table 5_Drug associated genes.xlsx
- Supplementary Table 6_Overall survival.xlsx
