# Supplementary material for: Immune Interaction Map of Human SARS-CoV-2 Target Genes: Implications for Therapeutic Avenues
Source: Front Immunol. 2021 Mar 16;12:597399. doi: 10.3389/fimmu.2021.597399 (PMC8007772; doi:10.3389/fimmu.2021.597399)
Supplement: Supplementary file 1 [file Data_Sheet_1.ZIP › Supplementary Table 1_GO_term_GO 0002376_Gene list.xlsx]

## Sheet: Sheet0
MGI Gene/Marker ID	Symbol	Name	Chr	Qualifier	Annotated Term	Context	Proteoform	Evidence	Inferred From	Reference(s)
MGI:2449119	A2m	alpha-2-macroglobulin	6		negative regulation of complement activation, lectin pathway			ISO	P01023	J:164563
MGI:2443476	A530064D06Rik	RIKEN cDNA A530064D06 gene	17		regulation of innate immune response			IBA	PTN001046732	J:265628
MGI:2388709	Abca15	ATP-binding cassette, sub-family A (ABC1), member 15	7		hematopoietic progenitor cell differentiation			IMP		J:202604
MGI:1861729	Abcb9	ATP-binding cassette, sub-family B (MDR/TAP), member 9	5		antigen processing and presentation of endogenous peptide antigen via MHC class I			IBA	PTN002795181	J:265628
MGI:1352630	Abcc9	ATP-binding cassette, sub-family C (CFTR/MRP), member 9	6		defense response to virus			ISO	O60706	J:126658
MGI:1351656	Abcf3	ATP-binding cassette, sub-family F (GCN20), member 3	16		defense response to virus			IEA	KW-0051	J:60000
MGI:104913	Abi1	abl-interactor 1	2		megakaryocyte development	results in the development of megakaryocyte		IMP		J:149119
MGI:87859	Abl1	c-abl oncogene 1, non-receptor tyrosine kinase	2		activated T cell proliferation			IMP	MGI:3525886	J:154821
MGI:87860	Abl2	v-abl Abelson murine leukemia viral oncogene 2 (arg, Abelson-related gene)	1		alpha-beta T cell differentiation	results in the differentiation of DN4 thymocyte		IGI	MGI:87859	J:154821
MGI:107771	Abr	active BCR-related gene	11		negative regulation of cellular extravasation			IMP		J:195022
MGI:87874	Ace	angiotensin I converting enzyme (peptidyl-dipeptidase A) 1	11		neutrophil mediated immunity	has the participant lung		IMP		J:140619
MGI:1891697	Ackr2	atypical chemokine receptor 2	9		immune response			IBA	PTN001628461	J:265628
MGI:109562	Ackr3	atypical chemokine receptor 3	1		immune response			IBA	PTN001628461	J:265628
MGI:2181676	Ackr4	atypical chemokine receptor 4	9		immune response			IBA	PTN001628461	J:265628
MGI:103206	Acod1	aconitate decarboxylase 1	14		cellular response to interferon-gamma			IDA		J:196718
MGI:1931010	Acp6	acid phosphatase 6, lysophosphatidic	3		hematopoietic progenitor cell differentiation			IGI	MGI:1343184	J:202604
MGI:87906	Actg1	actin, gamma, cytoplasmic 1	11		cellular response to interferon-gamma			IDA		J:143718
MGI:2137706	Actn1	actinin, alpha 1	12		platelet formation			ISO	P12814	J:164563
MGI:1913963	Actr2	ARP2 actin-related protein 2	11		cellular response to interferon-gamma			IGI	MGI:1921367	J:143718
MGI:1921367	Actr3	ARP3 actin-related protein 3	1		cellular response to interferon-gamma			IGI	MGI:1913963	J:143718
MGI:1338944	Acvr1b	activin A receptor, type 1B	15		positive regulation of erythrocyte differentiation			ISO	P36896	J:164563
MGI:102806	Acvr2a	activin receptor IIA	2		positive regulation of erythrocyte differentiation			ISO	P27037	J:164563
MGI:87916	Ada	adenosine deaminase	2		germinal center B cell differentiation	happens in spleen,results in the differentiation of germinal center B cell		IMP	MGI:1857117 MGI:2683027	J:106733
MGI:107825	Adam8	a disintegrin and metallopeptidase domain 8	7		leukocyte migration involved in inflammatory response			IMP		J:172944
MGI:105376	Adam9	a disintegrin and metallopeptidase domain 9 (meltrin gamma)	8		monocyte activation			ISO	Q13443	J:164563
MGI:109548	Adam10	a disintegrin and metallopeptidase domain 10	9		monocyte activation			ISO	O14672	J:164563
MGI:1333882	Adam15	a disintegrin and metallopeptidase domain 15 (metargidin)	3		immune response to tumor cell			ISO	Q13444	J:164563
MGI:1096335	Adam17	a disintegrin and metallopeptidase domain 17	12		B cell differentiation			IMP		J:143629
MGI:1889575	Adar	adenosine deaminase, RNA-specific	3		defense response to virus		PR:Q99MU3-1	IMP	MGI:4941203	J:169014
MGI:102891	Adcy7	adenylate cyclase 7	8		regulation of adaptive immune response			IMP		J:161446
MGI:105094	Adcyap1	adenylate cyclase activating polypeptide 1	17		negative regulation of acute inflammatory response to antigenic stimulus			ISO	RGD:2037	J:155856
MGI:87918	Add1	adducin 1 (alpha)	5		erythrocyte differentiation			IMP	MGI:3799499	J:138919
MGI:87919	Add2	adducin 2 (beta)	6		hemopoiesis			IMP	MGI:2149065	J:71029
MGI:1933736	Adgrb1	adhesion G protein-coupled receptor B1	15		immune system process			IEA	KW-0391	J:60000
MGI:106912	Adgre1	adhesion G protein-coupled receptor E1	17		adaptive immune response			IEA	KW-1064	J:60000
MGI:1925499	Adgrf4	adhesion G protein-coupled receptor F4	17		erythrocyte development			IGI	MGI:2182928	J:245698
MGI:2182928	Adgrf5	adhesion G protein-coupled receptor F5	17		erythrocyte development			IGI	MGI:1925499	J:245698
MGI:1859670	Adgrg3	adhesion G protein-coupled receptor G3	8		B cell differentiation			IMP		J:222670
MGI:106675	Adipoq	adiponectin, C1Q and collagen domain containing	16		negative regulation of granulocyte differentiation			ISO	Q15848	J:164563
MGI:87930	Adk	adenosine kinase	14		positive regulation of T cell proliferation			ISO	RGD:2046	J:155856
MGI:108058	Adm	adrenomedullin	7		antibacterial humoral response			ISO	P35318	J:164563
MGI:99401	Adora1	adenosine A1 receptor	1		negative regulation of leukocyte migration	regulates a function/process that happens in lung		IGI	MGI:87916	J:95142
MGI:99402	Adora2a	adenosine A2a receptor	10		negative regulation of alpha-beta T cell activation			IDA		J:142710
MGI:99403	Adora2b	adenosine A2b receptor	11		positive regulation of mast cell degranulation	regulates a function/process that happens in mast cell		IMP		J:132588
MGI:104847	Adora3	adenosine A3 receptor	3		histamine secretion by mast cell	happens in mast cell		IDA		J:84007
MGI:1929289	Adrm1	adhesion regulating molecule 1	2		regulation of T cell differentiation in thymus			IMP		J:166694
MGI:1924596	Adtrp	androgen dependent TFPI regulating protein	13		negative regulation of leukocyte migration			ISO	Q96IZ2	J:164563
MGI:1918244	Agbl4	ATP/GTP binding protein-like 4	4		defense response to virus			IMP		J:231311
MGI:2441745	Agbl5	ATP/GTP binding protein-like 5	5		defense response to virus			IMP		J:231311
MGI:893592	Ager	advanced glycosylation end product-specific receptor	17		microglial cell activation			IGI	P05067	J:184555
MGI:1196345	Agpat5	1-acylglycerol-3-phosphate O-acyltransferase 5 (lysophosphatidic acid acyltransferase, epsilon)	8		hematopoietic progenitor cell differentiation			IGI	MGI:1343184	J:202604
MGI:1915033	Ahctf1	AT hook containing transcription factor 1	1		hemopoiesis			TAS		J:153326
MGI:87968	Ahcy	S-adenosylhomocysteine hydrolase	2		chronic inflammatory response to antigenic stimulus			ISO	RGD:69260	J:155856
MGI:105043	Ahr	aryl-hydrocarbon receptor	12		B cell differentiation			TAS		J:175187
MGI:2158492	Ahsp	alpha hemoglobin stabilizing protein	UN		erythrocyte differentiation			IBA	PTN000408386	J:265628
MGI:1342279	Aicda	activation-induced cytidine deaminase	6		defense response to virus			IBA	PTN001419581	J:265628
MGI:1343098	Aif1	allograft inflammatory factor 1	17		microglial cell activation			NAS		J:182386
MGI:2686159	Aim2	absent in melanoma 2	1		activation of innate immune response			IBA	PTN001385767	J:265628
MGI:102774	Aimp1	aminoacyl tRNA synthetase complex-interacting multifunctional protein 1	3		leukocyte migration			IDA		J:127945
MGI:1338803	Aire	autoimmune regulator (autoimmune polyendocrinopathy candidiasis ectodermal dystrophy)	10		central tolerance induction to self antigen			IBA	PTN002931439	J:265628
MGI:1926051	Ak7	adenylate kinase 7	12		inflammatory response to antigenic stimulus	has the participant respiratory system		IMP	MGI:5431002	J:186062
MGI:1928488	Akap8	A kinase (PRKA) anchor protein 8	17		immune system process			IEA	KW-0391	J:60000
MGI:1915300	Akirin1	akirin 1	4		positive regulation of macrophage chemotaxis			IMP		J:150456
MGI:1889364	Akirin2	akirin 2	4		immune system process			IEA	KW-0391	J:60000
MGI:87986	Akt1	thymoma viral proto-oncogene 1	12		activation-induced cell death of T cells			ISO	P31749	J:87682
MGI:87989	Alas1	aminolevulinic acid synthase 1	9		erythrocyte development			IBA	PTN000343740	J:265628
MGI:87990	Alas2	aminolevulinic acid synthase 2, erythroid	X		erythrocyte development			IBA	PTN000343740	J:265628
MGI:1313266	Alcam	activated leukocyte cell adhesion molecule	16		adaptive immune response			IEA	KW-1064	J:60000
MGI:87999	Alox5	arachidonate 5-lipoxygenase	6		dendritic cell migration			IMP		J:122095
MGI:87997	Alox15	arachidonate 15-lipoxygenase	11		negative regulation of adaptive immune response			IMP		J:187327
MGI:1918731	Alpk1	alpha-kinase 1	3		immune system process			IEA	KW-0391	J:60000
MGI:1096344	Ampd3	adenosine monophosphate deaminase 3	7		erythrocyte homeostasis			IMP		J:203909
MGI:88022	Ang	angiogenin, ribonuclease, RNase A family, 5	14		antibacterial humoral response			IDA		J:82368
MGI:2656551	Ang4	angiogenin, ribonuclease A family, member 4	14		antibacterial humoral response			IDA		J:82368
MGI:108448	Angpt1	angiopoietin 1	15		hemopoiesis			IDA		J:91951
MGI:1202890	Angpt2	angiopoietin 2	8		hemopoiesis			TAS		J:169941
MGI:88024	Ank1	ankyrin 1, erythroid	8		erythrocyte development	results in the development of erythrocyte		IMP	MGI:1856298	J:10432
MGI:1921733	Ankhd1	ankyrin repeat and KH domain containing 1	18		innate immune response			IBA	PTN001506277	J:265628
MGI:1918775	Ankle1	ankyrin repeat and LEM domain containing 1	8	NOT	erythrocyte maturation			IMP		J:235782
MGI:1932101	Ankrd17	ankyrin repeat domain 17	5		immune system process			IEA	KW-0391	J:60000
MGI:2444209	Ankrd54	ankyrin repeat domain 54	15		positive regulation of erythrocyte differentiation			IDA		J:148303
MGI:1920174	Anln	anillin, actin binding protein	9		hematopoietic progenitor cell differentiation			IGI	MGI:1343184	J:202604
MGI:2145890	Ano6	anoctamin 6	15		dendritic cell chemotaxis	happens in dendritic cell		IMP		J:203552
MGI:96819	Anxa1	annexin A1	19		adaptive immune response			IEA	KW-1064	J:60000
MGI:88246	Anxa2	annexin A2	9		osteoclast development			ISO	P07355	J:164563
MGI:1201378	Anxa3	annexin A3	5		neutrophil degranulation			ISO	P12429	J:164563
MGI:1306797	Aoc3	amine oxidase, copper containing 3	11		leukocyte migration involved in inflammatory response			ISO	RGD:62058	J:155856
MGI:101919	Ap1g1	adaptor protein complex AP-1, gamma 1 subunit	8		positive regulation of natural killer cell degranulation			ISO	O43747	J:164563
MGI:101920	Ap2a2	adaptor-related protein complex 2, alpha 2 subunit	7		regulation of hematopoietic stem cell differentiation			NAS		J:215867
MGI:1333879	Ap3b1	adaptor-related protein complex 3, beta 1 subunit	13		antigen processing and presentation			IMP	MGI:1856989	J:86243
MGI:107734	Ap3d1	adaptor-related protein complex 3, delta 1 subunit	10		antigen processing and presentation			IMP	MGI:1856083	J:86243
MGI:1861354	Apbb1ip	amyloid beta (A4) precursor protein-binding, family B, member 1 interacting protein	2		T cell activation via T cell receptor contact with antigen bound to MHC molecule on antigen presenting cell			IDA		J:122332
MGI:88039	Apc	APC, WNT signaling pathway regulator	18		regulation of osteoclast differentiation	happens in femur,regulates the differentiation of osteoclast		IMP	MGI:1857966	J:99904
MGI:98229	Apcs	serum amyloid P-component	1		complement activation, classical pathway			IBA	PTN000444388	J:265628
MGI:1919353	Aplf	aprataxin and PNKP like factor	6		regulation of isotype switching	regulates a function/process that happens in spleen,regulates a function/process that happens in B cell		IMP	MGI:4128102	J:168260
MGI:88049	Apoa1	apolipoprotein A-I	9		negative regulation of cytokine production involved in immune response			ISO	P02647	J:164563
MGI:88050	Apoa2	apolipoprotein A-II	1		negative regulation of cytokine production involved in immune response			ISO	P02652	J:164563
MGI:88051	Apoa4	apolipoprotein A-IV	9		innate immune response in mucosa			IMP		J:91357
MGI:103298	Apobec1	apolipoprotein B mRNA editing enzyme, catalytic polypeptide 1	6		defense response to virus			ISO	RGD:2133	J:155856
MGI:1933111	Apobec3	apolipoprotein B mRNA editing enzyme, catalytic polypeptide 3	15		defense response to virus			IBA	PTN001419581	J:265628
MGI:88056	Apod	apolipoprotein D	16		negative regulation of T cell migration			ISO	P05090	J:164563
MGI:88057	Apoe	apolipoprotein E	7		regulation of innate immune response			IMP		J:266110
MGI:88059	App	amyloid beta (A4) precursor protein	16		antibacterial humoral response			ISO	RGD:2139	J:155856
MGI:1920243	Appl1	adaptor protein, phosphotyrosine interaction, PH domain and leucine zipper containing 1	14		negative regulation of Fc-gamma receptor signaling pathway involved in phagocytosis			IMP		J:268015
MGI:2384914	Appl2	adaptor protein, phosphotyrosine interaction, PH domain and leucine zipper containing 2	10		positive regulation of Fc-gamma receptor signaling pathway involved in phagocytosis			IMP		J:268015
MGI:1333777	Aqp3	aquaporin 3	4		positive regulation of immune system process			ISO	Q92482	J:164563
MGI:107387	Aqp4	aquaporin 4	18		cellular response to interferon-gamma			ISO	P55087	J:164563
MGI:88070	Arg1	arginase, liver	10		adaptive immune response			IEA	KW-1064	J:60000
MGI:1330806	Arg2	arginase type II	12		adaptive immune response			IEA	KW-1064	J:60000
MGI:103264	Arhgef2	rho/rac guanine nucleotide exchange factor (GEF) 2	3		immune system process			IEA	KW-0391	J:60000
MGI:1858952	Arhgef5	Rho guanine nucleotide exchange factor (GEF) 5	6		myeloid dendritic cell chemotaxis	happens in bone marrow,results in the movement of myeloid dendritic cell		IMP		J:157812
MGI:1860493	Arhgef7	Rho guanine nucleotide exchange factor (GEF7)	8		hematopoietic progenitor cell differentiation			IGI	MGI:1343184	J:202604
MGI:2444354	Arid4a	AT rich interactive domain 4A (RBP1-like)	12		erythrocyte development			IMP	MGI:3687004	J:141004
MGI:2443039	Arid5a	AT rich interactive domain 5A (MRF1-like)	1		immune system process			IEA	KW-0391	J:60000
MGI:1344361	Arih2	ariadne RBR E3 ubiquitin protein ligase 2	9		hematopoietic stem cell proliferation			ISO	O95376	J:164563
MGI:2444054	Arl11	ADP-ribosylation factor-like 11	14		hematopoietic progenitor cell differentiation			IMP		J:202604
MGI:1924063	Armc6	armadillo repeat containing 6	8		hematopoietic progenitor cell differentiation			IBA	PTN000527910	J:265628
MGI:99474	Arrb2	arrestin, beta 2	11		negative regulation of natural killer cell mediated cytotoxicity			ISO	P32121	J:164563
MGI:1333791	Artn	artemin	4		lymphocyte migration into lymphoid organs			IMP		J:120816
MGI:2684063	Asxl1	additional sex combs like 1	2		bone marrow development			IMP	MGI:4418244	J:155898
MGI:1922552	Asxl2	additional sex combs like 2, transcriptional regulator	12		positive regulation of osteoclast differentiation	regulates the differentiation of bone marrow macrophage		IMP		J:201571
MGI:2442925	Atad5	ATPase family, AAA domain containing 5	11		B cell proliferation	affects a population of B cell		IMP	MGI:4127920	J:230702
MGI:1277186	Atg5	autophagy related 5	10		antigen processing and presentation of endogenous antigen	happens in medullary thymic epithelial cell		IGI	MGI:1338803	J:196474
MGI:1921494	Atg7	autophagy related 7	6		defense response to virus			ISO	O95352	J:164563
MGI:2138446	Atg9a	autophagy related 9A	1		innate immune response	happens in fibroblast		IMP	MGI:4417824	J:155552
MGI:107202	Atm	ataxia telangiectasia mutated	9		immune system process			IMP	MGI:1926343	J:35914
MGI:109629	Atp6ap1	ATPase, H+ transporting, lysosomal accessory protein 1	X		positive regulation of osteoclast development			IMP		J:211452
MGI:99400	Atp7a	ATPase, Cu++ transporting, alpha polypeptide	X		T-helper cell differentiation	results in the differentiation of CD4-positive helper T cell		IMP	MGI:1856466	J:13154
MGI:1859661	Atp11c	ATPase, class VI, type 11C	X		positive regulation of B cell differentiation			IMP		J:171924
MGI:1196457	Atpif1	ATPase inhibitory factor 1	4		erythrocyte differentiation			IMP		J:189963
MGI:3694797	Atxn1l	ataxin 1-like	8		positive regulation of hematopoietic stem cell proliferation			IMP	MGI:5301616	J:195268
MGI:1096327	Axin1	axin 1	17		erythrocyte homeostasis			IMP	MGI:1856035	J:244
MGI:1347244	Axl	AXL receptor tyrosine kinase	7		erythrocyte homeostasis	affects a population of erythrocyte		IGI	MGI:95660	J:131177
MGI:2158419	AY036118	cDNA sequence AY036118	17		hemopoiesis			IDA		J:73831
MGI:3630303	AY761185	cDNA sequence AY761185	8		antibacterial humoral response			IBA	PTN002275316	J:265628
MGI:103163	Azgp1	alpha-2-glycoprotein 1, zinc	5		antigen processing and presentation of endogenous peptide antigen via MHC class I via ER pathway, TAP-independent			IBA	PTN002497567	J:265628
MGI:1351332	Azi2	5-azacytidine induced gene 2	9		dendritic cell differentiation			IMP	MGI:5544312	J:204786
MGI:88127	B2m	beta-2 microglobulin	2		antibacterial humoral response			ISO	P61769	J:164563
MGI:95705	B4galt1	UDP-Gal:betaGlcNAc beta 1,4- galactosyltransferase, polypeptide 1	4		leukocyte migration	happens in skin,results in the movement of macrophage		IMP	MGI:2450889	J:89125
MGI:2443478	B430306N03Rik	RIKEN cDNA B430306N03 gene	17		regulation of innate immune response			IBA	PTN001046732	J:265628
MGI:1915501	Babam1	BRISC and BRCA1 A complex member 1	8		hematopoietic stem cell proliferation			IMP	MGI:3994220	J:223526
MGI:894679	Bach2	BTB and CNC homology, basic leucine zipper transcription factor 2	4		primary adaptive immune response involving T cells and B cells			ISO	Q9BYV9	J:164563
MGI:1096330	Bad	BCL2-associated agonist of cell death	19		positive regulation of B cell differentiation			IMP	MGI:3029528	J:88139
MGI:1919439	Bag6	BCL2-associated athanogene 6	17		antigen processing and presentation of peptide antigen via MHC class I			TAS		J:168161
MGI:1097161	Bak1	BCL2-antagonist/killer 1	17		B cell homeostasis	happens in bone marrow,affects a population of B cell		IGI	MGI:1197519	J:99285
MGI:2442120	Bank1	B cell scaffold protein with ankyrin repeats 1	3		B cell activation			IBA	PTN002701876	J:265628
MGI:1206586	Bap1	Brca1 associated protein 1	14		macrophage homeostasis			IMP	MGI:5439653	J:234216
MGI:103124	Barx1	BarH-like homeobox 1	13		spleen development	results in the development of spleen primordium		IMP	MGI:3578634	J:128378
MGI:1859147	Batf	basic leucine zipper transcription factor, ATF-like	12		hematopoietic stem cell differentiation			IMP		J:190258
MGI:1921731	Batf2	basic leucine zipper transcription factor, ATF-like 2	19		myeloid dendritic cell differentiation			IMP		J:188767
MGI:1925491	Batf3	basic leucine zipper transcription factor, ATF-like 3	1		dendritic cell differentiation			IMP		J:159175
MGI:99702	Bax	BCL2-associated X protein	7		B cell homeostasis	happens in bone marrow,affects a population of B cell		IGI	MGI:1197519	J:99285
MGI:2682300	BC051665	cDNA sequence BC051665	13		immune response			IBA	PTN001391516	J:265628
MGI:3026886	BC052040	cDNA sequence BC052040	2		erythrocyte differentiation			ISO	Q9Y2V0	J:164563
MGI:3039605	BC053393	cDNA sequence BC053393	11		positive regulation of mast cell activation			IBA	PTN000398400	J:265628
MGI:1350933	Bcap31	B cell receptor associated protein 31	X		immune response			IPI	P01873	J:58767
MGI:108091	Bcar1	breast cancer anti-estrogen resistance 1	8		antigen receptor-mediated signaling pathway			ISO	P56945	J:164563
MGI:88138	Bcl2	B cell leukemia/lymphoma 2	1		B cell differentiation	happens in bone marrow		IMP	MGI:2156165	J:38087
MGI:102687	Bcl2a1a	B cell leukemia/lymphoma 2 related protein A1a	9		B cell homeostasis	affects a population of B cell		IDA		J:86373
MGI:1278325	Bcl2a1d	B cell leukemia/lymphoma 2 related protein A1d	9		T cell differentiation			IMP		J:96628
MGI:88139	Bcl2l1	BCL2-like 1	2		defense response to virus			ISO	Q07817	J:164563
MGI:1197519	Bcl2l11	BCL2-like 11 (apoptosis facilitator)	2		B cell homeostasis	happens in bone marrow,affects a population of B cell		IGI	MGI:1097161 MGI:99702	J:99285
MGI:88140	Bcl3	B cell leukemia/lymphoma 3	7		antimicrobial humoral response			IMP	MGI:1861796	J:38092
MGI:107187	Bcl6	B cell leukemia/lymphoma 6	16		B cell differentiation	results in the differentiation of B cell		IGI	MGI:88337	J:87846
MGI:1278332	Bcl6b	B cell CLL/lymphoma 6, member B	11		regulation of immune system process			IBA	PTN000578151	J:265628
MGI:1337994	Bcl10	B cell leukemia/lymphoma 10	3		adaptive immune response			IBA	PTN002858499	J:265628
MGI:106190	Bcl11a	B cell CLL/lymphoma 11A (zinc finger protein)	11		B cell differentiation			IMP	MGI:2663941	J:83646
MGI:1929913	Bcl11b	B cell leukemia/lymphoma 11B	12		alpha-beta T cell differentiation	results in the differentiation of alpha-beta T cell		IMP	MGI:2663971	J:83651
MGI:88141	Bcr	BCR activator of RhoGEF and GTPase	10		definitive hemopoiesis			IMP	MGI:2154396	J:23804
MGI:88144	Bdkrb1	bradykinin receptor, beta 1	12		positive regulation of leukocyte migration			ISO	RGD:620401	J:155856
MGI:102845	Bdkrb2	bradykinin receptor, beta 2	12		acute inflammatory response to antigenic stimulus			ISO	RGD:2201	J:155856
MGI:1891828	Becn1	beclin 1, autophagy related	11		defense response to virus			IEA	KW-0051	J:60000
MGI:88169	Blk	B lymphoid kinase	14		B cell receptor signaling pathway			ISO	P51451	J:164563
MGI:1328362	Blm	Bloom syndrome, RecQ like helicase	7		alpha-beta T cell differentiation	happens in thymus,results in the differentiation of DN4 thymocyte		IMP	MGI:3053044 MGI:3663359	J:118992
MGI:96878	Blnk	B cell linker	19		B cell activation			IEA	KW-0075	J:60000
MGI:2678952	Bloc1s3	biogenesis of lysosomal organelles complex-1, subunit 3	7		positive regulation of natural killer cell activation			IMP	MGI:1857021	J:6801
MGI:1927580	Bloc1s6	biogenesis of lysosomal organelles complex-1, subunit 6, pallidin	2		positive regulation of natural killer cell activation			IMP	MGI:1856982	J:6801
MGI:88174	Bmi1	Bmi1 polycomb ring finger oncogene	2		humoral immune response			IMP	MGI:1857632	J:17712
MGI:5590788	Bmncr	bone marrow associated noncoding RNA	1		bone marrow development			IDA		J:270992
MGI:88180	Bmp4	bone morphogenetic protein 4	14		erythrocyte differentiation			IDA		J:98445
MGI:88182	Bmp6	bone morphogenetic protein 6	13		immune response			ISO	P22004	J:164563
MGI:1338938	Bmpr1a	bone morphogenetic protein receptor, type 1A	14		immune response			ISO	P36894	J:164563
MGI:1101778	Bmx	BMX non-receptor tyrosine kinase	X		adaptive immune response			IBA	PTN000700360	J:265628
MGI:109326	Bnip3	BCL2/adenovirus E1B interacting protein 3	7		defense response to virus			ISO	Q12983	J:164563
MGI:1332659	Bnip3l	BCL2/adenovirus E1B interacting protein 3-like	14		defense response to virus			IBA	PTN002689506	J:265628
MGI:1098242	Bpgm	2,3-bisphosphoglycerate mutase	6		erythrocyte development			ISO	RGD:735018	J:155856
MGI:3045315	Bpi	bactericidal permeablility increasing protein	2		antibacterial humoral response			ISO	P17213	J:164563
MGI:1338036	Bpifa1	BPI fold containing family A, member 1	2		antibacterial humoral response			IBA	PTN000053036	J:265628
MGI:1914385	Bpifa5	BPI fold containing family A, member 5	2		antibacterial humoral response			IBA	PTN000053036	J:265628
MGI:2137431	Bpifb1	BPI fold containing family B, member 1	2		immune system process			IEA	KW-0391	J:60000
MGI:2675077	Bpifb3	BPI fold containing family B, member 3	2		innate immune response			IEA	IPR032951	J:72247
MGI:88190	Braf	Braf transforming gene	6		alpha-beta T cell differentiation	results in the differentiation of double-positive, alpha-beta thymocyte		IMP	MGI:3711006	J:194392
MGI:109337	Brca2	breast cancer 2, early onset	5		hemopoiesis			IMP	MGI:2448890	J:144998
MGI:1924161	Brd1	bromodomain containing 1	15		erythrocyte maturation			IEA	KW-0265	J:60000
MGI:105370	Bst1	bone marrow stromal cell antigen 1	5		positive regulation of B cell proliferation			IBA	PTN000857252	J:265628
MGI:1916800	Bst2	bone marrow stromal cell antigen 2	8		defense response to virus			IBA	PTN000390342	J:265628
MGI:88216	Btk	Bruton agammaglobulinemia tyrosine kinase	X		adaptive immune response			IEA	KW-1064	J:60000
MGI:2658978	Btla	B and T lymphocyte associated	16		adaptive immune response			IEA	KW-1064	J:60000
MGI:103118	Btn1a1	butyrophilin, subfamily 1, member A1	13		negative regulation of activated T cell proliferation			IDA		J:160063
MGI:3606486	Btn2a2	butyrophilin, subfamily 2, member A2	13		negative regulation of activated T cell proliferation			IDA		J:160063 J:202549
MGI:1932027	Btnl1	butyrophilin-like 1	17		extrathymic T cell selection	happens in gut epithelium,has the participant Btnl6,generates gamma-delta intraepithelial T cell		IGI	MGI:1932038	J:236526
MGI:1859549	Btnl2	butyrophilin-like 2	17		negative regulation of T cell receptor signaling pathway			IMP		J:132222
MGI:1932036	Btnl4	butyrophilin-like 4	17		regulation of immune response			IBA	PTN000645940	J:265628
MGI:1932038	Btnl6	butyrophilin-like 6	17		extrathymic T cell selection	happens in gut epithelium,has the participant Btnl1,generates gamma-delta intraepithelial T cell		IGI	MGI:1932027	J:236526
MGI:2442439	Btnl9	butyrophilin-like 9	11		regulation of immune response			IBA	PTN000645940	J:265628
MGI:2182073	Btnl10	butyrophilin-like 10	11		regulation of immune response			IBA	PTN000645940	J:265628
MGI:1346013	Bves	blood vessel epicardial substance	10		hematopoietic progenitor cell differentiation			IGI	MGI:1343184	J:202604
MGI:88223	C1qa	complement component 1, q subcomponent, alpha polypeptide	4		complement activation, classical pathway			IMP	MGI:2158701	J:75709
MGI:88224	C1qb	complement component 1, q subcomponent, beta polypeptide	4		complement activation, classical pathway			IEA	IPR037573	J:72247
MGI:1194505	C1qbp	complement component 1, q subcomponent binding protein	11		adaptive immune response			IEA	KW-1064	J:60000
MGI:88225	C1qc	complement component 1, q subcomponent, C chain	4		complement activation, classical pathway			IEA	KW-0180	J:60000
MGI:1355313	C1ra	complement component 1, r subcomponent A	6		complement activation, classical pathway			IEA	IPR035707	J:72247
MGI:3779804	C1rb	complement component 1, r subcomponent B	6		complement activation, classical pathway			IEA	IPR035707	J:72247
MGI:2660692	C1rl	complement component 1, r subcomponent-like	6		complement activation, classical pathway			IEA	KW-0180	J:60000
MGI:1355312	C1s1	complement component 1, s subcomponent 1	6		complement activation, classical pathway			IEA	IPR035708	J:72247
MGI:3644269	C1s2	complement component 1, s subcomponent 2	6		complement activation, classical pathway			IEA	IPR035708	J:72247
MGI:88226	C2	complement component 2 (within H-2S)	17		complement activation			ISO	P06681	J:164563
MGI:88227	C3	complement component 3	17		complement activation			IBA	PTN000151285	J:265628
MGI:1097680	C3ar1	complement component 3a receptor 1	6		complement receptor mediated signaling pathway			IBA	PTN001200752	J:265628
MGI:98320	C4a	complement component 4A (Rodgers blood group)	17		complement activation			IDA		J:3299 J:18023
MGI:88228	C4b	complement component 4B (Chido blood group)	17		complement activation			IBA	PTN002605350	J:265628
MGI:88229	C4bp	complement component 4 binding protein	1		complement activation, classical pathway			IEA	KW-0180	J:60000
MGI:88232	C5ar1	complement component 5a receptor 1	7		complement component C5a signaling pathway			ISO	P21730	J:164563
MGI:2442013	C5ar2	complement component 5a receptor 2	7		complement receptor mediated signaling pathway			IBA	PTN001200752	J:265628
MGI:88233	C6	complement component 6	15		positive regulation of activation of membrane attack complex			IMP		J:157443
MGI:2668347	C8a	complement component 8, alpha polypeptide	4		complement activation			ISO	P07357	J:73065
MGI:88236	C8b	complement component 8, beta polypeptide	4		complement activation			IEA	IPR037566	J:72247
MGI:88237	C8g	complement component 8, gamma polypeptide	2		complement activation, alternative pathway			IEA	KW-0179	J:60000
MGI:1098282	C9	complement component 9	15		complement activation, alternative pathway			IEA	KW-0179	J:60000
MGI:103013	Cacna1c	calcium channel, voltage-dependent, L type, alpha 1C subunit	6		immune system development			ISO	Q13936	J:164563
MGI:1859639	Cacna1f	calcium channel, voltage-dependent, alpha 1F subunit	X		regulation of T cell receptor signaling pathway			IEA	IPR030157	J:72247
MGI:103307	Cacnb3	calcium channel, voltage-dependent, beta 3 subunit	15		T cell receptor signaling pathway			IMP	MGI:2389248	J:115345
MGI:103301	Cacnb4	calcium channel, voltage-dependent, beta 4 subunit	2		Peyer's patch development	results in the development of Peyer's patch		IMP	MGI:1856936	J:5281
MGI:1917562	Cactin	cactin, spliceosome C complex subunit	10		immune system process			IEA	KW-0391	J:60000
MGI:1889272	Cadm1	cell adhesion molecule 1	9		immune system process			IEA	KW-0391	J:60000
MGI:101950	Calcr	calcitonin receptor	6		osteoclast differentiation	happens in bone marrow,results in the differentiation of osteoclast		IDA		J:29261
MGI:88252	Calr	calreticulin	8		peptide antigen assembly with MHC class I protein complex			IMP		J:140383
MGI:2442190	Camk1d	calcium/calmodulin-dependent protein kinase ID	2		positive regulation of neutrophil chemotaxis			IMP		J:136892
MGI:88258	Camk4	calcium/calmodulin-dependent protein kinase IV	18		adaptive immune response			IEA	KW-1064	J:60000
MGI:108443	Camp	cathelicidin antimicrobial peptide	9		antibacterial humoral response			ISO	P49913	J:164563
MGI:1098259	Capg	capping protein (actin filament), gelsolin-like	6		cellular response to interferon-gamma			IDA		J:143718
MGI:88263	Capn1	calpain 1	19		positive regulation of leukocyte tethering or rolling			ISO	RGD:2267	J:155856
MGI:88269	Car2	carbonic anhydrase 2	3		positive regulation of osteoclast differentiation			ISO	RGD:2240	J:155856
MGI:2685628	Card9	caspase recruitment domain family, member 9	2		defense response to virus	has the participant peritoneal macrophage|has the participant monoblast		IMP	MGI:3698412	J:117799
MGI:1916978	Card11	caspase recruitment domain family, member 11	5		B cell differentiation			IMP	MGI:3045950	J:84036
MGI:2685431	Carmil2	capping protein regulator and myosin 1 linker 2	8		positive regulation of regulatory T cell differentiation			IMP	MGI:4462559 MGI:5547539	J:205441
MGI:1351330	Cartpt	CART prepropeptide	13		negative regulation of osteoclast differentiation			TAS		J:117473
MGI:96544	Casp1	caspase 1	9		cellular response to interferon-gamma			ISO	P29466	J:164563
MGI:107739	Casp3	caspase 3	8		B cell homeostasis			IMP	MGI:2178778	J:85809
MGI:107700	Casp4	caspase 4, apoptosis-related cysteine peptidase	9		immune system process			IEA	KW-0391	J:60000
MGI:1261423	Casp8	caspase 8	1		macrophage differentiation			IBA	PTN001626648	J:265628
MGI:102709	Cav1	caveolin 1, caveolae protein	6		T cell costimulation			ISO	Q03135	J:164563
MGI:1338013	Cbfa2t3	CBFA2/RUNX1 translocation partner 3	8		granulocyte differentiation			ISO	O75081	J:73065
MGI:99851	Cbfb	core binding factor beta	8		definitive hemopoiesis	happens in liver		IMP	MGI:1933624	J:40963
MGI:2146430	Cblb	Casitas B-lineage lymphoma b	16		immune response			IMP	MGI:2180570	J:79550
MGI:1925567	Ccdc88b	coiled-coil domain containing 88B	19		positive regulation of T cell activation			IMP		J:230618
MGI:1923707	Ccdc134	coiled-coil domain containing 134	15		embryonic hemopoiesis			IMP	MGI:6117856	J:256995
MGI:98258	Ccl1	chemokine (C-C motif) ligand 1	11		antimicrobial humoral immune response mediated by antimicrobial peptide			ISO	P22362	J:164563
MGI:98259	Ccl2	chemokine (C-C motif) ligand 2	11		antimicrobial humoral immune response mediated by antimicrobial peptide			ISO	Q99616	J:164563
MGI:98260	Ccl3	chemokine (C-C motif) ligand 3	11		cellular response to interferon-gamma			IBA	PTN000245709	J:265628
MGI:98261	Ccl4	chemokine (C-C motif) ligand 4	11		cellular response to interferon-gamma			IBA	PTN000245709	J:265628
MGI:98262	Ccl5	chemokine (C-C motif) ligand 5	11		cellular response to interferon-gamma			IBA	PTN000245709	J:265628
MGI:98263	Ccl6	chemokine (C-C motif) ligand 6	11		cellular response to interferon-gamma			IBA	PTN000245709	J:265628
MGI:99512	Ccl7	chemokine (C-C motif) ligand 7	11		cellular response to interferon-gamma			IBA	PTN000245709	J:265628
MGI:101878	Ccl8	chemokine (C-C motif) ligand 8	11		cellular response to interferon-gamma			IBA	PTN000245709	J:265628
MGI:104533	Ccl9	chemokine (C-C motif) ligand 9	11		cellular response to interferon-gamma			IBA	PTN000245709	J:265628
MGI:103576	Ccl11	chemokine (C-C motif) ligand 11	11		antimicrobial humoral immune response mediated by antimicrobial peptide			ISO	P51671	J:164563
MGI:108224	Ccl12	chemokine (C-C motif) ligand 12	11		cellular response to interferon-gamma			IBA	PTN000245709	J:265628
MGI:1329039	Ccl17	chemokine (C-C motif) ligand 17	8		antimicrobial humoral immune response mediated by antimicrobial peptide			ISO	Q92583	J:164563
MGI:1346316	Ccl19	chemokine (C-C motif) ligand 19	4		antimicrobial humoral immune response mediated by antimicrobial peptide			ISO	Q99731	J:164563
MGI:1329031	Ccl20	chemokine (C-C motif) ligand 20	1		antimicrobial humoral immune response mediated by antimicrobial peptide			ISO	P78556	J:164563
MGI:1349183	Ccl21a	chemokine (C-C motif) ligand 21A (serine)	4		cellular response to interferon-gamma			IBA	PTN000245709	J:265628
MGI:1349182	Ccl21b	chemokine (C-C motif) ligand 21B (leucine)	4		cellular response to interferon-gamma			IBA	PTN000245709	J:265628
MGI:1891386	Ccl21c	chemokine (C-C motif) ligand 21C (leucine)	4		cellular response to interferon-gamma			IBA	PTN000245709	J:265628
MGI:1306779	Ccl22	chemokine (C-C motif) ligand 22	8		antimicrobial humoral immune response mediated by antimicrobial peptide			ISO	O00626	J:164563
MGI:1928953	Ccl24	chemokine (C-C motif) ligand 24	5		cellular response to interferon-gamma			IBA	PTN000245709	J:265628
MGI:1099448	Ccl25	chemokine (C-C motif) ligand 25	8		antimicrobial humoral immune response mediated by antimicrobial peptide			ISO	O15444	J:164563
MGI:3589281	Ccl26	chemokine (C-C motif) ligand 26	5		cellular response to interferon-gamma			IBA	PTN000245709	J:265628
MGI:1343459	Ccl27a	chemokine (C-C motif) ligand 27A	4		positive regulation of mononuclear cell migration			IBA	PTN000426169	J:265628
MGI:1891389	Ccl27b	chemokine (C-C motif) ligand 27b	4		antimicrobial humoral immune response mediated by antimicrobial peptide			ISO	Q9Y4X3	J:164563
MGI:1861731	Ccl28	chemokine (C-C motif) ligand 28	13		antimicrobial humoral immune response mediated by antimicrobial peptide			IDA		J:241132
MGI:109185	Ccn3	cellular communication network factor 3	15		negative regulation of monocyte chemotaxis			ISO	P48745	J:164563
MGI:1197008	Ccn4	cellular communication network factor 4	15		osteoclast differentiation			IMP		J:233817
MGI:88311	Ccnb2	cyclin B2	9		T cell homeostasis			IMP	MGI:2429974	J:47430
MGI:88315	Ccnd3	cyclin D3	17		T cell proliferation			IMP	MGI:2448172	J:88120
MGI:104618	Ccr1	chemokine (C-C motif) receptor 1	9		immune response			IBA	PTN001628461	J:265628
MGI:104617	Ccr1l1	chemokine (C-C motif) receptor 1-like 1	9		immune response			IBA	PTN001628461	J:265628
MGI:106185	Ccr2	chemokine (C-C motif) receptor 2	9		hemopoiesis			IMP	MGI:2158213	J:44345
MGI:104616	Ccr3	chemokine (C-C motif) receptor 3	9		eosinophil chemotaxis			ISO	RGD:620593	J:155856
MGI:107824	Ccr4	chemokine (C-C motif) receptor 4	9		immune response			IBA	PTN001628461	J:265628
MGI:107182	Ccr5	chemokine (C-C motif) receptor 5	9		immune response			IBA	PTN001628461	J:265628
MGI:1333797	Ccr6	chemokine (C-C motif) receptor 6	17		DN2 thymocyte differentiation			IMP		J:233563
MGI:103011	Ccr7	chemokine (C-C motif) receptor 7	11		establishment of T cell polarity			TAS		J:175178
MGI:1201402	Ccr8	chemokine (C-C motif) receptor 8	9		immune response			IBA	PTN001628461	J:265628
MGI:1341902	Ccr9	chemokine (C-C motif) receptor 9	9		CD8-positive, gamma-delta intraepithelial T cell differentiation			IMP	MGI:3654108	J:219661
MGI:1096320	Ccr10	chemokine (C-C motif) receptor 10	11		immune response			IBA	PTN001628461	J:265628
MGI:1920904	Ccrl2	chemokine (C-C motif) receptor-like 2	9		immune response			IBA	PTN001628461	J:265628
MGI:107674	Cd1d1	CD1d1 antigen	3		antigen processing and presentation			IDA		J:89707
MGI:107675	Cd1d2	CD1d2 antigen	3		positive regulation of NK T cell activation			IDA		J:76976
MGI:88320	Cd2	CD2 antigen	3		T cell activation			ISO	RGD:2297	J:155856
MGI:88331	Cd3d	CD3 antigen, delta polypeptide	9		adaptive immune response			IEA	KW-1064	J:60000
MGI:88332	Cd3e	CD3 antigen, epsilon polypeptide	9		adaptive immune response			IEA	KW-1064	J:60000
MGI:88333	Cd3g	CD3 antigen, gamma polypeptide	9		adaptive immune response			IEA	KW-1064	J:60000
MGI:88335	Cd4	CD4 antigen	6		adaptive immune response			IEA	KW-1064	J:60000
MGI:88340	Cd5	CD5 antigen	19		T cell costimulation			IBA	PTN002499882	J:265628
MGI:1334419	Cd5l	CD5 antigen-like	3		immune system process			IEA	KW-0391	J:60000
MGI:103566	Cd6	CD6 antigen	19		acute inflammatory response to antigenic stimulus			ISO	P30203	J:164563
MGI:88344	Cd7	CD7 antigen	11		adaptive immune response			IEA	IPR039090	J:72247
MGI:88346	Cd8a	CD8 antigen, alpha chain	6		adaptive immune response			IEA	KW-1064	J:60000
MGI:88347	Cd8b1	CD8 antigen, beta chain 1	6		adaptive immune response			IEA	KW-1064	J:60000
MGI:88348	Cd9	CD9 antigen	6		regulation of macrophage migration			IDA		J:141975
MGI:88318	Cd14	CD14 antigen	18		immune system process			IEA	KW-0391	J:60000
MGI:88319	Cd19	CD19 antigen	7		adaptive immune response			IEA	KW-1064	J:60000
MGI:88322	Cd22	CD22 antigen	7		B cell activation			IBA	PTN001738728	J:265628
MGI:88323	Cd24a	CD24a antigen	10		immune system process			IEA	KW-0391	J:60000
MGI:88326	Cd27	CD27 antigen	6		B cell proliferation			NAS		J:113841
MGI:88327	Cd28	CD28 antigen	1		immune response			IEA	IPR008093	J:72247
MGI:88329	Cd34	CD34 antigen	1		hematopoietic stem cell proliferation			ISO	P28906	J:164563
MGI:107899	Cd36	CD36 molecule	5		immune response			IEA	IPR033076	J:72247
MGI:88330	Cd37	CD37 antigen	7		negative regulation of myeloid dendritic cell activation	regulates a function/process that has the participant dendritic cell		IGI	MGI:1350360	J:163829
MGI:107474	Cd38	CD38 antigen	5		B cell receptor signaling pathway			ISO	P28907	J:164563
MGI:88336	Cd40	CD40 antigen	2		B cell activation			IBA	PTN005324942	J:265628
MGI:88337	Cd40lg	CD40 ligand	X		B cell differentiation	results in the differentiation of B cell		IGI	MGI:96556	J:87846
MGI:88338	Cd44	CD44 antigen	2		negative regulation of CD4-positive, alpha-beta T cell proliferation			IMP		J:224716
MGI:1203290	Cd46	CD46 antigen, complement regulatory protein	1		positive regulation of memory T cell differentiation			ISO	P15529	J:164563
MGI:96617	Cd47	CD47 antigen (Rh-related antigen, integrin-associated signal transducer)	16		cellular response to interferon-gamma			ISO	RGD:2308	J:155856
MGI:88339	Cd48	CD48 antigen	1		mast cell activation			ISO	RGD:620620	J:155856
MGI:104850	Cd55	CD55 molecule, decay accelerating factor for complement	1		complement activation, classical pathway			IEA	KW-0180	J:60000
MGI:104849	Cd55b	CD55 molecule, decay accelerating factor for complement B	1		complement activation, classical pathway			IEA	KW-0180	J:60000
MGI:109177	Cd59a	CD59a antigen	2		negative regulation of activation of membrane attack complex			IBA	PTN000004112	J:265628
MGI:1888996	Cd59b	CD59b antigen	2		negative regulation of activation of membrane attack complex			IBA	PTN000004112	J:265628
MGI:88342	Cd68	CD68 antigen	11		inflammatory response to antigenic stimulus	happens in microglial cell		IDA		J:269541
MGI:1195273	Cd70	CD70 antigen	17		B cell mediated immunity			ISO	P32970	J:164563
MGI:96534	Cd74	CD74 antigen (invariant polypeptide of major histocompatibility complex, class II antigen-associated)	18		adaptive immune response			IEA	KW-1064	J:60000
MGI:101774	Cd79a	CD79A antigen (immunoglobulin-associated alpha)	7		adaptive immune response			IEA	KW-1064	J:60000
MGI:96431	Cd79b	CD79B antigen	11		adaptive immune response			IEA	KW-1064	J:60000
MGI:101775	Cd80	CD80 antigen	16		immune response			IBA	PTN002402215	J:265628
MGI:1096398	Cd81	CD81 antigen	7		adaptive immune response			IEA	KW-1064	J:60000
MGI:1328316	Cd83	CD83 antigen	13		positive regulation of CD4-positive, alpha-beta T cell differentiation	happens in spleen,regulates the differentiation of CD4-positive, alpha-beta T cell|happens in bone marrow,regulates the differentiation of CD4-positive, alpha-beta T cell|happens in blood,regulates the differentiation of CD4-positive, alpha-beta T cell		IMP	MGI:3055293	J:92721
MGI:1336885	Cd84	CD84 antigen	1		adaptive immune response			IEA	KW-1064	J:60000
MGI:101773	Cd86	CD86 antigen	16		adaptive immune response			IEA	KW-1064	J:60000
MGI:1934368	Cd96	CD96 antigen	16		negative regulation of natural killer cell cytokine production	regulates a function/process that generates Ifng		IMP	MGI:5617136	J:209990
MGI:1913728	Cd99	CD99 antigen	4		myeloid dendritic cell activation			IDA		J:154840
MGI:2177151	Cd99l2	CD99 antigen-like 2	X		diapedesis	happens in endothelial cell		IMP		J:193021
MGI:2685862	Cd101	CD101 antigen	3		positive regulation of myeloid leukocyte differentiation			IMP	MGI:5288503	J:175943
MGI:2445221	Cd109	CD109 antigen	9		osteoclast fusion			IMP		J:200576
MGI:1096360	Cd151	CD151 antigen	7		T cell proliferation			IMP	MGI:3050539	J:91605
MGI:1860383	Cd160	CD160 antigen	3		adaptive immune response			IEA	KW-1064	J:60000
MGI:1916141	Cd177	CD177 antigen	7		immune system process			IEA	KW-0391	J:60000
MGI:1194924	Cd180	CD180 antigen	13		B cell proliferation involved in immune response			IBA	PTN001223121	J:265628
MGI:1196990	Cd200	CD200 antigen	16		negative regulation of macrophage activation			IMP		J:65982
MGI:1889024	Cd200r1	CD200 receptor 1	16		negative regulation of macrophage migration			ISO	RGD:61837	J:155856
MGI:2180021	Cd207	CD207 antigen	6		defense response to virus			ISO	Q9UJ71	J:164563
MGI:2157942	Cd209a	CD209a antigen	8		regulation of T cell proliferation			ISO	Q9NNX6	J:73065
MGI:2157948	Cd209e	CD209e antigen	8		positive regulation of T cell proliferation			ISO	Q9NNX6	J:164563
MGI:3039602	Cd226	CD226 antigen	18		positive regulation of Fc receptor mediated stimulatory signaling pathway			IBA	PTN002931336	J:265628
MGI:109294	Cd244a	CD244 molecule A	1		adaptive immune response			IEA	KW-1064	J:60000
MGI:88334	Cd247	CD247 antigen	1		adaptive immune response			IEA	KW-1064	J:60000
MGI:1917695	Cd248	CD248 antigen, endosialin	19		lymph node development			IMP	MGI:3625491	J:165931
MGI:1926446	Cd274	CD274 antigen	19		adaptive immune response			IEA	KW-1064	J:60000
MGI:2183926	Cd276	CD276 antigen	9		negative regulation of T cell proliferation	regulates the proliferation of T cell		IDA		J:84973
MGI:2443411	Cd300a	CD300A molecule	11		immune system process			IEA	KW-0391	J:60000
MGI:3032626	Cd300c	CD300C molecule	11		immune system process			IEA	KW-0391	J:60000
MGI:2153249	Cd300c2	CD300C molecule 2	11		immune system process			IEA	KW-0391	J:60000
MGI:2387602	Cd300e	CD300E molecule	11		immune system process			IEA	KW-0391	J:60000
MGI:2685099	Cd300lb	CD300 molecule like family member B	11		immune system process			IEA	KW-0391	J:60000
MGI:2442358	Cd300ld	CD300 molecule like family member d	11		immune system process			IEA	KW-0391	J:60000
MGI:2687214	Cd300ld3	CD300 molecule like family member D3	11		immune system process			IEA	KW-0391	J:60000
MGI:2442359	Cd300lf	CD300 molecule like family member F	11		immune system process			IEA	KW-0391	J:60000
MGI:1289168	Cd300lg	CD300 molecule like family member G	11		immune system process			IEA	KW-0391	J:60000
MGI:1860083	Cd320	CD320 antigen	17		B cell costimulation			ISO	Q9NPF0	J:164563
MGI:109531	Cdc37	cell division cycle 37	9		regulation of interferon-gamma-mediated signaling pathway			ISO	Q16543	J:107465
MGI:106211	Cdc42	cell division cycle 42	4		cellular response to interferon-gamma			IDA		J:143718
MGI:1929744	Cdc42ep2	CDC42 effector protein (Rho GTPase binding) 2	19		cellular response to interferon-gamma			IDA		J:143718
MGI:1929760	Cdc42ep4	CDC42 effector protein (Rho GTPase binding) 4	11		cellular response to interferon-gamma			IDA		J:143718
MGI:2384876	Cdc73	cell division cycle 73, Paf1/RNA polymerase II complex component	1		negative regulation of myeloid cell differentiation			ISO	Q6P1J9	J:164563
MGI:1095414	Cdh17	cadherin 17	4		B cell differentiation	happens in bone marrow,happens in spleen,happens in peritoneal cavity,happens in precursor B cell,happens near plasma membrane		IMP		J:96738
MGI:2685856	Cdh26	cadherin-like 26	2		CD4-positive, alpha-beta T cell activation			ISO	Q8IXH8	J:164563
MGI:1277162	Cdk6	cyclin-dependent kinase 6	5		hematopoietic progenitor cell differentiation			IMP	MGI:3833563 MGI:5141514	J:174697
MGI:1916812	Cdk13	cyclin-dependent kinase 13	13		hemopoiesis			ISO	Q14004	J:164563
MGI:104556	Cdkn1a	cyclin-dependent kinase inhibitor 1A (P21)	17		positive regulation of B cell proliferation			IGI	MGI:107739	J:85809
MGI:104564	Cdkn1c	cyclin-dependent kinase inhibitor 1C (P57)	7		myeloid cell differentiation			IGI	MGI:2143628	J:98498
MGI:104738	Cdkn2a	cyclin dependent kinase inhibitor 2A	4		negative regulation of B cell proliferation			IMP		J:105559
MGI:104737	Cdkn2b	cyclin dependent kinase inhibitor 2B	4		spleen development	results in the development of spleen primordium		IGI	MGI:97350 MGI:97495	J:184521
MGI:1347245	Ceacam1	carcinoembryonic antigen-related cell adhesion molecule 1	7		negative regulation of granulocyte differentiation			IMP		J:165472
MGI:1918851	Ceacam20	carcinoembryonic antigen-related cell adhesion molecule 20	7		immune system process			IEA	KW-0391	J:60000
MGI:99480	Cebpa	CCAAT/enhancer binding protein (C/EBP), alpha	7		granulocyte differentiation			IDA		J:72330
MGI:88373	Cebpb	CCAAT/enhancer binding protein (C/EBP), beta	2		granuloma formation			IMP		J:153025
MGI:103573	Cebpd	CCAAT/enhancer binding protein (C/EBP), delta	16		hematopoietic progenitor cell differentiation			IGI	MGI:1343184	J:202604
MGI:103572	Cebpe	CCAAT/enhancer binding protein (C/EBP), epsilon	14		granulocyte differentiation			ISO	Q15744	J:164563
MGI:104982	Cebpg	CCAAT/enhancer binding protein (C/EBP), gamma	7		enucleate erythrocyte differentiation			IMP		J:65668
MGI:105975	Cfb	complement factor B	17		complement activation			ISO	RGD:2204	J:155856
MGI:109448	Cfc1	cripto, FRL-1, cryptic family 1	1		spleen development			IMP	MGI:2179530	J:58104
MGI:87931	Cfd	complement factor D (adipsin)	10		complement activation, alternative pathway			IMP		J:250675
MGI:88385	Cfh	complement component factor h	1		activation of membrane attack complex			IMP		J:165433
MGI:105937	Cfi	complement component factor i	3		complement activation			IMP		J:131403
MGI:97545	Cfp	complement factor properdin	X		complement activation, alternative pathway			IMP	MGI:3774548	J:131526
MGI:88388	Cftr	cystic fibrosis transmembrane conductance regulator	6		positive regulation of mast cell activation			ISO	RGD:2332	J:155856
MGI:2442261	Cgas	cyclic GMP-AMP synthase	9		activation of innate immune response			IBA	PTN002579681	J:265628
MGI:1333869	Ch25h	cholesterol 25-hydroxylase	19		B cell chemotaxis			IMP		J:188276
MGI:2448567	Chd2	chromodomain helicase DNA binding protein 2	7		hematopoietic stem cell differentiation	happens in liver		IMP	MGI:3800602	J:146176
MGI:2444748	Chd7	chromodomain helicase DNA binding protein 7	4		T cell differentiation			ISO	Q9P2D1	J:164563
MGI:88394	Chga	chromogranin A	12		mast cell activation			ISO	P10645	J:164563
MGI:1932052	Chia1	chitinase, acidic 1	3		immune response			NAS		J:67724
MGI:1915288	Chid1	chitinase domain containing 1	7		immune system process			IEA	KW-0391	J:60000
MGI:87888	Chrna4	cholinergic receptor, nicotinic, alpha polypeptide 4	2		B cell activation	has the participant spleen,has the participant B cell		IMP	MGI:1926251	J:103908
MGI:99779	Chrna7	cholinergic receptor, nicotinic, alpha polypeptide 7	7		B cell activation	has the participant spleen,has the participant B cell		IMP	MGI:1888407	J:103908
MGI:87891	Chrnb2	cholinergic receptor, nicotinic, beta polypeptide 2 (neuronal)	3		B cell activation	has the participant spleen,has the participant B cell		IMP	MGI:1926253	J:103908 J:112766
MGI:1858224	Chst3	carbohydrate sulfotransferase 3	10		T cell homeostasis	happens in spleen,affects a population of T cell		IMP	MGI:2176247	J:73698
MGI:1349479	Chst4	carbohydrate sulfotransferase 4	8		leukocyte tethering or rolling	happens in venule,happens in lymphocyte		IMP	MGI:2682796	J:86460
MGI:99484	Chuk	conserved helix-loop-helix ubiquitous kinase	19		defense response to virus			IMP		J:213232
MGI:1914813	Ciao3	cytosolic iron-sulfur assembly component 3	17		hematopoietic progenitor cell differentiation			IMP		J:202604
MGI:1922083	Ciapin1	cytokine induced apoptosis inhibitor 1	8		hemopoiesis	results in the development of liver		IMP	MGI:3051894	J:90889
MGI:1344418	Cib1	calcium and integrin binding 1 (calmyrin)	7		negative regulation of megakaryocyte differentiation			IMP		J:181770
MGI:108445	Ciita	class II transactivator	16		response to interferon-gamma			IDA		J:107465
MGI:108023	Cited1	Cbp/p300-interacting transactivator with Glu/Asp-rich carboxy-terminal domain 1	X		response to interferon-gamma			IDA		J:50846
MGI:1306784	Cited2	Cbp/p300-interacting transactivator, with Glu/Asp-rich carboxy-terminal domain, 2	10		erythrocyte development	happens in liver		IMP	MGI:2385355	J:149124
MGI:1922708	Cklf	chemokine-like factor	8		leukocyte chemotaxis			ISO	RGD:620708	J:155856
MGI:1930088	Clcf1	cardiotrophin-like cytokine factor 1	19		B cell differentiation			IDA		J:57927
MGI:1929209	Cldn18	claudin 18	9		negative regulation of osteoclast development		PR:P56857-3	IDA		J:196719
MGI:1913287	Clec1b	C-type lectin domain family 1, member b	6		platelet formation			IGI	MGI:1889810	J:201266
MGI:2135589	Clec2d	C-type lectin domain family 2, member d	6		negative regulation of osteoclast differentiation			IDA		J:80702
MGI:1918059	Clec2g	C-type lectin domain family 2, member g	6		negative regulation of osteoclast differentiation			IDA		J:80702
MGI:2136650	Clec2i	C-type lectin domain family 2, member i	6		negative regulation of osteoclast differentiation			NAS		J:80702
MGI:1349412	Clec4a2	C-type lectin domain family 4, member a2	6		adaptive immune response			IEA	KW-1064	J:60000
MGI:3588267	Clec4b2	C-type lectin domain family 4, member b2	6		positive regulation of antigen processing and presentation			IDA		J:153802
MGI:1298389	Clec4d	C-type lectin domain family 4, member d	6		adaptive immune response			IMP		J:203159
MGI:1861232	Clec4e	C-type lectin domain family 4, member e	6		Fc-gamma receptor signaling pathway			IDA		J:203159
MGI:1859834	Clec4f	C-type lectin domain family 4, member f	6		NK T cell activation	happens in liver		IMP	MGI:5529277	J:203199
MGI:1923113	Clec4g	C-type lectin domain family 4, member g	8		negative regulation of T cell mediated immunity			IDA		J:200968
MGI:1861231	Clec4n	C-type lectin domain family 4, member n	6		adaptive immune response			IEA	KW-1064	J:60000
MGI:1345151	Clec5a	C-type lectin domain family 5, member a	6		immune system process			IEA	KW-0391	J:60000
MGI:1861431	Clec7a	C-type lectin domain family 7, member a	6		cell surface pattern recognition receptor signaling pathway			IDA		J:89998
MGI:3040968	Clec12a	C-type lectin domain family 12, member a	6		regulation of immune response			ISO	AY498550	J:89520
MGI:1918433	Clec12b	C-type lectin domain family 12, member B	6		natural killer cell inhibitory signaling pathway			IBA	PTN000514045	J:265628
MGI:1351468	Clnk	cytokine-dependent hematopoietic cell linker	5		negative regulation of natural killer cell activation			IMP		J:91590
MGI:1927155	Clptm1	cleft lip and palate associated transmembrane protein 1	7		regulation of T cell differentiation in thymus			IMP		J:42199
MGI:88423	Clu	clusterin	14		immune complex clearance			IMP		J:74983
MGI:109603	Cmklr1	chemokine-like receptor 1	5		complement receptor mediated signaling pathway			IBA	PTN001200752	J:265628
MGI:2447162	Cmtm3	CKLF-like MARVEL transmembrane domain containing 3	8		positive regulation of B cell receptor signaling pathway			IDA		J:91443
MGI:2447166	Cmtm7	CKLF-like MARVEL transmembrane domain containing 7	9		B-1a B cell differentiation			IMP		J:207033
MGI:105093	Cnn2	calponin 2	10		hemopoiesis	has the participant mature neutrophil|has the participant macrophage		IMP	MGI:3820423	J:141867
MGI:1859026	Cnot4	CCR4-NOT transcription complex, subunit 4	6		regulation of megakaryocyte differentiation			ISO	O95628	J:164563
MGI:1298230	Cnot7	CCR4-NOT transcription complex, subunit 7	8		defense response to virus			ISO	Q9UIV1	J:164563
MGI:1919279	Cnpy3	canopy FGF signaling regulator 3	17		immune system process			IEA	KW-0391	J:60000
MGI:104615	Cnr1	cannabinoid receptor 1 (brain)	4		negative regulation of mast cell activation			ISO	RGD:2369	J:155856
MGI:104650	Cnr2	cannabinoid receptor 2 (macrophage)	4		leukocyte chemotaxis			IDA		J:219661
MGI:1278313	Coch	cochlin	12		positive regulation of innate immune response		PR:000037266	IMP	MGI:3624560	J:203149
MGI:88453	Col3a1	collagen, type III, alpha 1	1		negative regulation of immune response			ISO	P02461	J:164563
MGI:1918605	Col24a1	collagen, type XXIV, alpha 1	3		hematopoietic progenitor cell differentiation			IMP		J:202604
MGI:1918943	Colec11	collectin sub-family member 11	12		antimicrobial humoral response			ISO	Q9BWP8	J:164563
MGI:2152907	Colec12	collectin sub-family member 12	18		immune response			IDA		J:72785
MGI:1345961	Coro1a	coronin, actin binding protein 1A	7		leukocyte chemotaxis	results in the movement of epithelial cell of pancreas		IMP	MGI:3664599	J:111593
MGI:104726	Cplx2	complexin 2	13		mast cell degranulation			IEA	KW-0467	J:60000
MGI:88513	Cr1l	complement component (3b/4b) receptor 1-like	1		complement activation			IMP		J:163254
MGI:88489	Cr2	complement receptor 2	1		B cell activation			IMP	MGI:2154453	J:73128
MGI:2685919	Cracr2a	calcium release activated channel regulator 2A	6		adaptive immune response			IEA	KW-1064	J:60000
MGI:1100818	Crcp	calcitonin gene-related peptide-receptor component protein	5		defense response to virus			IEA	KW-0051	J:60000
MGI:88494	Creb1	cAMP responsive element binding protein 1	1		positive regulation of osteoclast differentiation	regulates the differentiation of bone marrow cell		IDA		J:198051
MGI:99946	Creb3	cAMP responsive element binding protein 3	4		positive regulation of defense response to virus by host			ISO	O43889	J:164563
MGI:88498	Crhr1	corticotropin releasing hormone receptor 1	11		positive regulation of mast cell degranulation			ISO	RGD:61276	J:155856
MGI:1915587	Crip2	cysteine rich protein 2	12		hemopoiesis			IDA		J:73831
MGI:2152434	Crip3	cysteine-rich protein 3	17		T cell proliferation			IMP	MGI:2445952	J:72942
MGI:88508	Crk	v-crk avian sarcoma virus CT10 oncogene homolog	11		helper T cell diapedesis			IGI	MGI:104686	J:220382
MGI:104686	Crkl	v-crk avian sarcoma virus CT10 oncogene homolog-like	16		helper T cell diapedesis			IGI	MGI:88508	J:220382
MGI:1889506	Crlf2	cytokine receptor-like factor 2	5		immunoglobulin secretion involved in immune response	happens in lung		IDA		J:110190
MGI:88512	Crp	C-reactive protein, pentraxin-related	1		complement activation, classical pathway			IBA	PTN000444388	J:265628
MGI:1859822	Crtam	cytotoxic and regulatory T cell molecule	9		adaptive immune response			IEA	KW-1064	J:60000
MGI:1917711	Crtc3	CREB regulated transcription coactivator 3	7		macrophage activation			ISO	Q6UUV7	J:164563
MGI:1339753	Csf1	colony stimulating factor 1 (macrophage)	3		immune system process			IEA	KW-0391	J:60000
MGI:1339758	Csf1r	colony stimulating factor 1 receptor	18		hematopoietic progenitor cell differentiation			IBA	PTN001230732	J:265628
MGI:1339752	Csf2	colony stimulating factor 2 (granulocyte-macrophage)	11		dendritic cell differentiation			ISO	RGD:621065	J:155856
MGI:1339751	Csf3	colony stimulating factor 3 (granulocyte)	11		granulocyte differentiation			NAS		J:114121
MGI:1339755	Csf3r	colony stimulating factor 3 receptor (granulocyte)	4		neutrophil chemotaxis			IMP	MGI:2388978	J:79825
MGI:88537	Csk	c-src tyrosine kinase	9		adaptive immune response			IEA	KW-1064	J:60000
MGI:1298217	Cst7	cystatin F (leukocystatin)	2		negative regulation of microglial cell activation			IBA	PTN002932287	J:265628
MGI:1340053	Cst9	cystatin 9	2		antimicrobial humoral response			IBA	PTN000151555	J:265628
MGI:1924955	Cstdc2	cystatin domain containing 2	2		antimicrobial humoral response			IBA	PTN000151555	J:265628
MGI:1916214	Ctc1	CTS telomere maintenance complex component 1	11		bone marrow development			IMP	MGI:5427642	J:184809
MGI:88554	Ctla2a	cytotoxic T lymphocyte-associated protein 2 alpha	13		regulation of regulatory T cell differentiation			IMP		J:171531
MGI:88556	Ctla4	cytotoxic T-lymphocyte-associated protein 4	1		adaptive immune response			IEA	KW-1064	J:60000
MGI:88276	Ctnnb1	catenin (cadherin associated protein), beta 1	9		hemopoiesis			IDA		J:83550
MGI:1915756	Ctnnbip1	catenin beta interacting protein 1	4		positive regulation of monocyte differentiation			ISO	Q9NSA3	J:164563
MGI:1913892	Ctnnbl1	catenin, beta like 1	2		somatic diversification of immunoglobulins			ISO	Q8WYA6	J:164563
MGI:1858304	Ctps	cytidine 5'-triphosphate synthase	4		B cell proliferation			ISO	P17812	J:164563
MGI:109345	Ctr9	CTR9 homolog, Paf1/RNA polymerase II complex component	7		negative regulation of myeloid cell differentiation			ISO	Q6PD62	J:164563
MGI:2151929	Cts3	cathepsin 3	13		immune response			IBA	PTN001391516	J:265628
MGI:1889619	Cts6	cathepsin 6	13		immune response			IBA	PTN001391516	J:265628
MGI:1860262	Cts7	cathepsin 7	13		immune response			IBA	PTN001391516	J:265628
MGI:1860275	Cts8	cathepsin 8	13		immune response			IBA	PTN001391516	J:265628
MGI:109553	Ctsc	cathepsin C	7		positive regulation of microglial cell activation			IDA		J:242069
MGI:107361	Ctse	cathepsin E	1		antigen processing and presentation of exogenous peptide antigen via MHC class II			IDA		J:74640
MGI:88563	Ctsg	cathepsin G	14		antibacterial humoral response			ISO	P08311	J:164563
MGI:107285	Ctsh	cathepsin H	9		immune response-regulating signaling pathway			ISO	P09668	J:164563
MGI:1349426	Ctsj	cathepsin J	13		immune response			IBA	PTN001391516	J:265628
MGI:107823	Ctsk	cathepsin K	3		immune response			IBA	PTN001391516	J:265628
MGI:88564	Ctsl	cathepsin L	13		immune response			IBA	PTN001391516	J:265628
MGI:1917452	Ctsll3	cathepsin L-like 3	13		immune response			IBA	PTN001391516	J:265628
MGI:1927229	Ctsm	cathepsin M	13		immune response			IBA	PTN001391516	J:265628
MGI:2137385	Ctsq	cathepsin Q	13		immune response			IBA	PTN001391516	J:265628
MGI:1861723	Ctsr	cathepsin R	13		immune response			IBA	PTN001391516	J:265628
MGI:107341	Ctss	cathepsin S	3		antigen processing and presentation of peptide antigen			ISO	P25774	J:164563
MGI:1914366	Cuedc2	CUE domain containing 2	19		negative regulation of macrophage cytokine production			IMP	MGI:5635142	J:211782
MGI:1914487	Cul4a	cullin 4A	8		hemopoiesis			IMP	MGI:3805522	J:138468
MGI:1097153	Cx3cl1	chemokine (C-X3-C motif) ligand 1	8		cellular response to interferon-gamma			IBA	PTN000245709	J:265628
MGI:1333815	Cx3cr1	chemokine (C-X3-C motif) receptor 1	9		immune response			IBA	PTN001628461	J:265628
MGI:1201679	Cxadr	coxsackie virus and adenovirus receptor	16		defense response to virus			ISO	P78310	J:164563
MGI:108068	Cxcl1	chemokine (C-X-C motif) ligand 1	5		antimicrobial humoral immune response mediated by antimicrobial peptide			IBA	PTN000021269	J:265628
MGI:1340094	Cxcl2	chemokine (C-X-C motif) ligand 2	5		antimicrobial humoral immune response mediated by antimicrobial peptide			IBA	PTN000021269	J:265628
MGI:3037818	Cxcl3	chemokine (C-X-C motif) ligand 3	5		antimicrobial humoral immune response mediated by antimicrobial peptide			IBA	PTN000021269	J:265628
MGI:1096868	Cxcl5	chemokine (C-X-C motif) ligand 5	5		antimicrobial humoral immune response mediated by antimicrobial peptide			IBA	PTN000021269	J:265628
MGI:1352449	Cxcl9	chemokine (C-X-C motif) ligand 9	5		antimicrobial humoral immune response mediated by antimicrobial peptide			IBA	PTN000021269	J:265628
MGI:1352450	Cxcl10	chemokine (C-X-C motif) ligand 10	5		antimicrobial humoral immune response mediated by antimicrobial peptide			IBA	PTN000021269	J:265628
MGI:103556	Cxcl12	chemokine (C-X-C motif) ligand 12	6		antimicrobial humoral immune response mediated by antimicrobial peptide			ISO	P48061	J:164563
MGI:1888499	Cxcl13	chemokine (C-X-C motif) ligand 13	5		antimicrobial humoral immune response mediated by antimicrobial peptide			IBA	PTN000021269	J:265628
MGI:1888514	Cxcl14	chemokine (C-X-C motif) ligand 14	13		antimicrobial humoral immune response mediated by antimicrobial peptide			IBA	PTN002689523	J:265628
MGI:1339941	Cxcl15	chemokine (C-X-C motif) ligand 15	5		antimicrobial humoral immune response mediated by antimicrobial peptide			IBA	PTN000021269	J:265628
MGI:1932682	Cxcl16	chemokine (C-X-C motif) ligand 16	11		lymphocyte chemotaxis			IEA	IPR026296	J:72247
MGI:2387642	Cxcl17	chemokine (C-X-C motif) ligand 17	7		macrophage chemotaxis			IBA	PTN002204389	J:265628
MGI:2448715	Cxcr1	chemokine (C-X-C motif) receptor 1	1		immune response			IBA	PTN001628461	J:265628
MGI:105303	Cxcr2	chemokine (C-X-C motif) receptor 2	1		acute inflammatory response to antigenic stimulus			ISO	RGD:2906	J:155856
MGI:1277207	Cxcr3	chemokine (C-X-C motif) receptor 3	X		immune response			IBA	PTN001628461	J:265628
MGI:109563	Cxcr4	chemokine (C-X-C motif) receptor 4	1		immune response			IBA	PTN001628461	J:265628
MGI:103567	Cxcr5	chemokine (C-X-C motif) receptor 5	9		B cell activation			IEA	IPR001053	J:72247
MGI:1934582	Cxcr6	chemokine (C-X-C motif) receptor 6	9		immune response			IBA	PTN001628461	J:265628
MGI:1316658	Cyba	cytochrome b-245, alpha polypeptide	8		innate immune response			IMP		J:241355
MGI:88574	Cybb	cytochrome b-245, beta polypeptide	X		innate immune response			IMP		J:241355
MGI:2384959	Cybc1	cytochrome b 245 chaperone 1	11		immune system process			IEA	KW-0391	J:60000
MGI:1921506	Cyld	CYLD lysine 63 deubiquitinase	8		CD4-positive or CD8-positive, alpha-beta T cell lineage commitment			IMP	MGI:3664438	J:112392
MGI:1917138	Cyp2c66	cytochrome P450, family 2, subfamily c, polypeptide 66	19		hematopoietic progenitor cell differentiation			IGI	MGI:1343184	J:202604
MGI:104978	Cyp7b1	cytochrome P450, family 7, subfamily b, polypeptide 1	3		B cell chemotaxis			IMP		J:188276
MGI:88587	Cyp19a1	cytochrome P450, family 19, subfamily a, polypeptide 1	9		negative regulation of macrophage chemotaxis			IMP	MGI:1857043	J:216958
MGI:2176159	Cyp26b1	cytochrome P450, family 26, subfamily b, polypeptide 1	6		establishment of T cell polarity			IMP	MGI:3764691	J:205957
MGI:1098274	Cyp27b1	cytochrome P450, family 27, subfamily b, polypeptide 1	10		response to interferon-gamma			ISO	O15528	J:164563
MGI:1923520	Cyrib	CYFIP related Rac1 interactor B	15		positive regulation of memory T cell activation			IDA		J:186455
MGI:1926218	Cysltr1	cysteinyl leukotriene receptor 1	X		inflammatory response to antigenic stimulus			IMP	MGI:2182326	J:162477
MGI:107893	D6Wsu163e	DNA segment, Chr 6, Wayne State University 163, expressed	6		regulation of mast cell degranulation			IBA	PTN002703135	J:265628
MGI:109175	Dab2	disabled 2, mitogen-responsive phosphoprotein	15		hematopoietic stem cell proliferation			IDA		J:266098
MGI:1916851	Dab2ip	disabled 2 interacting protein	2		immune system process			IEA	KW-0391	J:60000
MGI:1920347	Dact2	dishevelled-binding antagonist of beta-catenin 2	17		hematopoietic progenitor cell differentiation			IGI	MGI:1343184	J:202604
MGI:1916885	Dapk1	death associated protein kinase 1	13		cellular response to interferon-gamma			IMP		J:192858
MGI:1341297	Dapk2	death-associated protein kinase 2	9		neutrophil migration			IMP		J:227370
MGI:1203520	Dapk3	death-associated protein kinase 3	10		cellular response to interferon-gamma			IMP		J:192858
MGI:94864	Dbh	dopamine beta hydroxylase	2		leukocyte mediated immunity			IMP	MGI:1857556	J:53358
MGI:700006	Dbnl	drebrin-like	11		adaptive immune response			IEA	KW-1064	J:60000
MGI:2445220	Dcaf1	DDB1 and CUL4 associated factor 1	9		B cell differentiation			IMP		J:181758
MGI:2684420	Dcaf15	DDB1 and CUL4 associated factor 15	8		immune system process			IEA	KW-0391	J:60000
MGI:2441769	Dclre1c	DNA cross-link repair 1C	2		adaptive immune response			IEA	KW-1064	J:60000
MGI:1925022	Dcst1	DC-STAMP domain containing 1	3		immune system process			IEA	KW-0391	J:60000
MGI:1923016	Dcstamp	dendrocyte expressed seven transmembrane protein	15		immune system process			IEA	KW-0391	J:60000
MGI:1921291	Ddias	DNA damage-induced apoptosis suppressor	7		hemopoiesis			IMP		J:123623
MGI:1921997	Ddit4	DNA-damage-inducible transcript 4	10		defense response to virus			ISO	Q9NX09	J:164563
MGI:1194508	Ddost	dolichyl-di-phosphooligosaccharide-protein glycotransferase	4		T cell activation			ISO	P39656	J:164563
MGI:1298381	Ddt	D-dopachrome tautomerase	10		negative regulation of macrophage chemotaxis			ISO	P30046	J:164563
MGI:2144727	Ddx1	DEAD box helicase 1	12		defense response to virus			IEA	KW-0051	J:60000
MGI:103064	Ddx3x	DEAD box helicase 3, X-linked	X		immune system process			IEA	KW-0391	J:60000
MGI:1914290	Ddx17	DEAD box helicase 17	15		defense response to virus			IEA	KW-0051	J:60000
MGI:1860494	Ddx21	DExD box helicase 21	10		defense response to virus			IEA	KW-0051	J:60000
MGI:1920185	Ddx41	DEAD box helicase 41	13		defense response to virus			IMP		J:176439
MGI:2442858	Ddx58	DEAD/H box helicase 58	4		antiviral innate immune response			ISO	O95786	J:164563
MGI:2384570	Ddx60	DExD/H box helicase 60	8		defense response to virus			IDA		J:175771
MGI:94880	Defa1	defensin, alpha 1	8		antibacterial humoral response			IBA	PTN002275316	J:265628
MGI:94882	Defa2	defensin, alpha, 2	8		antibacterial humoral response			IBA	PTN002275316	J:265628
MGI:94883	Defa3	defensin, alpha, 3	8		antibacterial humoral response			IBA	PTN002275316	J:265628
MGI:99584	Defa4	defensin, alpha, 4	8		antibacterial humoral response			IBA	PTN002275316	J:265628
MGI:99583	Defa5	defensin, alpha, 5	8		antibacterial humoral response			IBA	PTN002275316	J:265628
MGI:99582	Defa6	defensin, alpha, 6	8		antibacterial humoral response			IBA	PTN002275316	J:265628
MGI:99581	Defa7	defensin, alpha, 7	8		antibacterial humoral response			IBA	PTN002275316	J:265628
MGI:99580	Defa8	defensin, alpha, 8	8		antibacterial humoral response			IBA	PTN002275316	J:265628
MGI:99579	Defa9	defensin, alpha, 9	8		antibacterial humoral response			IBA	PTN002275316	J:265628
MGI:99591	Defa10	defensin, alpha, 10	8		antibacterial humoral response			IBA	PTN002275316	J:265628
MGI:99590	Defa11	defensin, alpha, 11	8		antibacterial humoral response			IBA	PTN002275316	J:265628
MGI:99588	Defa13	defensin, alpha, 13	8		antibacterial humoral response			IBA	PTN002275316	J:265628
MGI:99587	Defa14	defensin, alpha, 14	8		antibacterial humoral response			IBA	PTN002275316	J:265628
MGI:99586	Defa15	defensin, alpha, 15	8		antibacterial humoral response			IBA	PTN002275316	J:265628
MGI:99585	Defa16	defensin, alpha, 16	8		antibacterial humoral response			IBA	PTN002275316	J:265628
MGI:1345152	Defa17	defensin, alpha, 17	8		antibacterial humoral response			IBA	PTN002275316	J:265628
MGI:1915259	Defa20	defensin, alpha, 20	8		antibacterial humoral response			IBA	PTN002275316	J:265628
MGI:1913548	Defa21	defensin, alpha, 21	8		antibacterial humoral response			IBA	PTN002275316	J:265628
MGI:3639039	Defa22	defensin, alpha, 22	8		antibacterial humoral response			IBA	PTN002275316	J:265628
MGI:3630381	Defa23	defensin, alpha, 23	8		antibacterial humoral response			IBA	PTN002275316	J:265628
MGI:3630383	Defa24	defensin, alpha, 24	8		antibacterial humoral response			IBA	PTN002275316	J:265628
MGI:3630385	Defa25	defensin, alpha, 25	8		antibacterial humoral response			IBA	PTN002275316	J:265628
MGI:3630390	Defa26	defensin, alpha, 26	8		antibacterial humoral response			IBA	PTN002275316	J:265628
MGI:3642780	Defa27	defensin, alpha, 27	8		antibacterial humoral response			IBA	PTN002275316	J:265628
MGI:3646688	Defa28	defensin, alpha, 28	8		antibacterial humoral response			IBA	PTN002275316	J:265628
MGI:94881	Defa29	defensin, alpha, 29	8		antibacterial humoral response			IBA	PTN002275316	J:265628
MGI:3808881	Defa30	defensin, alpha, 30	8		antibacterial humoral response			IBA	PTN002275316	J:265628
MGI:102509	Defa31	defensin, alpha, 31	8		antibacterial humoral response			IBA	PTN002275316	J:265628
MGI:3709048	Defa34	defensin, alpha, 34	8		antibacterial humoral response			IBA	PTN002275316	J:265628
MGI:3711900	Defa35	defensin, alpha, 35	8		antibacterial humoral response			IBA	PTN002275316	J:265628
MGI:3705236	Defa37	defensin, alpha, 37	8		antibacterial humoral response			IBA	PTN002275316	J:265628
MGI:3709605	Defa38	defensin, alpha, 38	8		antibacterial humoral response			IBA	PTN002275316	J:265628
MGI:3611585	Defa39	defensin, alpha, 39	8		antibacterial humoral response			IBA	PTN002275316	J:265628
MGI:3708769	Defa40	defensin, alpha, 40	8		antibacterial humoral response			IBA	PTN002275316	J:265628
MGI:3705230	Defa41	defensin, alpha, 41	8		antibacterial humoral response			IBA	PTN002275316	J:265628
MGI:3645033	Defa42	defensin, alpha, 42	8		antibacterial humoral response			IBA	PTN002275316	J:265628
MGI:99592	Defa-rs2	defensin, alpha, related sequence 2	8		antibacterial humoral response			IBA	PTN002275316	J:265628
MGI:102516	Defa-rs10	defensin, alpha, related sequence 10	8		antibacterial humoral response			IBA	PTN002275316	J:265628
MGI:102514	Defa-rs12	defensin, alpha, related sequence 12	8		antibacterial humoral response			IBA	PTN002275316	J:265628
MGI:1096878	Defb1	defensin beta 1	8		innate immune response			IMP		J:76529
MGI:1924924	Defb12	defensin beta 12	8		innate immune response			IEA	IPR025933	J:72247
MGI:2179202	Defb15	defensin beta 15	8		innate immune response			IEA	IPR025933	J:72247
MGI:3648148	Defb18	defensin beta 18	1		innate immune response			IEA	IPR025933	J:72247
MGI:2385955	Defb19	defensin beta 19	2		antifungal innate immune response			IBA	PTN001030103	J:265628
MGI:2442320	Defb20	defensin beta 20	2		innate immune response			IEA	IPR025933	J:72247
MGI:3045368	Defb22	defensin beta 22	2		innate immune response			IEA	IPR025933	J:72247
MGI:3651158	Defb25	defensin beta 25	2		innate immune response			IEA	IPR025933	J:72247
MGI:1922650	Defb29	defensin beta 29	2		innate immune response			IEA	IPR025933	J:72247
MGI:1920920	Defb30	defensin beta 30	14		innate immune response			IEA	IPR025933	J:72247
MGI:2672979	Defb34	defensin beta 34	8		innate immune response			IEA	IPR025933	J:72247
MGI:2179204	Defb35	defensin beta 35	8		innate immune response			IEA	IPR025933	J:72247
MGI:2385956	Defb36	defensin beta 36	2		innate immune response			IEA	IPR025933	J:72247
MGI:1924923	Defb41	defensin beta 41	1		innate immune response			IEA	IPR025933	J:72247
MGI:3647180	Defb43	defensin beta 43	14		innate immune response			IEA	IPR025933	J:72247
MGI:2447812	Dennd1b	DENN/MADD domain containing 1B	1		regulation of immune response			IMP		J:229307
MGI:1278339	Dgkz	diacylglycerol kinase zeta	2		negative regulation of T cell receptor signaling pathway			IMP		J:85149
MGI:94889	Dh	dominant hemimelia	1		spleen development	results in the development of spleen primordium		IMP	MGI:1857878	J:93234
MGI:2683592	Dhps	deoxyhypusine synthase	8		positive regulation of T cell proliferation			IMP		J:207229
MGI:2384931	Dhrs7b	dehydrogenase/reductase (SDR family) member 7B	11		neutrophil differentiation	happens in bone marrow,has the participant Fasn		IMP	MGI:5749209	J:219976
MGI:2445096	Dhtkd1	dehydrogenase E1 and transketolase domain containing 1	2		hematopoietic progenitor cell differentiation			IGI	MGI:1343184	J:202604
MGI:108177	Dhx9	DEAH (Asp-Glu-Ala-His) box polypeptide 9	1		immune system process			IEA	KW-0391	J:60000
MGI:1919412	Dhx36	DEAH (Asp-Glu-Ala-His) box polypeptide 36	3		defense response to virus			IEA	KW-0051	J:60000
MGI:1931560	Dhx58	DEXH (Asp-Glu-X-His) box polypeptide 58	11		defense response to virus			IEA	KW-0051	J:60000
MGI:2177178	Dicer1	dicer 1, ribonuclease type III	12		defense response to virus			IMP	MGI:3719397	J:123635
MGI:107231	Dlg1	discs large MAGUK scaffold protein 1	16		immunological synapse formation	has the participant T cell		IMP		J:96052
MGI:1918478	Dlg5	discs large MAGUK scaffold protein 5	14		negative regulation of T cell proliferation			ISO	Q8TDM6	J:164563
MGI:94900	Dlk1	delta like non-canonical Notch ligand 1	12		positive regulation of osteoclast differentiation			ISO	P80370	J:73065
MGI:104659	Dll1	delta like canonical Notch ligand 1	17		marginal zone B cell differentiation			IMP		J:90630 J:146621
MGI:1859388	Dll4	delta like canonical Notch ligand 4	2		T cell differentiation			IDA		J:90630
MGI:106210	Dmbt1	deleted in malignant brain tumors 1	7		antimicrobial humoral immune response mediated by antimicrobial peptide			ISO	Q9UGM3	J:164563
MGI:99670	Dmtn	dematin actin binding protein	14		erythrocyte development			IMP		J:76575
MGI:1933786	Dnaja3	DnaJ heat shock protein family (Hsp40) member A3	16		activation-induced cell death of T cells			IMP	MGI:2448686 MGI:3040717	J:98985
MGI:1351618	Dnajb9	DnaJ heat shock protein family (Hsp40) member B9	12		B cell differentiation			IMP		J:222515
MGI:103157	Dnase1	deoxyribonuclease I	16		neutrophil activation involved in immune response			IDA		J:252490
MGI:1314633	Dnase1l3	deoxyribonuclease 1-like 3	14		neutrophil activation involved in immune response			IDA		J:252490
MGI:1329019	Dnase2a	deoxyribonuclease II alpha	8		erythrocyte differentiation	results in the differentiation of enucleate erythrocyte		IMP	MGI:2449811	J:69831
MGI:1921256	Dnm1l	dynamin 1-like	16		positive regulation of neutrophil chemotaxis			ISO	O00429	J:164563
MGI:2429765	Dock1	dedicator of cytokinesis 1	7		hematopoietic progenitor cell differentiation			IGI	MGI:1343184	J:202604
MGI:2149010	Dock2	dedicator of cyto-kinesis 2	11		alpha-beta T cell activation			IMP	MGI:2152031	J:84581
MGI:1914549	Dock7	dedicator of cytokinesis 7	4		hematopoietic progenitor cell differentiation			IGI	MGI:1343184	J:202604
MGI:1921396	Dock8	dedicator of cytokinesis 8	19		dendritic cell migration			IGI	MGI:106211	J:185165
MGI:2146320	Dock10	dedicator of cytokinesis 10	1		B cell homeostasis			IMP		J:236911 J:238172
MGI:1923224	Dock11	dedicator of cytokinesis 11	X		B cell homeostasis			IMP		J:238172
MGI:94917	Dpep1	dipeptidase 1	8		neutrophil chemotaxis			IMP		J:284980
MGI:109529	Dpf2	D4, zinc and double PHD fingers family 2	19		negative regulation of myeloid progenitor cell differentiation			ISO	Q92785	J:164563
MGI:94919	Dpp4	dipeptidylpeptidase 4	2		negative regulation of neutrophil chemotaxis			ISO	P27487	J:164563
MGI:2157522	Dppa1	developmental pluripotency associated 1	11		positive regulation of mast cell activation			IBA	PTN000398400	J:265628
MGI:94924	Drd2	dopamine receptor D2	9		negative regulation of innate immune response			IMP		J:194407
MGI:1261425	Drosha	drosha, ribonuclease type III	15		regulation of regulatory T cell differentiation			IMP		J:138683
MGI:1352744	Dtx1	deltex 1, E3 ubiquitin ligase	5		negative regulation of T cell differentiation	happens in bone marrow,regulates the differentiation of T cell		IDA		J:83687
MGI:2656973	Dtx3l	deltex 3-like, E3 ubiquitin ligase	16		defense response to virus			IEA	KW-0051	J:60000
MGI:105120	Dusp1	dual specificity phosphatase 1	17		negative regulation of monocyte chemotaxis			ISO	P28562	J:164563
MGI:1919599	Dusp3	dual specificity phosphatase 3 (vaccinia virus phosphatase VH1-related)	11		negative regulation of T cell activation			IBA	PTN000806783	J:265628
MGI:1927070	Dusp10	dual specificity phosphatase 10	1		negative regulation of respiratory burst involved in inflammatory response	regulates a function/process that has the participant blood vessel,regulates a function/process that has the participant neutrophil		IMP	MGI:3052343	J:153759
MGI:1915926	Dusp22	dual specificity phosphatase 22	13		negative regulation of T cell activation			IMP		J:213253
MGI:1916048	Duxbl1	double homeobox B-like 1	14		regulation of T cell differentiation			IDA		J:163805
MGI:1330300	Dyrk3	dual-specificity tyrosine-(Y)-phosphorylation regulated kinase 3	1		erythrocyte differentiation			IDA		J:122691
MGI:1349385	Dysf	dysferlin	6		macrophage activation involved in immune response			IBA	PTN002648790	J:265628
MGI:1354171	Ebi3	Epstein-Barr virus induced gene 3	17		T cell proliferation			IDA		J:77522
MGI:107822	Ebp	phenylalkylamine Ca2+ antagonist (emopamil) binding protein	X		hemopoiesis			IMP		J:60400
MGI:103060	Ecm1	extracellular matrix protein 1	3		regulation of T cell migration			IMP	MGI:4940879	J:168252
MGI:1349469	Ecsit	ECSIT signalling integrator	9		immune system process			IEA	KW-0391	J:60000
MGI:1195272	Eda	ectodysplasin-A	X		immune response			IEA	IPR006052	J:72247
MGI:95283	Edn1	endothelin 1	13		positive regulation of neutrophil chemotaxis			ISO	RGD:2532	J:155856
MGI:95284	Edn2	endothelin 2	4		macrophage activation			ISO	P20800	J:164563
MGI:95285	Edn3	endothelin 3	2		neutrophil chemotaxis			ISO	P14138	J:164563
MGI:105923	Ednra	endothelin receptor type A	8		positive regulation of neutrophil chemotaxis			ISO	RGD:2535	J:155856
MGI:102720	Ednrb	endothelin receptor type B	14		macrophage chemotaxis			ISO	P24530	J:164563
MGI:95288	Eef2	eukaryotic translation elongation factor 2	10		hematopoietic progenitor cell differentiation			IMP		J:202604
MGI:102707	Efna2	ephrin A2	10		osteoclast differentiation			IBA	PTN002601635	J:265628
MGI:102708	Efnb1	ephrin B1	X		positive regulation of T cell proliferation	regulates the proliferation of T cell		IDA		J:95036
MGI:105097	Efnb2	ephrin B2	8		T cell costimulation			IDA		J:94701
MGI:109196	Efnb3	ephrin B3	11		T cell costimulation			IDA		J:94701
MGI:95295	Egr1	early growth response 1	18		T cell differentiation			IMP	MGI:2384433	J:78245
MGI:1306780	Egr3	early growth response 3	14		positive regulation of T cell differentiation in thymus			IMP		J:174553
MGI:1353448	Eif2ak1	eukaryotic translation initiation factor 2 alpha kinase 1	5		macrophage differentiation			IMP	MGI:2679454	J:127433
MGI:1353449	Eif2ak2	eukaryotic translation initiation factor 2-alpha kinase 2	17		defense response to virus			IEA	KW-0051	J:60000
MGI:1353427	Eif2ak4	eukaryotic translation initiation factor 2 alpha kinase 4	2		adaptive immune response			IEA	KW-1064	J:60000
MGI:2384802	Eif2b1	eukaryotic translation initiation factor 2B, subunit 1 (alpha)	5		T cell receptor signaling pathway			ISO	Q14232	J:164563
MGI:2145118	Eif2b2	eukaryotic translation initiation factor 2B, subunit 2 beta	12		T cell receptor signaling pathway			ISO	P49770	J:164563
MGI:1313286	Eif2b3	eukaryotic translation initiation factor 2B, subunit 3	4		T cell receptor signaling pathway			ISO	Q9NR50	J:164563
MGI:95300	Eif2b4	eukaryotic translation initiation factor 2B, subunit 4 delta	5		T cell receptor signaling pathway			ISO	Q9UI10	J:164563
MGI:2446176	Eif2b5	eukaryotic translation initiation factor 2B, subunit 5 epsilon	16		T cell receptor signaling pathway			ISO	Q13144	J:164563
MGI:1196288	Eif6	eukaryotic translation initiation factor 6	2		regulation of megakaryocyte differentiation			IMP		J:232943
MGI:2679229	Elane	elastase, neutrophil expressed	10		acute inflammatory response to antigenic stimulus			IBA	PTN001546391	J:265628
MGI:107180	Elf1	E74-like factor 1	14		negative regulation of T cell receptor signaling pathway			IGI	MGI:1926074	J:89761
MGI:1928377	Elf4	E74-like factor 4 (ets domain transcription factor)	X		innate immune response			IEA	IPR033070	J:72247
MGI:2445165	Elmod2	ELMO/CED-12 domain containing 2	8		regulation of defense response to virus			ISO	Q8IZ81	J:164563
MGI:1926189	Emilin1	elastin microfibril interfacer 1	5		negative regulation of macrophage migration	happens in aortic valve,is a part of aortic valve morphogenesis,regulates_expression_of Lamp2		IMP		J:215596
MGI:1915769	Eml1	echinoderm microtubule associated protein like 1	12		hematopoietic progenitor cell differentiation			IGI	MGI:1343184	J:202604
MGI:1098726	Emp2	epithelial membrane protein 2	16		T cell mediated cytotoxicity			IDA		J:215657
MGI:97746	Endou	endonuclease, polyU-specific	15		immune response			IEA	IPR001212 IPR020436 IPR036024	J:72247
MGI:97370	Enpp1	ectonucleotide pyrophosphatase/phosphodiesterase 1	10		immune response			IEA	IPR001212 IPR020436 IPR036024	J:72247
MGI:1321390	Enpp2	ectonucleotide pyrophosphatase/phosphodiesterase 2	15		immune response			IEA	IPR001212 IPR020436 IPR036024	J:72247
MGI:2143702	Enpp3	ectonucleotide pyrophosphatase/phosphodiesterase 3	10		basophil activation involved in immune response			IMP		J:223825
MGI:1201683	Eomes	eomesodermin	9		adaptive immune response			IEA	KW-1064	J:60000
MGI:1276116	Ep300	E1A binding protein p300	15		B cell differentiation			IMP	MGI:3813243	J:140200
MGI:109169	Epas1	endothelial PAS domain protein 1	17		erythrocyte differentiation	happens in bone marrow,results in the differentiation of erythrocyte		IMP	MGI:3710344	J:119731
MGI:95402	Epb42	erythrocyte membrane protein band 4.2	2		erythrocyte maturation			IEA	KW-0265	J:60000
MGI:95278	Epha2	Eph receptor A2	4		osteoclast differentiation			IDA		J:175143
MGI:1096337	Ephb1	Eph receptor B1	9		immunological synapse formation			ISO	P09759	J:120748
MGI:104770	Ephb3	Eph receptor B3	16		thymus development			IMP		J:153788
MGI:104757	Ephb4	Eph receptor B4	5		positive regulation of T cell costimulation			IGI	MGI:1096338	J:94701
MGI:1096338	Ephb6	Eph receptor B6	6		activated T cell proliferation	happens in spleen		IMP	MGI:3522020	J:94701
MGI:95407	Epo	erythropoietin	5		erythrocyte differentiation			IDA		J:98445
MGI:97838	Eprs	glutamyl-prolyl-tRNA synthetase	1		cellular response to interferon-gamma		PR:000037785	IDA		J:192858
MGI:104684	Eps8	epidermal growth factor receptor pathway substrate 8	6		dendritic cell migration			IMP		J:176428
MGI:107569	Epx	eosinophil peroxidase	11		eosinophil migration	results in the movement of eosinophil		IMP	MGI:2182952	J:112446
MGI:1933403	Erap1	endoplasmic reticulum aminopeptidase 1	13		adaptive immune response			IEA	KW-1064	J:60000
MGI:95410	Erbb2	erb-b2 receptor tyrosine kinase 2	11		negative regulation of immature T cell proliferation in thymus	regulates a function/process that happens in thymus		IMP		J:116829
MGI:95412	Ercc1	excision repair cross-complementing rodent repair deficiency, complementation group 1	7		isotype switching	happens in spleen,happens in B cell		IMP	MGI:2183944	J:92471
MGI:95413	Ercc2	excision repair cross-complementing rodent repair deficiency, complementation group 2	7		erythrocyte maturation			IMP	MGI:2183949	J:116054
MGI:1100494	Ercc6	excision repair cross-complementing rodent repair deficiency, complementation group 6	14		positive regulation of defense response to virus by host			ISO	P0DP91	J:164563
MGI:107508	Ereg	epiregulin	5		positive regulation of innate immune response			IMP		J:101520
MGI:1349816	Ermap	erythroblast membrane-associated protein	4		regulation of immune response			IBA	PTN000645940	J:265628
MGI:1919238	Esco2	establishment of sister chromatid cohesion N-acetyltransferase 2	14		hematopoietic progenitor cell differentiation			IGI	MGI:1343184	J:202604
MGI:1346831	Esrra	estrogen related receptor, alpha	19		regulation of osteoclast differentiation			ISO	RGD:1583866	J:155856
MGI:95455	Ets1	E26 avian leukemia oncogene 1, 5' domain	9		immune system process			IEA	KW-0391	J:60000
MGI:99253	Etv2	ets variant 2	7		erythrocyte differentiation			IMP	MGI:4415819	J:155850
MGI:109336	Etv6	ets variant 6	6		hematopoietic stem cell proliferation			ISO	P41212	J:164563
MGI:1890682	Evi2b	ecotropic viral integration site 2b	11		myeloid cell development			IMP		J:261305
MGI:1194884	Evl	Ena-vasodilator stimulated phosphoprotein	12		cellular response to interferon-gamma			IDA		J:143718
MGI:1349427	Exo1	exonuclease 1	1		humoral immune response mediated by circulating immunoglobulin			IMP	MGI:2653925	J:87869
MGI:1351611	Exoc6	exocyst complex component 6	19		erythrocyte differentiation	results in the differentiation of erythrocyte		IMP	MGI:1856894	J:8251
MGI:1913612	Exosc3	exosome component 3	4		isotype switching			IMP		J:173133
MGI:1923576	Exosc4	exosome component 4	15		defense response to virus			ISO	Q9NPD3	J:73065
MGI:107889	Exosc5	exosome component 5	7		defense response to virus			ISO	Q9NQT4	J:73065
MGI:1919794	Exosc6	exosome component 6	8		isotype switching			IMP		J:173133
MGI:894663	Ext1	exostosin glycosyltransferase 1	15		antigen processing and presentation	is a part of lymphocyte migration into lymphoid organs		IMP		J:205359
MGI:98931	Ezr	ezrin	17		negative regulation of T cell receptor signaling pathway			ISO	P15311	J:164563
MGI:95473	f	flexed-tail	13		erythrocyte differentiation			IMP	MGI:1856864	J:98445
MGI:88380	F2	coagulation factor II	2		antimicrobial humoral immune response mediated by antimicrobial peptide			ISO	P00734	J:164563
MGI:101910	F2rl1	coagulation factor II (thrombin) receptor-like 1	13		defense response to virus			IDA		J:149290
MGI:109325	F7	coagulation factor VII	8		positive regulation of leukocyte chemotaxis			IBA	PTN000667633	J:265628
MGI:1321398	F11r	F11 receptor	1		memory T cell extravasation			ISO	Q9Y624	J:164563
MGI:109324	Fadd	Fas (TNFRSF6)-associated via death domain	7		defense response to virus			ISO	Q13158	J:164563
MGI:1913544	Fam3a	family with sequence similarity 3, member A	X		antifungal humoral response			ISO	P98173	J:164563
MGI:2136853	Fam20c	family with sequence similarity 20, member C	5		osteoclast maturation			IMP	MGI:2656539 MGI:5428020	J:185208
MGI:1914267	Fam210b	family with sequence similarity 210, member B	2		erythrocyte maturation			IEA	KW-0265	J:60000
MGI:1341823	Fanca	Fanconi anemia, complementation group A	8		regulation of regulatory T cell differentiation			IBA	PTN000248169	J:265628
MGI:95480	Fancc	Fanconi anemia, complementation group C	13		myeloid cell homeostasis			IGI	MGI:98351	J:71134
MGI:2448480	Fancd2	Fanconi anemia, complementation group D2	6		regulation of regulatory T cell differentiation			IMP	MGI:2673422	J:210175
MGI:2385126	Farp2	FERM, RhoGEF and pleckstrin domain protein 2	1		osteoclast differentiation			IMP		J:166376
MGI:95484	Fas	Fas (TNF receptor superfamily member 6)	19		activation-induced cell death of T cells			IBA	PTN002930185	J:265628
MGI:99255	Fasl	Fas ligand (TNF superfamily, member 6)	1		immune response			IEA	IPR006052 IPR006053	J:72247
MGI:95485	Fasn	fatty acid synthase	11		monocyte differentiation	happens in bone marrow		IMP	MGI:3765070	J:219976
MGI:102547	Fau	Finkel-Biskis-Reilly murine sarcoma virus (FBR-MuSV) ubiquitously expressed (fox derived)	19		antibacterial humoral response			ISO	P62861	J:164563
MGI:95489	Fbn1	fibrillin 1	2		negative regulation of osteoclast development			IDA		J:235251
MGI:1917004	Fbxo7	F-box protein 7	10		negative regulation of lymphocyte differentiation	regulates a function/process that happens in erythroid lineage cell		IGI	MGI:95407	J:183053
MGI:1918788	Fbxo9	f-box protein 9	9		innate immune response	has the participant macrophage		IMP		J:155125
MGI:2444639	Fbxo38	F-box protein 38	18		adaptive immune response			IEA	KW-1064	J:60000
MGI:1354695	Fbxw7	F-box and WD-40 domain protein 7	3		negative regulation of osteoclast development			IMP		J:251942
MGI:1927803	Fcamr	Fc receptor, IgA, IgM, high affinity	1		adaptive immune response			IEA	KW-1064	J:60000
MGI:95494	Fcer1a	Fc receptor, IgE, high affinity I, alpha polypeptide	1		positive regulation of mast cell degranulation	regulates a function/process that happens in mast cell		IDA		J:37676
MGI:95496	Fcer1g	Fc receptor, IgE, high affinity I, gamma polypeptide	1		antigen processing and presentation of exogenous peptide antigen via MHC class I			IBA	PTN000423688	J:265628
MGI:95497	Fcer2a	Fc receptor, IgE, low affinity II, alpha polypeptide	8		positive regulation of humoral immune response mediated by circulating immunoglobulin			IMP	MGI:3583003	J:19437
MGI:95498	Fcgr1	Fc receptor, IgG, high affinity I	3		antibody-dependent cellular cytotoxicity			IMP	MGI:2664927	J:83995
MGI:95499	Fcgr2b	Fc receptor, IgG, low affinity IIb	1		antigen processing and presentation of exogenous peptide antigen via MHC class II			IMP	MGI:1857166	J:87421
MGI:95500	Fcgr3	Fc receptor, IgG, low affinity III	1		antibody-dependent cellular cytotoxicity			IMP	MGI:1861924	J:35057 J:87128
MGI:2179523	Fcgr4	Fc receptor, IgG, low affinity IV	1		neutrophil activation			IMP		J:130906
MGI:103017	Fcgrt	Fc receptor, IgG, alpha chain transporter	7		immune response			IBA	PTN002703355	J:265628
MGI:1916419	Fcmr	Fc fragment of IgM receptor	1		immune system process			IEA	KW-0391	J:60000
MGI:1340905	Fcna	ficolin A	2		complement activation, lectin pathway			IBA	PTN001058127	J:265628
MGI:1341158	Fcnb	ficolin B	2		cell surface pattern recognition receptor signaling pathway			ISO	O00602	J:164563
MGI:2442862	Fcrl1	Fc receptor-like 1	3		B cell activation			ISO	Q96LA6	J:164563
MGI:3053558	Fcrl5	Fc receptor-like 5	3		negative regulation of B cell receptor signaling pathway	regulates a function/process that happens in B cell		IDA		J:194234
MGI:3618339	Fcrl6	Fc receptor-like 6	1		regulation of immune response			IBA	PTN000159565	J:265628
MGI:3576487	Fcrlb	Fc receptor-like B	1		negative regulation of immune response			IBA	PTN000159467	J:265628
MGI:95513	Fech	ferrochelatase	18		erythrocyte differentiation			IMP	MGI:1858114	J:2021
MGI:105917	Fer	fer (fms/fps related) protein kinase	17		diapedesis			IMP		J:183972
MGI:3616091	Fer1l5	fer-1-like 5 (C. elegans)	1		macrophage activation involved in immune response			IBA	PTN002648790	J:265628
MGI:95514	Fes	feline sarcoma oncogene	7		innate immune response			IBA	PTN002521528	J:265628
MGI:2441731	Ffar2	free fatty acid receptor 2	7		cell surface pattern recognition receptor signaling pathway			ISO	O15552	J:164563
MGI:2685324	Ffar3	free fatty acid receptor 3	7		immune system process			IEA	KW-0391	J:60000
MGI:1316726	Fga	fibrinogen alpha chain	3		adaptive immune response			IEA	KW-1064	J:60000
MGI:99501	Fgb	fibrinogen beta chain	3		adaptive immune response			IEA	KW-1064	J:60000
MGI:95517	Fgf3	fibroblast growth factor 3	7		thymus development			IMP	MGI:3027990	J:114854
MGI:1099809	Fgf10	fibroblast growth factor 10	13		positive regulation of lymphocyte proliferation			ISO	O15520	J:164563
MGI:95523	Fgfr2	fibroblast growth factor receptor 2	7		fibroblast growth factor receptor signaling pathway involved in hemopoiesis			IMP		J:168171
MGI:95524	Fgfr3	fibroblast growth factor receptor 3	5		regulation of osteoclast differentiation			IMP	MGI:2135670	J:157951
MGI:95526	Fgg	fibrinogen gamma chain	3		adaptive immune response			IEA	KW-1064	J:60000
MGI:102795	Fgl1	fibrinogen-like protein 1	8		adaptive immune response			IEA	KW-1064	J:60000
MGI:103266	Fgl2	fibrinogen-like protein 2	5		immunoglobulin production involved in immunoglobulin mediated immune response			IMP	MGI:3582343	J:265133
MGI:95527	Fgr	FGR proto-oncogene, Src family tyrosine kinase	4		immune system process			IEA	KW-0391	J:60000
MGI:95541	Fkbp1a	FK506 binding protein 1a	2		regulation of immune response			ISO	P62942	J:164563
MGI:1336205	Fkbp1b	FK506 binding protein 1b	12		T cell proliferation			IMP	MGI:2182644	J:86699
MGI:2442184	Flcn	folliculin	11		hemopoiesis	has the participant embryonic stem cell		IMP	MGI:4348628	J:173708
MGI:95554	Fli1	Friend leukemia integration 1	9		megakaryocyte development			IMP	MGI:2386167	J:139476
MGI:2446089	Flnb	filamin, beta	14		cellular response to interferon-gamma			IDA		J:143718
MGI:103309	Flot2	flotillin 2	11		positive regulation of establishment of T cell polarity			ISO	Q14254	J:164563
MGI:95558	Flt1	FMS-like tyrosine kinase 1	5		hematopoietic progenitor cell differentiation			IBA	PTN001230732	J:265628
MGI:95559	Flt3	FMS-like tyrosine kinase 3	5		antigen processing and presentation			IMP	MGI:3628823	J:159599
MGI:95560	Flt3l	FMS-like tyrosine kinase 3 ligand	7		embryonic hemopoiesis			ISO	P49771	J:164563
MGI:95561	Flt4	FMS-like tyrosine kinase 4	11		hematopoietic progenitor cell differentiation			IBA	PTN001230732	J:265628
MGI:2444881	Flvcr1	feline leukemia virus subgroup C cellular receptor 1	1		erythrocyte differentiation			IBA	PTN002589204	J:265628
MGI:2444668	Fnip1	folliculin interacting protein 1	11		immature B cell differentiation	happens in spleen|happens in bone marrow		IMP	MGI:5437714	J:187318
MGI:95574	Fos	FBJ osteosarcoma oncogene	12		positive regulation of osteoclast differentiation	regulates the differentiation of bone marrow cell		IDA		J:198051
MGI:1347466	Foxc1	forkhead box C1	13		positive regulation of hematopoietic progenitor cell differentiation			IMP		J:210256
MGI:1347470	Foxf1	forkhead box F1	8		negative regulation of mast cell degranulation			IMP	MGI:2179135	J:154288
MGI:1347474	Foxj1	forkhead box J1	11		central tolerance induction			IMP		J:122222
MGI:1347469	Foxl1	forkhead box L1	8		Peyer's patch morphogenesis			IMP	MGI:2180191	J:82631
MGI:102949	Foxn1	forkhead box N1	11		hemopoiesis			IMP		J:207150
MGI:1890081	Foxo3	forkhead box O3	10		positive regulation of erythrocyte differentiation			ISO	O43524	J:73065
MGI:1914004	Foxp1	forkhead box P1	6		immunoglobulin V(D)J recombination			IMP	MGI:3711150	J:112644
MGI:1891436	Foxp3	forkhead box P3	X		B cell homeostasis			IMP	MGI:1857034	J:53219
MGI:107443	Fpr1	formyl peptide receptor 1	17		complement receptor mediated signaling pathway			IBA	PTN001200752	J:265628
MGI:1278319	Fpr2	formyl peptide receptor 2	17		complement receptor mediated signaling pathway			IBA	PTN001200752	J:265628
MGI:1194495	Fpr3	formyl peptide receptor 3	17		complement receptor mediated signaling pathway			IBA	PTN001200752	J:265628
MGI:1278318	Fpr-rs3	formyl peptide receptor, related sequence 3	17		complement receptor mediated signaling pathway			IBA	PTN001200752	J:265628
MGI:1278317	Fpr-rs4	formyl peptide receptor, related sequence 4	17		complement receptor mediated signaling pathway			IBA	PTN001200752	J:265628
MGI:2448176	Fpr-rs6	formyl peptide receptor, related sequence 6	17		complement receptor mediated signaling pathway			IBA	PTN001200752	J:265628
MGI:2448177	Fpr-rs7	formyl peptide receptor, related sequence 7	17		complement receptor mediated signaling pathway			IBA	PTN001200752	J:265628
MGI:103265	Frk	fyn-related kinase	10		innate immune response			IBA	PTN002521528	J:265628
MGI:95582	Fshb	follicle stimulating hormone beta	2		regulation of osteoclast differentiation			IMP	MGI:1857434	J:115870
MGI:95583	Fshr	follicle stimulating hormone receptor	17		regulation of osteoclast differentiation			IMP	MGI:2384087	J:115870
MGI:95586	Fst	follistatin	13		hematopoietic progenitor cell differentiation			ISO	P19883	J:164563
MGI:1890391	Fstl3	follistatin-like 3	10		hematopoietic progenitor cell differentiation			ISO	O95633	J:164563
MGI:1196294	Fubp1	far upstream element (FUSE) binding protein 1	3		hematopoietic stem cell proliferation			IMP	MGI:4335984 MGI:4351702	J:224867
MGI:95594	Fut4	fucosyltransferase 4	9		positive regulation of leukocyte tethering or rolling			IMP		J:63091
MGI:107692	Fut7	fucosyltransferase 7	2		CD4-positive, CD25-positive, alpha-beta regulatory T cell differentiation	results in the differentiation of induced T-regulatory cell		IMP	MGI:2387664	J:137389
MGI:1330859	Fut9	fucosyltransferase 9	4		regulation of leukocyte tethering or rolling			ISO	Q9Y231	J:164563
MGI:95595	Fv1	Friend virus susceptibility 1	4		defense response to virus			IEA	KW-0051	J:60000
MGI:1346327	Fyb	FYN binding protein	15		immune response			IEA	IPR030635	J:72247
MGI:2685466	Fyb2	FYN binding protein 2	4		T cell receptor signaling pathway			IBA	PTN001047914	J:265628
MGI:95602	Fyn	Fyn proto-oncogene	10		activated T cell proliferation			IMP	MGI:2179145	J:70886
MGI:108571	Fzd5	frizzled class receptor 5	1		positive regulation of T cell cytokine production			ISO	Q13467	J:164563
MGI:108570	Fzd7	frizzled class receptor 7	1		T cell differentiation in thymus			IMP		J:67003
MGI:108460	Fzd8	frizzled class receptor 8	18		T cell differentiation in thymus			IMP		J:67003
MGI:1313278	Fzd9	frizzled class receptor 9	5		B cell differentiation	happens in bone marrow		IMP	MGI:3526665	J:98133
MGI:1351465	G3bp1	GTPase activating protein (SH3 domain) binding protein 1	11		defense response to virus			ISO	Q13283	J:164563
MGI:2442040	G3bp2	GTPase activating protein (SH3 domain) binding protein 2	5		immune system process			IEA	KW-0391	J:60000
MGI:105979	G6pdx	glucose-6-phosphate dehydrogenase X-linked	X		erythrocyte development			IMP		J:94894
MGI:1333854	Gab2	growth factor receptor bound protein 2-associated protein 2	7		osteoclast differentiation			IMP		J:97515
MGI:2387324	Gab3	growth factor receptor bound protein 2-associated protein 3	X		macrophage differentiation			IDA		J:78670
MGI:95610	Gabpa	GA repeat binding protein, alpha	16		negative regulation of megakaryocyte differentiation			IMP	MGI:3054951	J:139476
MGI:1346325	Gadd45g	growth arrest and DNA-damage-inducible 45 gamma	13		T-helper 1 cell differentiation			TAS		J:79231
MGI:95637	Gal	galanin and GMAP prepropeptide	19		negative regulation of lymphocyte proliferation			ISO	RGD:61954	J:155856
MGI:894694	Galnt2	polypeptide N-acetylgalactosaminyltransferase 2	8		immunoglobulin biosynthetic process			ISO	Q10471	J:164563
MGI:2663979	Galp	galanin-like peptide	7		antimicrobial humoral immune response mediated by antimicrobial peptide			IBA	PTN001463568	J:265628
MGI:95640	Gapdh	glyceraldehyde-3-phosphate dehydrogenase	6		antimicrobial humoral immune response mediated by antimicrobial peptide			ISO	P04406	J:164563
MGI:3608341	Gapt	Grb2-binding adaptor, transmembrane	13		B cell activation			IEA	KW-0075	J:60000
MGI:1926176	Gas2l1	growth arrest-specific 2 like 1	11		negative regulation of erythrocyte differentiation			ISO	Q99501	J:164563
MGI:95660	Gas6	growth arrest specific 6	8		B cell chemotaxis			ISO	Q14393	J:164563
MGI:95661	Gata1	GATA binding protein 1	X		basophil differentiation			IEA	IPR029524	J:72247
MGI:95662	Gata2	GATA binding protein 2	6		definitive hemopoiesis	happens in embryo		IMP	MGI:1857743	J:51332
MGI:95663	Gata3	GATA binding protein 3	2		embryonic hemopoiesis			IGI	MGI:102811	J:59281
MGI:95665	Gba	glucosidase, beta, acid	3		antigen processing and presentation			IMP		J:185511
MGI:1861607	Gbf1	golgi-specific brefeldin A-resistance factor 1	19		cell activation involved in immune response			ISO	Q92538	J:164563
MGI:102772	Gbp2	guanylate binding protein 2	3		cellular response to interferon-gamma			IBA	PTN002243288	J:265628
MGI:95666	Gbp2b	guanylate binding protein 2b	3		cellular response to interferon-gamma			IBA	PTN002243288	J:265628
MGI:1926263	Gbp3	guanylate binding protein 3	3		cellular response to interferon-gamma			IBA	PTN002243288	J:265628
MGI:97072	Gbp4	guanylate binding protein 4	5		cellular response to interferon-gamma			IBA	PTN002243288	J:265628
MGI:2429943	Gbp5	guanylate binding protein 5	3		cellular response to interferon-gamma			IBA	PTN002243288	J:265628
MGI:2140937	Gbp6	guanylate binding protein 6	5		cellular response to interferon-gamma			IBA	PTN002243288	J:265628
MGI:2444421	Gbp7	guanylate binding protein 7	3		cellular response to interferon-gamma			IBA	PTN002243288	J:265628
MGI:1923324	Gbp8	guanylate-binding protein 8	5		cellular response to interferon-gamma			IBA	PTN002243288	J:265628
MGI:3605620	Gbp9	guanylate-binding protein 9	5		cellular response to interferon-gamma			IBA	PTN002243288	J:265628
MGI:4359647	Gbp10	guanylate-binding protein 10	5		cellular response to interferon-gamma			IBA	PTN002243288	J:265628
MGI:95675	Gch1	GTP cyclohydrolase 1	14		response to interferon-gamma			ISO	P30793	J:164563
MGI:95676	Gcnt1	glucosaminyl (N-acetyl) transferase 1, core 2	19		leukocyte tethering or rolling			ISO	Q02742	J:164563
MGI:1919327	Gcnt3	glucosaminyl (N-acetyl) transferase 3, mucin type	9		immunoglobulin production in mucosal tissue	happens in intestine mucosa		IMP	MGI:3849681	J:149909
MGI:102969	Gcsam	germinal center associated, signaling and motility	16		negative regulation of lymphocyte migration			ISO	Q8N6F7	J:164563
MGI:107757	Gfer	growth factor, augmenter of liver regeneration	17		negative regulation of natural killer cell mediated cytotoxicity			ISO	RGD:61845	J:155856
MGI:103170	Gfi1	growth factor independent 1 transcription repressor	5		hemopoiesis			IEA	IPR029840	J:72247
MGI:1276578	Gfi1b	growth factor independent 1B	2		positive regulation of granulocyte differentiation			IDA		J:175166
MGI:98857	Gfus	GDP-L-fucose synthase	15		T cell mediated cytotoxicity			IMP		J:9898
MGI:95706	Ggt1	gamma-glutamyltransferase 1	10		regulation of immune system process			IBA	PTN002618274	J:265628
MGI:109368	Gimap1	GTPase, IMAP family member 1	6		B cell differentiation	happens in lymph node,results in the differentiation of B cell|happens in spleen,results in the differentiation of B cell		IMP	MGI:2449947 MGI:4459837	J:160782
MGI:1927140	Git1	GIT ArfGAP 1	11		immunological synapse formation			ISO	Q9Z272	J:120748
MGI:95713	Gja1	gap junction protein, alpha 1	10		T cell activation			IDA		J:179248
MGI:95729	Gli3	GLI-Kruppel family member GLI3	13		negative regulation of alpha-beta T cell differentiation			IMP		J:151855
MGI:2141180	Glmn	glomulin, FKBP associated protein	5		negative regulation of T cell proliferation			ISO	Q92990	J:164563
MGI:95742	Glo1	glyoxalase 1	17		osteoclast differentiation			IMP		J:203406
MGI:3780156	Gm1987	predicted gene 1987	4		immune response			IEA	IPR001811 IPR036048	J:72247
MGI:3708691	Gm2564	predicted gene 2564	4		cellular response to interferon-gamma			IBA	PTN000245709	J:265628
MGI:3779469	Gm5150	predicted gene 5150	3		positive regulation of T cell activation			IBA	PTN000463164	J:265628
MGI:3647514	Gm7030	predicted gene 7030	17		antigen processing and presentation of endogenous peptide antigen via MHC class I via ER pathway, TAP-independent			IBA	PTN002497567	J:265628
MGI:3704134	Gm8909	predicted gene 8909	17		antigen processing and presentation of endogenous peptide antigen via MHC class I via ER pathway, TAP-independent			IBA	PTN002497567	J:265628
MGI:3780136	Gm9733	predicted gene 9733	3		positive regulation of T cell activation			IBA	PTN000463164	J:265628
MGI:3779381	Gm11127	predicted gene 11127	17		antigen processing and presentation of endogenous peptide antigen via MHC class I via ER pathway, TAP-independent			IBA	PTN002497567	J:265628
MGI:3650838	Gm12169	predicted gene 12169	11		positive regulation of mast cell activation			IBA	PTN000398400	J:265628
MGI:3701966	Gm13271	predicted gene 13271	4		adaptive immune response			IBA	PTN000914537	J:265628
MGI:3701968	Gm13272	predicted gene 13272	4		adaptive immune response			IBA	PTN000914537	J:265628
MGI:3701970	Gm13275	predicted gene 13275	4		adaptive immune response			IBA	PTN000914537	J:265628
MGI:3701972	Gm13276	predicted gene 13276	4		adaptive immune response			IBA	PTN000914537	J:265628
MGI:3701974	Gm13277	predicted gene 13277	4		adaptive immune response			IBA	PTN000914537	J:265628
MGI:3649573	Gm13283	predicted gene 13283	4		adaptive immune response			IBA	PTN000914537	J:265628
MGI:4937106	Gm17472	predicted gene, 17472	6		immune response			IBA	PTN000587099	J:265628
MGI:5313039	Gm20730	predicted gene, 20730	6		immune response			IBA	PTN000587099	J:265628
MGI:5439461	Gm21992	predicted gene 21992	19		activation of innate immune response			IBA	PTN000609209	J:265628
MGI:5595187	Gm36028	predicted gene, 36028	16		regulation of immune response			IBA	PTN000645940	J:265628
MGI:5595882	Gm36723	predicted gene, 36723	12		lymphoid progenitor cell differentiation			IMP		J:258967
MGI:5649069	Gm42421	predicted gene, 42421	5		somatic hypermutation of immunoglobulin genes			IBA	PTN000008327	J:265628
MGI:5663355	Gm43218	predicted gene 43218	6		immune response			IBA	PTN000587099	J:265628
MGI:5663439	Gm43302	predicted gene 43302	5		cellular response to interferon-gamma			IBA	PTN002243288	J:265628
MGI:5804832	Gm45717	predicted gene 45717	7		defense response to virus			IBA	PTN000360680	J:265628
MGI:5825552	Gm45915	predicted gene, 45915	14		T cell activation			IMP		J:248810
MGI:1917903	Gmpr2	guanosine monophosphate reductase 2	14		monocyte differentiation			ISO	AF135159	J:83368
MGI:95777	Gnas	GNAS (guanine nucleotide binding protein, alpha stimulating) complex locus	2		positive regulation of osteoclast differentiation			IMP	MGI:3043361	J:106979
MGI:95789	Gnrh1	gonadotropin releasing hormone 1	14		negative regulation of immature T cell proliferation			ISO	RGD:2720	J:155856
MGI:1913879	Golph3	golgi phosphoprotein 3	15		leukocyte tethering or rolling			ISO	Q9H4A6	J:164563
MGI:1917579	Gon4l	gon-4-like (C.elegans)	3		B cell differentiation			IMP	MGI:4829629	J:163412
MGI:1914383	Gp2	glycoprotein 2 (zymogen granule membrane)	7		antigen transcytosis by M cells in mucosal-associated lymphoid tissue	happens in Peyer's patch epithelium,happens in M cell of gut		IDA		J:155098
MGI:109162	Gpam	glycerol-3-phosphate acyltransferase, mitochondrial	19		defense response to virus			IMP	MGI:2669956	J:146502
MGI:2442492	Gpatch3	G patch domain containing 3	4		negative regulation of RIG-I signaling pathway			IBA	PTN001024469	J:265628
MGI:1913864	Gpatch4	G patch domain containing 4	3		hematopoietic progenitor cell differentiation			IGI	MGI:1343184	J:202604
MGI:104903	Gpc3	glypican 3	X		osteoclast differentiation	happens in bone marrow,results in the differentiation of osteoclast		IMP	MGI:2159355	J:104555
MGI:1924104	Gper1	G protein-coupled estrogen receptor 1	5		immune system process			IEA	KW-0391	J:60000
MGI:95797	Gpi1	glucose-6-phosphate isomerase 1	7		erythrocyte homeostasis			IMP	MGI:1857274	J:35956
MGI:106604	Gpld1	glycosylphosphatidylinositol specific phospholipase D1	13		complement receptor mediated signaling pathway			ISO	P80108	J:164563
MGI:1934765	Gpnmb	glycoprotein (transmembrane) nmb	6		negative regulation of T cell activation			ISO	Q14956	J:164563
MGI:1918473	Gpr15	G protein-coupled receptor 15	16		T cell migration	happens in large intestine|happens in alimentary system lamina propria		IMP	MGI:3815547	J:199126
MGI:3584514	Gpr17	G protein-coupled receptor 17	18		negative regulation of inflammatory response to antigenic stimulus	regulates a function/process that has the participant Cysltr1		IGI	MGI:1926218	J:162477
MGI:107859	Gpr18	G protein-coupled receptor 18	14		CD8-positive, alpha-beta intraepithelial T cell differentiation			IDA		J:219661
MGI:1354372	Gpr31b	G protein-coupled receptor 31, D17Leh66b region	17		positive regulation of immune response			IMP		J:271242
MGI:1277106	Gpr33	G protein-coupled receptor 33	12		complement receptor mediated signaling pathway			IBA	PTN001200752	J:265628
MGI:1929509	Gpr35	G protein-coupled receptor 35	1		macrophage chemotaxis			ISO	Q9HC97	J:73065
MGI:2685064	Gpr55	G protein-coupled receptor 55	1		negative regulation of osteoclast differentiation			ISO	Q9Y2T6	J:164563
MGI:2441763	Gpr68	G protein-coupled receptor 68	12		negative regulation of monocyte differentiation	regulates the differentiation of monocyte		IMP	MGI:3849457	J:149315
MGI:2147529	Gpr137	G protein-coupled receptor 137	19		negative regulation of osteoclast differentiation			IBA	PTN002689107	J:265628
MGI:1891463	Gpr137b	G protein-coupled receptor 137B	13		negative regulation of osteoclast differentiation			IBA	PTN002689107	J:265628
MGI:2442043	Gpr171	G protein-coupled receptor 171	3		negative regulation of myeloid cell differentiation			IDA		J:214053
MGI:2685222	Gpr174	G protein-coupled receptor 174	X		T cell homeostasis	affects a population of regulatory T cell		IMP	MGI:5644336	J:222307
MGI:2442034	Gpr183	G protein-coupled receptor 183	14		adaptive immune response			IMP		J:196453 J:198681
MGI:1927596	Gprc5b	G protein-coupled receptor, family C, group 5, member B	7		positive regulation of macrophage cytokine production	happens in white fat		IMP		J:205618
MGI:1891751	Gps2	G protein pathway suppressor 2	11		B cell differentiation			IMP		J:240887
MGI:2146785	Gpsm3	G-protein signalling modulator 3 (AGS3-like, C. elegans)	17		positive regulation of leukocyte chemotaxis			IMP	MGI:4075252	J:193270
MGI:104887	Gpx1	glutathione peroxidase 1	9		negative regulation of inflammatory response to antigenic stimulus	regulates a function/process that has the participant large intestine		IGI	MGI:104887 MGI:106609	J:103116
MGI:106609	Gpx2	glutathione peroxidase 2	12		negative regulation of inflammatory response to antigenic stimulus	regulates a function/process that has the participant large intestine		IGI	MGI:104887 MGI:106609	J:103116
MGI:1344337	Grem1	gremlin 1, DAN family BMP antagonist	2		negative regulation of leukocyte chemotaxis			ISO	RGD:2359	J:155856
MGI:95832	Grn	granulin	11		astrocyte activation involved in immune response			IMP		J:156824
MGI:1916396	Gsdmd	gasdermin D	15		immune system process			IEA	KW-0391	J:60000
MGI:1861437	Gsk3b	glycogen synthase kinase 3 beta	16		positive regulation of osteoclast differentiation			ISO	RGD:70982	J:155856
MGI:95851	Gsn	gelsolin	2		cellular response to interferon-gamma			IDA		J:143718
MGI:109267	Gzmb	granzyme B	14		T cell mediated cytotoxicity			IMP	MGI:1857156	J:113349
MGI:99549	Gzmm	granzyme M (lymphocyte met-ase 1)	10		T cell mediated cytotoxicity			IDA		J:96611
MGI:95895	H2-Aa	histocompatibility 2, class II antigen A, alpha	17		adaptive immune response			IEA	KW-1064	J:60000
MGI:103070	H2-Ab1	histocompatibility 2, class II antigen A, beta 1	17		adaptive immune response			IEA	KW-1064	J:60000
MGI:892004	H2-Bl	histocompatibility 2, blastocyst	17		protection from natural killer cell mediated cytotoxicity			IDA		J:84807
MGI:95896	H2-D1	histocompatibility 2, D region locus 1	17		antigen processing and presentation			IEA	IPR010579	J:72247
MGI:95921	H2-DMa	histocompatibility 2, class II, locus DMa	17		adaptive immune response			IEA	KW-1064	J:60000
MGI:95922	H2-DMb1	histocompatibility 2, class II, locus Mb1	17		adaptive immune response			IEA	KW-1064	J:60000
MGI:95923	H2-DMb2	histocompatibility 2, class II, locus Mb2	17		antigen processing and presentation			IDA		J:68798 J:88530
MGI:95900	H2-Ea	histocompatibility 2, class II antigen E alpha	17		antigen processing and presentation of exogenous peptide antigen via MHC class II			IDA		J:72827 J:88533
MGI:95901	H2-Eb1	histocompatibility 2, class II antigen E beta	17		adaptive immune response			IEA	KW-1064	J:60000
MGI:95904	H2-K1	histocompatibility 2, K1, K region	17		antigen processing and presentation			IEA	IPR010579	J:72247
MGI:95912	H2-L	histocompatibility 2, D region locus L	17		antigen processing and presentation			IEA	IPR010579	J:72247
MGI:95913	H2-M1	histocompatibility 2, M region locus 1	17		antigen processing and presentation of endogenous peptide antigen via MHC class I via ER pathway, TAP-independent			IBA	PTN002497567	J:265628
MGI:95914	H2-M2	histocompatibility 2, M region locus 2	17		antigen processing and presentation of endogenous peptide antigen via MHC class I via ER pathway, TAP-independent			IBA	PTN002497567	J:265628
MGI:95915	H2-M3	histocompatibility 2, M region locus 3	17		alpha-beta T cell activation involved in immune response			IMP	MGI:3701255	J:118960
MGI:95917	H2-M5	histocompatibility 2, M region locus 5	17		antigen processing and presentation of endogenous peptide antigen via MHC class I via ER pathway, TAP-independent			IBA	PTN002497567	J:265628
MGI:1276570	H2-M9	histocompatibility 2, M region locus 9	17		antigen processing and presentation of endogenous peptide antigen via MHC class I via ER pathway, TAP-independent			IBA	PTN002497567	J:265628
MGI:1276522	H2-M10.1	histocompatibility 2, M region locus 10.1	17		antigen processing and presentation of endogenous peptide antigen via MHC class I via ER pathway, TAP-independent			IBA	PTN002497567	J:265628
MGI:1276525	H2-M10.2	histocompatibility 2, M region locus 10.2	17		antigen processing and presentation of endogenous peptide antigen via MHC class I via ER pathway, TAP-independent			IBA	PTN002497567	J:265628
MGI:1276524	H2-M10.3	histocompatibility 2, M region locus 10.3	17		antigen processing and presentation of endogenous peptide antigen via MHC class I via ER pathway, TAP-independent			IBA	PTN002497567	J:265628
MGI:1276527	H2-M10.4	histocompatibility 2, M region locus 10.4	17		antigen processing and presentation of endogenous peptide antigen via MHC class I via ER pathway, TAP-independent			IBA	PTN002497567	J:265628
MGI:1276526	H2-M10.5	histocompatibility 2, M region locus 10.5	17		antigen processing and presentation of endogenous peptide antigen via MHC class I via ER pathway, TAP-independent			IBA	PTN002497567	J:265628
MGI:2687364	H2-M10.6	histocompatibility 2, M region locus 10.6	17		antigen processing and presentation of endogenous peptide antigen via MHC class I via ER pathway, TAP-independent			IBA	PTN002497567	J:265628
MGI:2676637	H2-M11	histocompatibility 2, M region locus 11	17		antigen processing and presentation of endogenous peptide antigen via MHC class I via ER pathway, TAP-independent			IBA	PTN002497567	J:265628
MGI:95924	H2-Oa	histocompatibility 2, O region alpha locus	17		antigen processing and presentation			IMP	MGI:2386294	J:65235
MGI:95925	H2-Ob	histocompatibility 2, O region beta locus	17		negative regulation of antigen processing and presentation of peptide antigen via MHC class II			ISO	P13765	J:164563
MGI:95928	H2-Q1	histocompatibility 2, Q region locus 1	17		antigen processing and presentation			IMP		J:156818
MGI:95931	H2-Q2	histocompatibility 2, Q region locus 2	17		antigen processing and presentation of endogenous peptide antigen via MHC class I via ER pathway, TAP-independent			IBA	PTN002497567	J:265628
MGI:95933	H2-Q4	histocompatibility 2, Q region locus 4	17		antigen processing and presentation of endogenous peptide antigen via MHC class I via ER pathway, TAP-independent			IBA	PTN002497567	J:265628
MGI:95935	H2-Q6	histocompatibility 2, Q region locus 6	17		antigen processing and presentation of endogenous peptide antigen via MHC class I via ER pathway, TAP-independent			IBA	PTN002497567	J:265628
MGI:95936	H2-Q7	histocompatibility 2, Q region locus 7	17		antigen processing and presentation of endogenous peptide antigen via MHC class I via ER pathway, TAP-independent			IBA	PTN002497567	J:265628
MGI:95937	H2-Q8	histocompatibility 2, Q region locus 8	17		antigen processing and presentation of endogenous peptide antigen via MHC class I via ER pathway, TAP-independent			IBA	PTN002497567	J:265628
MGI:95938	H2-Q9	histocompatibility 2, Q region locus 9	17		antigen processing and presentation of endogenous peptide antigen via MHC class I via ER pathway, TAP-independent			IBA	PTN002497567	J:265628
MGI:95929	H2-Q10	histocompatibility 2, Q region locus 10	17		antigen processing and presentation of endogenous peptide antigen via MHC class I via ER pathway, TAP-independent			IBA	PTN002497567	J:265628
MGI:95959	H2-T3	histocompatibility 2, T region locus 3	17		antigen processing and presentation of endogenous peptide antigen via MHC class I via ER pathway, TAP-independent			IBA	PTN002497567	J:265628
MGI:95956	H2-T22	histocompatibility 2, T region locus 22	17		antigen processing and presentation of endogenous peptide antigen via MHC class I via ER pathway, TAP-independent			IBA	PTN002497567	J:265628
MGI:95957	H2-T23	histocompatibility 2, T region locus 23	17		adaptive immune response			ISO	P13747	J:164563
MGI:95958	H2-T24	histocompatibility 2, T region locus 24	17		antigen processing and presentation of endogenous peptide antigen via MHC class I via ER pathway, TAP-independent			IBA	PTN002497567	J:265628
MGI:2448375	H2bc1	H2B clustered histone 1	13		mononuclear cell migration			IMP		J:149113
MGI:1915274	H2bc4	H2B clustered histone 4	13		antibacterial humoral response			ISO	P62807	J:164563
MGI:2448380	H2bc6	H2B clustered histone 6	13		antibacterial humoral response			ISO	P62807	J:164563
MGI:2448383	H2bc7	H2B clustered histone 7	13		antibacterial humoral response			ISO	P62807	J:164563
MGI:2448386	H2bc8	H2B clustered histone 8	13		antibacterial humoral response			ISO	P62807	J:164563
MGI:2448399	H2bc12	H2B clustered histone 12	13		antibacterial humoral response			ISO	O60814	J:164563
MGI:2448403	H2bc13	H2B clustered histone 13	13		antibacterial humoral response			ISO	P62807	J:164563
MGI:2448415	H2bc21	H2B clustered histone 21	3		antibacterial humoral response			ISO	P06899	J:164563
MGI:2448419	H4c1	H4 clustered histone 1	13		negative regulation of megakaryocyte differentiation			ISO	P62805	J:164563
MGI:2448420	H4c2	H4 clustered histone 2	13		negative regulation of megakaryocyte differentiation			ISO	P62805	J:164563
MGI:2448421	H4c3	H4 clustered histone 3	13		negative regulation of megakaryocyte differentiation			ISO	P62805	J:164563
MGI:2448423	H4c4	H4 clustered histone 4	13		negative regulation of megakaryocyte differentiation			ISO	P62805	J:164563
MGI:2448425	H4c6	H4 clustered histone 6	13		negative regulation of megakaryocyte differentiation			ISO	P62805	J:164563
MGI:2448427	H4c8	H4 clustered histone 8	13		negative regulation of megakaryocyte differentiation			ISO	P62805	J:164563
MGI:2448432	H4c9	H4 clustered histone 9	13		negative regulation of megakaryocyte differentiation			ISO	P62805	J:164563
MGI:2448436	H4c11	H4 clustered histone 11	13		negative regulation of megakaryocyte differentiation			ISO	P62805	J:164563
MGI:2448439	H4c12	H4 clustered histone 12	13		negative regulation of megakaryocyte differentiation			ISO	P62805	J:164563
MGI:2140113	H4c14	H4 clustered histone 14	3		negative regulation of megakaryocyte differentiation			ISO	P62805	J:164563
MGI:2448441	H4c17	H4 clustered histone 17	13		negative regulation of megakaryocyte differentiation			ISO	P62805	J:164563
MGI:4843992	H4c18	H4 clustered histone 18	13		negative regulation of megakaryocyte differentiation			ISO	P62805	J:164563
MGI:2448443	H4f16	H4 histone 16	6		negative regulation of megakaryocyte differentiation			ISO	P62805	J:164563
MGI:1306817	H60a	histocompatibility 60a	10		positive regulation of immune response to tumor cell	regulates a function/process that has the participant T cell		IDA		J:82077
MGI:3649078	H60b	histocompatibility 60b	10		immune response			IBA	PTN002703355	J:265628
MGI:3774845	H60c	histocompatibility 60c	10		immune response			IBA	PTN002703355	J:265628
MGI:1933533	Hamp	hepcidin antimicrobial peptide	7		myeloid cell homeostasis			IMP	MGI:3701082	J:208698
MGI:103580	Hand2	heart and neural crest derivatives expressed 2	8		thymus development			IMP		J:155265
MGI:2159680	Havcr1	hepatitis A virus cellular receptor 1	11		positive regulation of mast cell activation			IBA	PTN000398400	J:265628
MGI:2159682	Havcr2	hepatitis A virus cellular receptor 2	11		adaptive immune response			IEA	KW-1064	J:60000
MGI:1346319	Hax1	HCLS1 associated X-1	3		positive regulation of granulocyte differentiation			ISO	O00165	J:164563
MGI:96015	Hba-a1	hemoglobin alpha, adult chain 1	11		erythrocyte development	results in the development of erythrocyte		IGI	NP_001077424	J:28392
MGI:96016	Hba-a2	hemoglobin alpha, adult chain 2	11		erythrocyte development	results in the development of erythrocyte		IGI	P01942	J:28392
MGI:96019	Hba-x	hemoglobin X, alpha-like embryonic chain in Hba complex	11		erythrocyte maturation	results in the maturation of erythrocyte|results in the maturation of erythroid progenitor cell		IMP		J:19573
MGI:96021	Hbb-b1	hemoglobin, beta adult major chain	7		erythrocyte development	results in the development of erythrocyte		IGI	MGI:96022	J:30155
MGI:96022	Hbb-b2	hemoglobin, beta adult minor chain	7		erythrocyte development	results in the development of erythrocyte		IGI	MGI:96021	J:30155
MGI:96031	Hc	hemolytic complement	2		complement activation, alternative pathway			IEA	KW-0179	J:60000
MGI:1933383	Hcar2	hydroxycarboxylic acid receptor 2	5		neutrophil apoptotic process			ISO	Q8TDS4	J:164563
MGI:96052	Hck	hemopoietic cell kinase	2		immune system process			IEA	KW-0391	J:60000
MGI:104568	Hcls1	hematopoietic cell specific Lyn substrate 1	16		erythrocyte differentiation			IMP		J:116375
MGI:1344360	Hcst	hematopoietic cell signal transducer	7		regulation of immune response			IEA	IPR009861	J:72247
MGI:1333784	Hdac5	histone deacetylase 5	11		B cell activation			TAS		J:113927
MGI:1891835	Hdac7	histone deacetylase 7	15		B cell activation			TAS		J:113927
MGI:1931221	Hdac9	histone deacetylase 9	12		B cell activation			TAS		J:113927
MGI:3650286	Heatr9	HEAT repeat containing 9	11		hematopoietic progenitor cell differentiation			IGI	MGI:1343184	J:202604
MGI:2384768	Hectd1	HECT domain E3 ubiquitin protein ligase 1	12		natural killer cell differentiation	happens in decidua		IMP	MGI:2137552	J:215001
MGI:106209	Hells	helicase, lymphoid specific	19		lymphocyte differentiation	happens in metanephros		TAS		J:76112
MGI:2671382	hem1	haematopoietic 1	11		B cell differentiation			IMP	MGI:3818728	J:141377
MGI:1332240	Heph	hephaestin	X		erythrocyte differentiation			IMP	MGI:1857042	J:64261
MGI:1914388	Herc6	hect domain and RLD 6	6		hematopoietic progenitor cell differentiation			IGI	MGI:1343184	J:202604
MGI:104853	Hes1	hes family bHLH transcription factor 1	16		negative regulation of pro-B cell differentiation			ISO	Q14469	J:164563
MGI:104876	Hes5	hes family bHLH transcription factor 5	4		negative regulation of pro-B cell differentiation			ISO	RGD:621340	J:155856
MGI:2385923	Hexim1	hexamethylene bis-acetamide inducible 1	11		activation of innate immune response			ISO	O94992	J:164563
MGI:109191	Hfe	homeostatic iron regulator	13		negative regulation of antigen processing and presentation of endogenous peptide antigen via MHC class I			ISO	Q30201	J:164563
MGI:96086	Hhex	hematopoietically expressed homeobox	19		B cell differentiation	results in the differentiation of B cell		IMP	MGI:2449914	J:81415
MGI:106918	Hif1a	hypoxia inducible factor 1, alpha subunit	12		B-1 B cell homeostasis			IMP		J:74766
MGI:96103	Hk1	hexokinase 1	10		immune system process			IEA	KW-0391	J:60000
MGI:96109	Hlx	H2.0-like homeobox	1		negative regulation of T-helper 2 cell differentiation	regulates the differentiation of T-helper 2 cell		IGI	MGI:105367	J:126429
MGI:1914053	Hmces	5-hydroxymethylcytosine (hmC) binding, ES cell specific	6		positive regulation of isotype switching			IDA		J:285016
MGI:96113	Hmgb1	high mobility group box 1	5		activation of innate immune response			IBA	PTN002672476	J:265628
MGI:96157	Hmgb2	high mobility group box 2	8		immune system process			IEA	KW-0391	J:60000
MGI:1098219	Hmgb3	high mobility group box 3	X		immune system process			IEA	KW-0391	J:60000
MGI:1916567	Hmgb4	high-mobility group box 4	4		positive regulation of innate immune response			IBA	PTN001009623	J:265628
MGI:96163	Hmox1	heme oxygenase 1	8		erythrocyte homeostasis			ISO	P09601	J:164563
MGI:96175	Hoxa3	homeobox A3	6		thymus development	results in the development of thymus		IGI	MGI:96184 MGI:96207	J:46523
MGI:96177	Hoxa5	homeobox A5	6		negative regulation of erythrocyte differentiation			ISO	P20719	J:164563
MGI:96179	Hoxa7	homeobox A7	6		negative regulation of leukocyte migration			ISO	P31268	J:164563
MGI:96180	Hoxa9	homeobox A9	6		definitive hemopoiesis	happens in bone marrow,has the participant hematopoietic stem cell		IGI	MGI:96184 MGI:96185	J:126371
MGI:96184	Hoxb3	homeobox B3	11		definitive hemopoiesis	happens in bone marrow,has the participant hematopoietic stem cell		IGI	MGI:96180 MGI:96185	J:126371
MGI:96185	Hoxb4	homeobox B4	11		bone marrow development	results in the development of bone marrow		IMP	MGI:3045971	J:90976
MGI:96187	Hoxb6	homeobox B6	11		erythrocyte homeostasis	happens in spleen,affects a population of erythroid progenitor cell|happens in bone marrow,affects a population of erythroid progenitor cell		IMP	MGI:3514269	J:133561
MGI:96188	Hoxb7	homeobox B7	11		myeloid cell differentiation			IMP		J:2202
MGI:96189	Hoxb8	homeobox B8	11		negative regulation of myeloid cell differentiation			IDA		J:190003
MGI:96211	Hp	haptoglobin	8		immune system process			IEA	KW-0391	J:60000
MGI:96217	Hprt	hypoxanthine guanine phosphoribosyl transferase	X		lymphocyte proliferation			IMP	MGI:1857299	J:85443
MGI:2177763	Hps1	HPS1, biogenesis of lysosomal organelles complex 3 subunit 1	19		positive regulation of natural killer cell activation			IMP	MGI:1856712	J:6801
MGI:105112	Hpx	hemopexin	7		positive regulation of humoral immune response mediated by circulating immunoglobulin	regulates a function/process that has the participant metanephros		IMP	MGI:2447193	J:139247
MGI:96224	Hras	Harvey rat sarcoma virus oncogene	7		T cell receptor signaling pathway			IMP	MGI:2385945	J:173261
MGI:2146636	Hrg	histidine-rich glycoprotein	16		antimicrobial humoral immune response mediated by antimicrobial peptide			IMP		J:177146
MGI:107619	Hrh1	histamine receptor H1	6		eosinophil chemotaxis			IEA	IPR000921	J:72247
MGI:3046938	Hrnr	hornerin	3		hematopoietic progenitor cell differentiation			IMP		J:202604
MGI:1913224	Hs1bp3	HCLS1 binding protein 3	12		T cell differentiation			TAS		J:64960
MGI:2141879	Hsd3b7	hydroxy-delta-5-steroid dehydrogenase, 3 beta- and steroid delta-isomerase 7	7		B cell chemotaxis			IMP		J:188276
MGI:2676364	Hsh2d	hematopoietic SH2 domain containing	8		T cell activation			IDA		J:85736
MGI:96248	Hsp84-2	heat shock protein, 2	2		regulation of interferon-gamma-mediated signaling pathway			ISO	P08238	J:107465
MGI:96250	Hsp90aa1	heat shock protein 90, alpha (cytosolic), class A member 1	12		positive regulation of cytotoxic T cell differentiation			TAS		J:113936
MGI:105384	Hspa8	heat shock protein 8	9		positive regulation of T cell mediated cytotoxicity			ISO	RGD:621725	J:155856
MGI:96245	Hspa9	heat shock protein 9	18		erythrocyte differentiation			ISO	P38646	J:164563
MGI:96242	Hspd1	heat shock protein 1 (chaperonin)	1		B cell activation			ISO	P10809	J:164563
MGI:105053	Hsph1	heat shock 105kDa/110kDa protein 1	5		positive regulation of NK T cell activation			TAS		J:172886
MGI:1929076	Htra1	HtrA serine peptidase 1	7		negative regulation of defense response to virus			ISO	RGD:69235	J:155856
MGI:1196334	Hyal2	hyaluronoglucosaminidase 2	9		defense response to virus			IDA		J:182393
MGI:96392	Icam1	intercellular adhesion molecule 1	9		acute inflammatory response to antigenic stimulus			ISO	RGD:2857	J:155856
MGI:1858745	Icos	inducible T cell co-stimulator	1		T cell costimulation			IBA	PTN000467461	J:265628
MGI:1354701	Icosl	icos ligand	10		adaptive immune response			IEA	KW-1064	J:60000
MGI:96397	Id2	inhibitor of DNA binding 2	12		enucleate erythrocyte differentiation			IGI	MGI:1857242 MGI:2384134	J:95106
MGI:96412	Ide	insulin degrading enzyme	19		antigen processing and presentation of endogenous peptide antigen via MHC class I			ISO	P14735	J:164563
MGI:96416	Ido1	indoleamine 2,3-dioxygenase 1	8		immune system process			IEA	KW-0391	J:60000
MGI:2142489	Ido2	indoleamine 2,3-dioxygenase 2	8		immune system process			IEA	KW-0391	J:60000
MGI:1916390	Ifi27l2b	interferon, alpha-inducible protein 27 like 2B	12		defense response to virus			IEA	KW-0051	J:60000
MGI:2137648	Ifi30	interferon gamma inducible protein 30	8		antigen processing and presentation of exogenous peptide antigen via MHC class I			IMP		J:172941
MGI:2443016	Ifi44	interferon-induced protein 44	3		immune response			IBA	PTN001023038	J:265628
MGI:95975	Ifi44l	interferon-induced protein 44 like	3		defense response to virus			ISO	Q53G44	J:164563
MGI:1347080	Ifi202a	interferon activated gene 202A	1		activation of innate immune response			IBA	PTN000258203	J:265628
MGI:96428	Ifi203	interferon activated gene 203	1		activation of innate immune response			IEA	IPR040205	J:72247
MGI:96429	Ifi204	interferon activated gene 204	1		activation of innate immune response			IBA	PTN000258203	J:265628
MGI:101847	Ifi205	interferon activated gene 205	1		activation of innate immune response			IBA	PTN000258203	J:265628
MGI:2442822	Ifi208	interferon activated gene 208	1		activation of innate immune response			IEA	IPR040205	J:72247
MGI:2138243	Ifi209	interferon activated gene 209	1		activation of innate immune response			IEA	IPR040205	J:72247
MGI:3041120	Ifi211	interferon activated gene 211	1		activation of innate immune response			IBA	PTN000258203	J:265628
MGI:3584522	Ifi214	interferon activated gene 214	1		activation of innate immune response			IEA	IPR040205	J:72247
MGI:1918836	Ifih1	interferon induced with helicase C domain 1	2		defense response to virus			ISO	Q9BYX4	J:164563
MGI:99450	Ifit1	interferon-induced protein with tetratricopeptide repeats 1	19		defense response to virus			IBA	PTN000814563	J:265628
MGI:3650685	Ifit1bl1	interferon induced protein with tetratricpeptide repeats 1B like 1	19		defense response to virus			IBA	PTN000814563	J:265628
MGI:2148249	Ifit1bl2	interferon induced protein with tetratricopeptide repeats 1B like 2	19		defense response to virus			IBA	PTN000814563	J:265628
MGI:99449	Ifit2	interferon-induced protein with tetratricopeptide repeats 2	19		defense response to virus			IBA	PTN000814563	J:265628
MGI:1101055	Ifit3	interferon-induced protein with tetratricopeptide repeats 3	19		defense response to virus			IBA	PTN000814563	J:265628
MGI:3698419	Ifit3b	interferon-induced protein with tetratricopeptide repeats 3B	19		defense response to virus			IBA	PTN000814563	J:265628
MGI:1915963	Ifitm1	interferon induced transmembrane protein 1	7		defense response to virus			IBA	PTN000360680	J:265628
MGI:1933382	Ifitm2	interferon induced transmembrane protein 2	7		defense response to virus			IBA	PTN000360680	J:265628
MGI:1913391	Ifitm3	interferon induced transmembrane protein 3	7		defense response to virus			IBA	PTN000360680	J:265628
MGI:2686976	Ifitm6	interferon induced transmembrane protein 6	7		defense response to virus			IBA	PTN000360680	J:265628
MGI:1921732	Ifitm7	interferon induced transmembrane protein 7	16		defense response to virus			IBA	PTN000360680	J:265628
MGI:107670	Ifna	interferon alpha	4		adaptive immune response			IDA		J:143981
MGI:107668	Ifna1	interferon alpha 1	4		adaptive immune response			IBA	PTN000914537	J:265628
MGI:107666	Ifna2	interferon alpha 2	4		adaptive immune response			IBA	PTN000914537	J:265628
MGI:107664	Ifna4	interferon alpha 4	4		adaptive immune response			IBA	PTN000914537	J:265628
MGI:107663	Ifna5	interferon alpha 5	4		adaptive immune response			IBA	PTN000914537	J:265628
MGI:107662	Ifna6	interferon alpha 6	4		adaptive immune response			IBA	PTN000914537	J:265628
MGI:107661	Ifna7	interferon alpha 7	4		adaptive immune response			IBA	PTN000914537	J:265628
MGI:107659	Ifna9	interferon alpha 9	4		adaptive immune response			IBA	PTN000914537	J:265628
MGI:109210	Ifna11	interferon alpha 11	4		adaptive immune response			IBA	PTN000914537	J:265628
MGI:2676324	Ifna12	interferon alpha 12	4		adaptive immune response			IBA	PTN000914537	J:265628
MGI:2667155	Ifna13	interferon alpha 13	4		adaptive immune response			IBA	PTN000914537	J:265628
MGI:3641425	Ifna14	interferon alpha 14	4		adaptive immune response			IBA	PTN000914537	J:265628
MGI:3649418	Ifna15	interferon alpha 15	4		adaptive immune response			IBA	PTN000914537	J:265628
MGI:3649260	Ifna16	interferon alpha 16	4		adaptive immune response			IBA	PTN000914537	J:265628
MGI:1097683	Ifnab	interferon alpha B	4		adaptive immune response			IBA	PTN000914537	J:265628
MGI:107658	Ifnar1	interferon (alpha and beta) receptor 1	16		defense response to virus			IMP		J:143981 J:235021
MGI:1098243	Ifnar2	interferon (alpha and beta) receptor 2	16		defense response to virus			ISO	P48551	J:164563
MGI:107657	Ifnb1	interferon beta 1, fibroblast	4		adaptive immune response			IBA	PTN000914537	J:265628
MGI:2667156	Ifne	interferon epsilon	4		adaptive immune response			IBA	PTN000914537	J:265628
MGI:107656	Ifng	interferon gamma	10		adaptive immune response			IBA	PTN000892718	J:265628
MGI:107655	Ifngr1	interferon gamma receptor 1	10		defense response to virus			IMP		J:222462
MGI:107654	Ifngr2	interferon gamma receptor 2	16		defense response to virus			IMP		J:222462
MGI:2683287	Ifnk	interferon kappa	4		adaptive immune response			IBA	PTN000914537	J:265628
MGI:3647279	Ifnl2	interferon lambda 2	7		defense response to virus			IBA	PTN001277107	J:265628
MGI:2450574	Ifnl3	interferon lambda 3	7		defense response to virus			IBA	PTN001277107	J:265628
MGI:2429859	Ifnlr1	interferon lambda receptor 1	4		defense response to virus			IGI	MGI:1932389 MGI:2156367	J:131989
MGI:2448469	Ifnz	interferon zeta	4		adaptive immune response			IBA	PTN000914537	J:265628
MGI:1346500	Igbp1	immunoglobulin (CD79A) binding protein 1	X		B cell activation			IEA	KW-0075	J:60000
MGI:1354380	Igbp1b	immunoglobulin (CD79A) binding protein 1b	6		B cell activation			IEA	KW-0075	J:60000
MGI:96432	Igf1	insulin-like growth factor 1	10		negative regulation of immune system process			ISO	RGD:2868	J:155856
MGI:96433	Igf1r	insulin-like growth factor I receptor	7		immune response			ISO	P08069	J:164563
MGI:96434	Igf2	insulin-like growth factor 2	7		negative regulation of natural killer cell mediated cytotoxicity			ISO	RGD:2870	J:155856
MGI:96437	Igfbp2	insulin-like growth factor binding protein 2	1		positive regulation of activated T cell proliferation			ISO	P18065	J:164563
MGI:96449	Igh-7	immunoglobulin heavy chain 7 (heavy chain of IgE)	12		histamine secretion by mast cell	happens in mast cell		IDA		J:84007
MGI:96450	Igh-8	immunoglobulin heavy chain 8 (heavy chain of IgG3)	12		complement activation, classical pathway			IDA		J:75709
MGI:96444	Igha	immunoglobulin heavy constant alpha	12		B cell receptor signaling pathway			IBA	PTN001510949	J:265628
MGI:96447	Ighd	immunoglobulin heavy constant delta	12		B cell receptor signaling pathway			IBA	PTN001510949	J:265628
MGI:2685746	Ighe	Immunoglobulin heavy constant epsilon	12		B cell receptor signaling pathway			IBA	PTN001510949	J:265628
MGI:2144967	Ighg	Immunoglobulin heavy chain (gamma polypeptide)	12		B cell receptor signaling pathway			IBA	PTN001510949	J:265628
MGI:96446	Ighg1	immunoglobulin heavy constant gamma 1 (G1m marker)	12		antibacterial humoral response			IDA		J:83995
MGI:96443	Ighg2a	immunoglobulin heavy constant gamma 2A	12		antibody-dependent cellular cytotoxicity			IDA		J:83995 J:87128
MGI:96445	Ighg2b	immunoglobulin heavy constant gamma 2B	12		B cell receptor signaling pathway			IBA	PTN001510949	J:265628
MGI:2686979	Ighg2c	immunoglobulin heavy constant gamma 2C	12		antibacterial humoral response			IDA		J:83995
MGI:2144790	Ighg3	Immunoglobulin heavy constant gamma 3	12		B cell receptor signaling pathway			IBA	PTN001510949	J:265628
MGI:96448	Ighm	immunoglobulin heavy constant mu	12		antigen processing and presentation			IDA		J:88531
MGI:4439618	Ighv1-4	immunoglobulin heavy variable 1-4	12		B cell receptor signaling pathway			IBA	PTN001510949	J:265628
MGI:3704121	Ighv1-5	immunoglobulin heavy variable V1-5	12		B cell receptor signaling pathway			IBA	PTN001510949	J:265628
MGI:3704122	Ighv1-7	immunoglobulin heavy variable V1-7	12		B cell receptor signaling pathway			IBA	PTN001510949	J:265628
MGI:4439621	Ighv1-9	immunoglobulin heavy variable V1-9	12		B cell receptor signaling pathway			IBA	PTN001510949	J:265628
MGI:5009835	Ighv1-11	immunoglobulin heavy variable V1-11	12		B cell receptor signaling pathway			IBA	PTN001510949	J:265628
MGI:3646284	Ighv1-12	immunoglobulin heavy variable V1-12	12		B cell receptor signaling pathway			IBA	PTN001510949	J:265628
MGI:4439782	Ighv1-15	immunoglobulin heavy variable 1-15	12		B cell receptor signaling pathway			IBA	PTN001510949	J:265628
MGI:3647704	Ighv1-16	immunoglobulin heavy variable 1-16	12		B cell receptor signaling pathway			IBA	PTN001510949	J:265628
MGI:4439780	Ighv1-18	immunoglobulin heavy variable V1-18	12		B cell receptor signaling pathway			IBA	PTN001510949	J:265628
MGI:4439779	Ighv1-19	immunoglobulin heavy variable V1-19	12		B cell receptor signaling pathway			IBA	PTN001510949	J:265628
MGI:3644607	Ighv1-20	immunoglobulin heavy variable V1-20	12		B cell receptor signaling pathway			IBA	PTN001510949	J:265628
MGI:4439784	Ighv1-22	immunoglobulin heavy variable 1-22	12		B cell receptor signaling pathway			IBA	PTN001510949	J:265628
MGI:3815050	Ighv1-23	immunoglobulin heavy variable V1-23	12		B cell receptor signaling pathway			IBA	PTN001510949	J:265628
MGI:3815052	Ighv1-24	immunoglobulin heavy variable V1-24	12		B cell receptor signaling pathway			IBA	PTN001510949	J:265628
MGI:4439641	Ighv1-26	immunoglobulin heavy variable 1-26	12		B cell receptor signaling pathway			IBA	PTN001510949	J:265628
MGI:4439889	Ighv1-31	immunoglobulin heavy variable 1-31	12		B cell receptor signaling pathway			IBA	PTN001510949	J:265628
MGI:4439659	Ighv1-34	immunoglobulin heavy variable 1-34	12		B cell receptor signaling pathway			IBA	PTN001510949	J:265628
MGI:4439639	Ighv1-36	immunoglobulin heavy variable 1-36	12		B cell receptor signaling pathway			IBA	PTN001510949	J:265628
MGI:4439640	Ighv1-37	immunoglobulin heavy variable 1-37	12		B cell receptor signaling pathway			IBA	PTN001510949	J:265628
MGI:4439888	Ighv1-39	immunoglobulin heavy variable 1-39	12		B cell receptor signaling pathway			IBA	PTN001510949	J:265628
MGI:3704123	Ighv1-42	immunoglobulin heavy variable V1-42	12		B cell receptor signaling pathway			IBA	PTN001510949	J:265628
MGI:3704124	Ighv1-43	immunoglobulin heavy variable V1-43	12		B cell receptor signaling pathway			IBA	PTN001510949	J:265628
MGI:4439890	Ighv1-47	immunoglobulin heavy variable 1-47	12		B cell receptor signaling pathway			IBA	PTN001510949	J:265628
MGI:4439754	Ighv1-49	immunoglobulin heavy variable 1-49	12		B cell receptor signaling pathway			IBA	PTN001510949	J:265628
MGI:4439753	Ighv1-50	immunoglobulin heavy variable 1-50	12		B cell receptor signaling pathway			IBA	PTN001510949	J:265628
MGI:4439752	Ighv1-52	immunoglobulin heavy variable 1-52	12		B cell receptor signaling pathway			IBA	PTN001510949	J:265628
MGI:3576502	Ighv1-53	immunoglobulin heavy variable 1-53	12		B cell receptor signaling pathway			IBA	PTN001510949	J:265628
MGI:3647133	Ighv1-54	immunoglobulin heavy variable V1-54	12		B cell receptor signaling pathway			IBA	PTN001510949	J:265628
MGI:4439716	Ighv1-55	immunoglobulin heavy variable 1-55	12		B cell receptor signaling pathway			IBA	PTN001510949	J:265628
MGI:4439715	Ighv1-56	immunoglobulin heavy variable 1-56	12		B cell receptor signaling pathway			IBA	PTN001510949	J:265628
MGI:4439557	Ighv1-58	immunoglobulin heavy variable 1-58	12		B cell receptor signaling pathway			IBA	PTN001510949	J:265628
MGI:3644474	Ighv1-59	immunoglobulin heavy variable V1-59	12		B cell receptor signaling pathway			IBA	PTN001510949	J:265628
MGI:4439824	Ighv1-61	immunoglobulin heavy variable 1-61	12		adaptive immune response			IEA	KW-1064	J:60000
MGI:3644968	Ighv1-62-2	immunoglobulin heavy variable 1-62-2	12		B cell receptor signaling pathway			IBA	PTN001510949	J:265628
MGI:3648544	Ighv1-62-3	immunoglobulin heavy variable 1-62-3	12		adaptive immune response			IEA	KW-1064	J:60000
MGI:3642755	Ighv1-63	immunoglobulin heavy variable V1-63	12		B cell receptor signaling pathway			IBA	PTN001510949	J:265628
MGI:4439789	Ighv1-64	immunoglobulin heavy variable 1-64	12		B cell receptor signaling pathway			IBA	PTN001510949	J:265628
MGI:4439825	Ighv1-66	immunoglobulin heavy variable 1-66	12		B cell receptor signaling pathway			IBA	PTN001510949	J:265628
MGI:3645228	Ighv1-67	immunoglobulin heavy variable V1-67	12		B cell receptor signaling pathway			IBA	PTN001510949	J:265628
MGI:4439632	Ighv1-69	immunoglobulin heavy variable 1-69	12		B cell receptor signaling pathway			IBA	PTN001510949	J:265628
MGI:4439633	Ighv1-72	immunoglobulin heavy variable 1-72	12		adaptive immune response			IEA	KW-1064	J:60000
MGI:4439634	Ighv1-74	immunoglobulin heavy variable V1-74	12		B cell receptor signaling pathway			IBA	PTN001510949	J:265628
MGI:4439735	Ighv1-75	immunoglobulin heavy variable 1-75	12		B cell receptor signaling pathway			IBA	PTN001510949	J:265628
MGI:4439737	Ighv1-76	immunoglobulin heavy variable 1-76	12		B cell receptor signaling pathway			IBA	PTN001510949	J:265628
MGI:4439670	Ighv1-77	immunoglobulin heavy variable 1-77	12		B cell receptor signaling pathway			IBA	PTN001510949	J:265628
MGI:4439736	Ighv1-78	immunoglobulin heavy variable 1-78	12		B cell receptor signaling pathway			IBA	PTN001510949	J:265628
MGI:4439738	Ighv1-80	immunoglobulin heavy variable 1-80	12		B cell receptor signaling pathway			IBA	PTN001510949	J:265628
MGI:4439635	Ighv1-81	immunoglobulin heavy variable 1-81	12		B cell receptor signaling pathway			IBA	PTN001510949	J:265628
MGI:4439671	Ighv1-82	immunoglobulin heavy variable 1-82	12		B cell receptor signaling pathway			IBA	PTN001510949	J:265628
MGI:3644235	Ighv1-84	immunoglobulin heavy variable 1-84	12		B cell receptor signaling pathway			IBA	PTN001510949	J:265628
MGI:3645723	Ighv1-85	immunoglobulin heavy variable 1-85	12		B cell receptor signaling pathway			IBA	PTN001510949	J:265628
MGI:4439894	Ighv2-2	immunoglobulin heavy variable 2-2	12		B cell receptor signaling pathway			IBA	PTN001510949	J:265628
MGI:4439872	Ighv2-3	immunoglobulin heavy variable 2-3	12		B cell receptor signaling pathway			IBA	PTN001510949	J:265628
MGI:3643263	Ighv2-4	immunoglobulin heavy variable V2-4	12		B cell receptor signaling pathway			IBA	PTN001510949	J:265628
MGI:4439517	Ighv2-5	immunoglobulin heavy variable 2-5	12		B cell receptor signaling pathway			IBA	PTN001510949	J:265628
MGI:4439518	Ighv2-6	immunoglobulin heavy variable 2-6	12		B cell receptor signaling pathway			IBA	PTN001510949	J:265628
MGI:4439811	Ighv2-6-8	immunoglobulin heavy variable 2-6-8	12		B cell receptor signaling pathway			IBA	PTN001510949	J:265628
MGI:4439521	Ighv2-7	immunoglobulin heavy variable 2-7	12		B cell receptor signaling pathway			IBA	PTN001510949	J:265628
MGI:4439624	Ighv2-9	immunoglobulin heavy variable 2-9	12		B cell receptor signaling pathway			IBA	PTN001510949	J:265628
MGI:4439519	Ighv2-9-1	immunoglobulin heavy variable 2-9-1	12		B cell receptor signaling pathway			IBA	PTN001510949	J:265628
MGI:4439534	Ighv3-1	immunoglobulin heavy variable 3-1	12		B cell receptor signaling pathway			IBA	PTN001510949	J:265628
MGI:3643949	Ighv3-3	immunoglobulin heavy variable V3-3	12		B cell receptor signaling pathway			IBA	PTN001510949	J:265628
MGI:3644034	Ighv3-4	immunoglobulin heavy variable V3-4	12		B cell receptor signaling pathway			IBA	PTN001510949	J:265628
MGI:3648045	Ighv3-5	immunoglobulin heavy variable 3-5	12		B cell receptor signaling pathway			IBA	PTN001510949	J:265628
MGI:4439856	Ighv3-6	immunoglobulin heavy variable 3-6	12		B cell receptor signaling pathway			IBA	PTN001510949	J:265628
MGI:3645298	Ighv3-8	immunoglobulin heavy variable V3-8	12		B cell receptor signaling pathway			IBA	PTN001510949	J:265628
MGI:4439536	Ighv4-1	immunoglobulin heavy variable 4-1	12		B cell receptor signaling pathway			IBA	PTN001510949	J:265628
MGI:4439893	Ighv5-2	immunoglobulin heavy variable 5-2	12		B cell receptor signaling pathway			IBA	PTN001510949	J:265628
MGI:4439895	Ighv5-4	immunoglobulin heavy variable 5-4	12		B cell receptor signaling pathway			IBA	PTN001510949	J:265628
MGI:4439815	Ighv5-6	immunoglobulin heavy variable 5-6	12		B cell receptor signaling pathway			IBA	PTN001510949	J:265628
MGI:4439873	Ighv5-9	immunoglobulin heavy variable 5-9	12		B cell receptor signaling pathway			IBA	PTN001510949	J:265628
MGI:4439810	Ighv5-9-1	immunoglobulin heavy variable 5-9-1	12		B cell receptor signaling pathway			IBA	PTN001510949	J:265628
MGI:4439516	Ighv5-12	immunoglobulin heavy variable 5-12	12		B cell receptor signaling pathway			IBA	PTN001510949	J:265628
MGI:3645977	Ighv5-12-4	immunoglobulin heavy variable 5-12-4	12		B cell receptor signaling pathway			IBA	PTN001510949	J:265628
MGI:4439812	Ighv5-15	immunoglobulin heavy variable 5-15	12		B cell receptor signaling pathway			IBA	PTN001510949	J:265628
MGI:4439556	Ighv5-16	immunoglobulin heavy variable 5-16	12		B cell receptor signaling pathway			IBA	PTN001510949	J:265628
MGI:4439533	Ighv5-17	immunoglobulin heavy variable 5-17	12		B cell receptor signaling pathway			IBA	PTN001510949	J:265628
MGI:4439854	Ighv6-3	immunoglobulin heavy variable 6-3	12		B cell receptor signaling pathway			IBA	PTN001510949	J:265628
MGI:3704120	Ighv6-4	immunoglobulin heavy variable V6-4	12		B cell receptor signaling pathway			IBA	PTN001510949	J:265628
MGI:3647134	Ighv6-5	immunoglobulin heavy variable V6-5	12		B cell receptor signaling pathway			IBA	PTN001510949	J:265628
MGI:4439619	Ighv6-6	immunoglobulin heavy variable 6-6	12		B cell receptor signaling pathway			IBA	PTN001510949	J:265628
MGI:3644477	Ighv6-7	immunoglobulin heavy variable V6-7	12		B cell receptor signaling pathway			IBA	PTN001510949	J:265628
MGI:4439623	Ighv7-2	immunoglobulin heavy variable 7-2	12		B cell receptor signaling pathway			IBA	PTN001510949	J:265628
MGI:4439763	Ighv7-4	immunoglobulin heavy variable 7-4	12		B cell receptor signaling pathway			IBA	PTN001510949	J:265628
MGI:3647474	Ighv8-2	immunoglobulin heavy variable V8-2	12		B cell receptor signaling pathway			IBA	PTN001510949	J:265628
MGI:3646040	Ighv8-4	immunoglobulin heavy variable V8-4	12		B cell receptor signaling pathway			IBA	PTN001510949	J:265628
MGI:3645478	Ighv8-5	immunoglobulin heavy variable V8-5	12		B cell receptor signaling pathway			IBA	PTN001510949	J:265628
MGI:3645823	Ighv8-6	immunoglobulin heavy variable V8-6	12		B cell receptor signaling pathway			IBA	PTN001510949	J:265628
MGI:3815333	Ighv8-8	immunoglobulin heavy variable 8-8	12		B cell receptor signaling pathway			IBA	PTN001510949	J:265628
MGI:3644475	Ighv8-9	immunoglobulin heavy variable V8-9	12		B cell receptor signaling pathway			IBA	PTN001510949	J:265628
MGI:3644925	Ighv8-11	immunoglobulin heavy variable V8-11	12		B cell receptor signaling pathway			IBA	PTN001510949	J:265628
MGI:3642873	Ighv8-12	immunoglobulin heavy variable V8-12	12		B cell receptor signaling pathway			IBA	PTN001510949	J:265628
MGI:4439734	Ighv8-13	immunoglobulin heavy variable 8-13	12		B cell receptor signaling pathway			IBA	PTN001510949	J:265628
MGI:4439911	Ighv9-1	immunoglobulin heavy variable 9-1	12		B cell receptor signaling pathway			IBA	PTN001510949	J:265628
MGI:3643816	Ighv9-2	immunoglobulin heavy variable V9-2	12		B cell receptor signaling pathway			IBA	PTN001510949	J:265628
MGI:3642720	Ighv9-3	immunoglobulin heavy variable V9-3	12		B cell receptor signaling pathway			IBA	PTN001510949	J:265628
MGI:3646379	Ighv9-4	immunoglobulin heavy variable 9-4	12		B cell receptor signaling pathway			IBA	PTN001510949	J:265628
MGI:4439620	Ighv10-1	immunoglobulin heavy variable 10-1	12		B cell receptor signaling pathway			IBA	PTN001510949	J:265628
MGI:3648785	Ighv10-3	immunoglobulin heavy variable V10-3	12		B cell receptor signaling pathway			IBA	PTN001510949	J:265628
MGI:4439535	Ighv11-1	immunoglobulin heavy variable 11-1	12		B cell receptor signaling pathway			IBA	PTN001510949	J:265628
MGI:4947968	Ighv11-2	immunoglobulin heavy variable V11-2	12		B cell receptor signaling pathway			IBA	PTN001510949	J:265628
MGI:3646760	Ighv12-3	immunoglobulin heavy variable V12-3	12		B cell receptor signaling pathway			IBA	PTN001510949	J:265628
MGI:3705861	Ighv13-2	immunoglobulin heavy variable 13-2	12		B cell receptor signaling pathway			IBA	PTN001510949	J:265628
MGI:4439920	Ighv14-1	immunoglobulin heavy variable 14-1	12		B cell receptor signaling pathway			IBA	PTN001510949	J:265628
MGI:4439607	Ighv14-2	immunoglobulin heavy variable 14-2	12		B cell receptor signaling pathway			IBA	PTN001510949	J:265628
MGI:4439764	Ighv14-3	immunoglobulin heavy variable V14-3	12		B cell receptor signaling pathway			IBA	PTN001510949	J:265628
MGI:4439765	Ighv14-4	immunoglobulin heavy variable 14-4	12		B cell receptor signaling pathway			IBA	PTN001510949	J:265628
MGI:4947963	Ighv15-2	immunoglobulin heavy variable V15-2	12		B cell receptor signaling pathway			IBA	PTN001510949	J:265628
MGI:3643819	Ighv16-1	immunoglobulin heavy variable 16-1	12		B cell receptor signaling pathway			IBA	PTN001510949	J:265628
MGI:96495	Igkc	immunoglobulin kappa constant	6		B cell differentiation			IMP	MGI:3624131	J:108003
MGI:4439612	Igkv1-35	immunoglobulin kappa variable 1-35	6		immune response			IBA	PTN000587099	J:265628
MGI:4439828	Igkv1-88	immunoglobulin kappa chain variable 1-88	6		immune response			IBA	PTN000587099	J:265628
MGI:4439724	Igkv1-99	immunoglobulin kappa variable 1-99	6		immune response			IBA	PTN000587099	J:265628
MGI:4439558	Igkv1-110	immunoglobulin kappa variable 1-110	6		immune response			IBA	PTN000587099	J:265628
MGI:4439721	Igkv1-117	immunoglobulin kappa variable 1-117	6		immune response			IBA	PTN000587099	J:265628
MGI:4439722	Igkv1-122	immunoglobulin kappa chain variable 1-122	6		immune response			IBA	PTN000587099	J:265628
MGI:3645551	Igkv1-131	immunoglobulin kappa variable 1-131	6		immune response			IBA	PTN000587099	J:265628
MGI:3648800	Igkv1-132	immunoglobulin kappa variable 1-132	6		immune response			IBA	PTN000587099	J:265628
MGI:3648380	Igkv1-133	immunoglobulin kappa variable 1-133	6		immune response			IBA	PTN000587099	J:265628
MGI:3819952	Igkv1-135	immunoglobulin kappa variable 1-135	6		immune response			IBA	PTN000587099	J:265628
MGI:3642626	Igkv2-109	immunoglobulin kappa variable 2-109	6		immune response			IBA	PTN000587099	J:265628
MGI:3644894	Igkv2-112	immunoglobulin kappa variable 2-112	6		adaptive immune response			IEA	KW-1064	J:60000
MGI:4439879	Igkv2-137	immunoglobulin kappa chain variable 2-137	6		immune response			IBA	PTN000587099	J:265628
MGI:1330851	Igkv3-1	immunoglobulin kappa variable 3-1	6		immune response			IBA	PTN000587099	J:265628
MGI:1330850	Igkv3-2	immunoglobulin kappa variable 3-2	6		immune response			IBA	PTN000587099	J:265628
MGI:1330849	Igkv3-3	immunoglobulin kappa variable 3-3	6		immune response			IBA	PTN000587099	J:265628
MGI:1330855	Igkv3-4	immunoglobulin kappa variable 3-4	6		immune response			IBA	PTN000587099	J:265628
MGI:1330854	Igkv3-5	immunoglobulin kappa chain variable 3-5	6		immune response			IBA	PTN000587099	J:265628
MGI:1330852	Igkv3-7	immunoglobulin kappa variable 3-7	6		immune response			IBA	PTN000587099	J:265628
MGI:1330856	Igkv3-9	immunoglobulin kappa variable 3-9	6		immune response			IBA	PTN000587099	J:265628
MGI:1330821	Igkv3-10	immunoglobulin kappa variable 3-10	6		immune response			IBA	PTN000587099	J:265628
MGI:1330815	Igkv3-12	immunoglobulin kappa variable 3-12	6		immune response			IBA	PTN000587099	J:265628
MGI:2685915	Igkv4-50	immunoglobulin kappa variable 4-50	6		immune response			IBA	PTN000587099	J:265628
MGI:5009829	Igkv4-51	immunoglobulin kappa chain variable 4-51	6		immune response			IBA	PTN000587099	J:265628
MGI:2686266	Igkv4-53	immunoglobulin kappa variable 4-53	6		immune response			IBA	PTN000587099	J:265628
MGI:5009821	Igkv4-54	immunoglobulin kappa chain variable 4-54	6		immune response			IBA	PTN000587099	J:265628
MGI:2686370	Igkv4-55	immunoglobulin kappa variable 4-55	6		adaptive immune response			IEA	KW-1064	J:60000
MGI:2685035	Igkv4-57	immunoglobulin kappa variable 4-57	6		immune response			IBA	PTN000587099	J:265628
MGI:2686264	Igkv4-57-1	immunoglobulin kappa variable 4-57-1	6		immune response			IBA	PTN000587099	J:265628
MGI:2685923	Igkv4-58	immunoglobulin kappa variable 4-58	6		immune response			IBA	PTN000587099	J:265628
MGI:3646808	Igkv4-59	immunoglobulin kappa variable 4-59	6		immune response			IBA	PTN000587099	J:265628
MGI:4439819	Igkv4-61	immunoglobulin kappa chain variable 4-61	6		immune response			IBA	PTN000587099	J:265628
MGI:3643587	Igkv4-62	immunoglobulin kappa variable 4-62	6		immune response			IBA	PTN000587099	J:265628
MGI:3645235	Igkv4-63	immunoglobulin kappa variable 4-63	6		immune response			IBA	PTN000587099	J:265628
MGI:2686265	Igkv4-68	immunoglobulin kappa variable 4-68	6		immune response			IBA	PTN000587099	J:265628
MGI:3648668	Igkv4-69	immunoglobulin kappa variable 4-69	6		immune response			IBA	PTN000587099	J:265628
MGI:2686348	Igkv4-70	immunoglobulin kappa chain variable 4-70	6		immune response			IBA	PTN000587099	J:265628
MGI:4439654	Igkv4-71	immunoglobulin kappa chain variable 4-71	6		immune response			IBA	PTN000587099	J:265628
MGI:2686345	Igkv4-72	immunoglobulin kappa chain variable 4-72	6		immune response			IBA	PTN000587099	J:265628
MGI:3779447	Igkv4-74	immunoglobulin kappa variable 4-74	6		immune response			IBA	PTN000587099	J:265628
MGI:3819775	Igkv4-78	immunoglobulin kappa variable 4-78	6		immune response			IBA	PTN000587099	J:265628
MGI:2685040	Igkv4-79	immunoglobulin kappa variable 4-79	6		immune response			IBA	PTN000587099	J:265628
MGI:4439653	Igkv4-80	immunoglobulin kappa variable 4-80	6		immune response			IBA	PTN000587099	J:265628
MGI:2685306	Igkv4-81	immunoglobulin kappa variable 4-81	6		immune response			IBA	PTN000587099	J:265628
MGI:2685305	Igkv4-86	immunoglobulin kappa variable 4-86	6		immune response			IBA	PTN000587099	J:265628
MGI:4439830	Igkv4-90	immunoglobulin kappa chain variable 4-90	6		immune response			IBA	PTN000587099	J:265628
MGI:3642277	Igkv4-91	immunoglobulin kappa chain variable 4-91	6		immune response			IBA	PTN000587099	J:265628
MGI:2686254	Igkv4-92	immunoglobulin kappa variable 4-92	6		immune response			IBA	PTN000587099	J:265628
MGI:2686256	Igkv5-37	immunoglobulin kappa variable 5-37	6		immune response			IBA	PTN000587099	J:265628
MGI:2686255	Igkv5-39	immunoglobulin kappa variable 5-39	6		immune response			IBA	PTN000587099	J:265628
MGI:4943320	Igkv5-43	immunoglobulin kappa chain variable 5-43	6		immune response			IBA	PTN000587099	J:265628
MGI:4439774	Igkv5-45	immunoglobulin kappa chain variable 5-45	6		immune response			IBA	PTN000587099	J:265628
MGI:3642817	Igkv5-48	immunoglobulin kappa variable 5-48	6		adaptive immune response			IEA	KW-1064	J:60000
MGI:1330829	Igkv6-13	immunoglobulin kappa variable 6-13	6		immune response			IBA	PTN000587099	J:265628
MGI:1330830	Igkv6-14	immunoglobulin kappa variable 6-14	6		immune response			IBA	PTN000587099	J:265628
MGI:1330831	Igkv6-15	immunoglobulin kappa variable 6-15	6		immune response			IBA	PTN000587099	J:265628
MGI:1330833	Igkv6-17	immunoglobulin kappa variable 6-17	6		immune response			IBA	PTN000587099	J:265628
MGI:1330836	Igkv6-20	immunoglobulin kappa variable 6-20	6		immune response			IBA	PTN000587099	J:265628
MGI:3711980	Igkv6-23	immunoglobulin kappa variable 6-23	6		immune response			IBA	PTN000587099	J:265628
MGI:4439867	Igkv6-25	immunoglobulin kappa chain variable 6-25	6		immune response			IBA	PTN000587099	J:265628
MGI:4439616	Igkv6-29	immunoglobulin kappa chain variable 6-29	6		immune response			IBA	PTN000587099	J:265628
MGI:3641634	Igkv6-32	immunoglobulin kappa variable 6-32	6		immune response			IBA	PTN000587099	J:265628
MGI:3577282	Igkv7-33	immunoglobulin kappa chain variable 7-33	6		adaptive immune response			IEA	KW-1064	J:60000
MGI:1330843	Igkv8-16	immunoglobulin kappa variable 8-16	6		immune response			IBA	PTN000587099	J:265628
MGI:1330845	Igkv8-18	immunoglobulin kappa variable 8-18	6		immune response			IBA	PTN000587099	J:265628
MGI:1330844	Igkv8-19	immunoglobulin kappa variable 8-19	6		immune response			IBA	PTN000587099	J:265628
MGI:1330840	Igkv8-21	immunoglobulin kappa variable 8-21	6		immune response			IBA	PTN000587099	J:265628
MGI:4947958	Igkv8-24	immunoglobulin kappa chain variable 8-24	6		immune response			IBA	PTN000587099	J:265628
MGI:4439869	Igkv8-26	immunoglobulin kappa variable 8-26	6		immune response			IBA	PTN000587099	J:265628
MGI:4439868	Igkv8-27	immunoglobulin kappa chain variable 8-27	6		immune response			IBA	PTN000587099	J:265628
MGI:3642251	Igkv8-28	immunoglobulin kappa variable 8-28	6		immune response			IBA	PTN000587099	J:265628
MGI:3642250	Igkv8-30	immunoglobulin kappa chain variable 8-30	6		immune response			IBA	PTN000587099	J:265628
MGI:4949914	Igkv8-34	immunoglobulin kappa variable 8-34	6		immune response			IBA	PTN000587099	J:265628
MGI:3647784	Igkv9-120	immunoglobulin kappa chain variable 9-120	6		immune response			IBA	PTN000587099	J:265628
MGI:3643848	Igkv9-123	immunoglobulin kappa variable 9-123	6		immune response			IBA	PTN000587099	J:265628
MGI:3646892	Igkv9-124	immunoglobulin kappa chain variable 9-124	6		immune response			IBA	PTN000587099	J:265628
MGI:3525017	Igkv9-129	immunoglobulin kappa variable 9-129	6		adaptive immune response			IEA	KW-1064	J:60000
MGI:3646140	Igkv10-94	immunoglobulin kappa variable 10-94	6		immune response			IBA	PTN000587099	J:265628
MGI:3644598	Igkv10-95	immunoglobulin kappa variable 10-95	6		immune response			IBA	PTN000587099	J:265628
MGI:4439561	Igkv10-96	immunoglobulin kappa variable 10-96	6		immune response			IBA	PTN000587099	J:265628
MGI:3642338	Igkv11-125	immunoglobulin kappa variable 11-125	6		immune response			IBA	PTN000587099	J:265628
MGI:4439614	Igkv12-38	immunoglobulin kappa chain variable 12-38	6		immune response			IBA	PTN000587099	J:265628
MGI:4439772	Igkv12-41	immunoglobulin kappa chain variable 12-41	6		adaptive immune response			IEA	KW-1064	J:60000
MGI:4439775	Igkv12-44	immunoglobulin kappa variable 12-44	6		immune response			IBA	PTN000587099	J:265628
MGI:4439773	Igkv12-46	immunoglobulin kappa variable 12-46	6		immune response			IBA	PTN000587099	J:265628
MGI:4439829	Igkv12-89	immunoglobulin kappa chain variable 12-89	6		immune response			IBA	PTN000587099	J:265628
MGI:4439560	Igkv12-98	immunoglobulin kappa variable 12-98	6		immune response			IBA	PTN000587099	J:265628
MGI:96514	Igkv13-84	immunoglobulin kappa chain variable 13-84	6		immune response			IBA	PTN000587099	J:265628
MGI:4439827	Igkv13-85	immunoglobulin kappa chain variable 13-85	6		immune response			IBA	PTN000587099	J:265628
MGI:4439559	Igkv14-100	immunoglobulin kappa chain variable 14-100	6		immune response			IBA	PTN000587099	J:265628
MGI:4439863	Igkv14-111	immunoglobulin kappa variable 14-111	6		immune response			IBA	PTN000587099	J:265628
MGI:3645770	Igkv14-130	immunoglobulin kappa variable 14-130	6		immune response			IBA	PTN000587099	J:265628
MGI:96513	Igkv15-103	immunoglobulin kappa chain variable 15-103	6		immune response			IBA	PTN000587099	J:265628
MGI:2685913	Igkv16-104	immunoglobulin kappa variable 16-104	6		immune response			IBA	PTN000587099	J:265628
MGI:3647671	Igkv17-121	immunoglobulin kappa variable 17-121	6		immune response			IBA	PTN000587099	J:265628
MGI:3646891	Igkv17-127	immunoglobulin kappa variable 17-127	6		immune response			IBA	PTN000587099	J:265628
MGI:4439613	Igkv18-36	immunoglobulin kappa chain variable 18-36	6		immune response			IBA	PTN000587099	J:265628
MGI:107617	Igkv19-93	immunoglobulin kappa chain variable 19-93	6		immune response			IBA	PTN000587099	J:265628
MGI:5009884	Igkv20-101-2	immunoglobulin kappa chain variable 20-101-2	6		immune response			IBA	PTN000587099	J:265628
MGI:99546	Iglc1	immunoglobulin lambda constant 1	16		B cell receptor signaling pathway			IBA	PTN001510949	J:265628
MGI:99547	Iglc2	immunoglobulin lambda constant 2	16		B cell receptor signaling pathway			IBA	PTN001510949	J:265628
MGI:99886	Iglc3	immunoglobulin lambda constant 3	16		B cell receptor signaling pathway			IBA	PTN001510949	J:265628
MGI:96529	Igll1	immunoglobulin lambda-like polypeptide 1	16		B cell receptor signaling pathway			IBA	PTN001510949	J:265628
MGI:96530	Iglv1	immunoglobulin lambda variable 1	16		immune response			IBA	PTN000587099	J:265628
MGI:99548	Iglv2	immunoglobulin lambda variable 2	16		adaptive immune response			IEA	KW-1064	J:60000
MGI:3645509	Iglv3	immunoglobulin lambda variable 3	16		immune response			IBA	PTN000587099	J:265628
MGI:96533	Ihh	Indian hedgehog	1		negative regulation of alpha-beta T cell differentiation			IMP		J:145997
MGI:1926259	Iigp1	interferon inducible GTPase 1	18		immune system process			IEA	KW-0391	J:60000
MGI:1338071	Ikbkb	inhibitor of kappaB kinase beta	8		B cell homeostasis			IMP	MGI:2678815	J:79132
MGI:1929612	Ikbke	inhibitor of kappaB kinase epsilon	1		positive regulation of type I interferon-mediated signaling pathway			IMP		J:235021
MGI:1338074	Ikbkg	inhibitor of kappaB kinase gamma	X		B cell homeostasis			IMP	MGI:2679024	J:79132
MGI:1342540	Ikzf1	IKAROS family zinc finger 1	11		B cell differentiation			IMP		J:190693
MGI:1342542	Ikzf3	IKAROS family zinc finger 3	11		B cell activation			IEA	KW-0075	J:60000
MGI:96542	Il1a	interleukin 1 alpha	2		immune response			IEA	IPR000975 IPR003295 IPR003502	J:72247
MGI:96543	Il1b	interleukin 1 beta	2		immune response			IEA	IPR000975 IPR003296 IPR003502	J:72247
MGI:1859325	Il1f5	interleukin 1 family, member 5 (delta)	2		antifungal humoral response			ISO	Q9UBH0	J:164563
MGI:1859324	Il1f6	interleukin 1 family, member 6	2		immune response			IEA	IPR000975 IPR027163	J:72247
MGI:1916927	Il1f8	interleukin 1 family, member 8	2		immune response			IEA	IPR000975 IPR027172	J:72247
MGI:2449929	Il1f9	interleukin 1 family, member 9	2		immune response			IEA	IPR000975	J:72247
MGI:2652548	Il1f10	interleukin 1 family, member 10	2		immune response			IEA	IPR000975	J:72247
MGI:96545	Il1r1	interleukin 1 receptor, type I	1		positive regulation of neutrophil extravasation			IMP		J:193599
MGI:104975	Il1rap	interleukin 1 receptor accessory protein	16		immune system process			IEA	KW-0391	J:60000
MGI:98427	Il1rl1	interleukin 1 receptor-like 1	1		negative regulation of T-helper 1 type immune response			IGI	P08226	J:132106
MGI:1913107	Il1rl2	interleukin 1 receptor-like 2	1		immune system process			IEA	KW-0391	J:60000
MGI:96547	Il1rn	interleukin 1 receptor antagonist	2		immune response			IEA	IPR000975	J:72247
MGI:96548	Il2	interleukin 2	3		adaptive immune response			IEA	KW-1064	J:60000
MGI:96549	Il2ra	interleukin 2 receptor, alpha chain	2		activation-induced cell death of T cells	happens in T cell		IMP	MGI:1857192	J:64279
MGI:96550	Il2rb	interleukin 2 receptor, beta chain	15		natural killer cell activation			ISO	RGD:2896	J:155856
MGI:96551	Il2rg	interleukin 2 receptor, gamma chain	X		positive regulation of B cell differentiation	happens in spleen,regulates the differentiation of B cell		IMP	MGI:2429736	J:42537
MGI:96552	Il3	interleukin 3	11		hemopoiesis			ISO	RGD:2897	J:155856
MGI:96553	Il3ra	interleukin 3 receptor, alpha chain	14		monocyte differentiation		PR:P26952-3	IGI	MGI:96552	J:147898
MGI:96556	Il4	interleukin 4	11		B cell activation			IEA	KW-0075	J:60000
MGI:105367	Il4ra	interleukin 4 receptor, alpha	7		immune system process			IEA	KW-0391	J:60000
MGI:96557	Il5	interleukin 5	11		immune response			IEA	IPR000186	J:72247
MGI:96558	Il5ra	interleukin 5 receptor, alpha	6		inflammatory response to antigenic stimulus			IMP	MGI:2180501	J:103271
MGI:96559	Il6	interleukin 6	5		defense response to virus			ISO	P05231	J:164563
MGI:96560	Il6st	interleukin 6 signal transducer	13		positive regulation of T cell proliferation			ISO	P40189	J:164563
MGI:96561	Il7	interleukin 7	3		immune response			IEA	IPR001181 IPR018049	J:72247
MGI:96562	Il7r	interleukin 7 receptor	15		B cell proliferation			IGI	MGI:98936 MGI:98937	J:99189
MGI:96563	Il9	interleukin 9	13		immune response			IEA	IPR018049	J:72247
MGI:96537	Il10	interleukin 10	1		immune response			ISO	RGD:2886	J:155856
MGI:109380	Il10rb	interleukin 10 receptor, beta	16		defense response to virus			IEA	KW-0051	J:60000
MGI:107426	Il11ra1	interleukin 11 receptor, alpha chain 1	4		natural killer cell differentiation	happens in uterus,results in the differentiation of natural killer cell		IMP	MGI:2177774	J:93811
MGI:96539	Il12a	interleukin 12a	3		immune response			IEA	IPR004281	J:72247
MGI:96540	Il12b	interleukin 12b	11		cellular response to interferon-gamma			IDA		J:155210
MGI:104579	Il12rb1	interleukin 12 receptor, beta 1	8		cellular response to interferon-gamma			ISO	P42701	J:164563
MGI:96541	Il13	interleukin 13	11		immune response			IEA	IPR001325 IPR018096	J:72247
MGI:1277954	Il13ra2	interleukin 13 receptor, alpha 2	X		immunoglobulin mediated immune response			IMP	MGI:2653910	J:100883
MGI:103014	Il15	interleukin 15	8		extrathymic T cell selection			IMP	MGI:2136897	J:60915
MGI:104644	Il15ra	interleukin 15 receptor, alpha chain	2		positive regulation of natural killer cell differentiation	regulates the differentiation of natural killer cell		IMP	MGI:1934016	J:119213
MGI:1270855	Il16	interleukin 16	7		leukocyte chemotaxis			IBA	PTN002602133	J:265628
MGI:107364	Il17a	interleukin 17A	1		granulocyte migration			IGI	P97797	J:263441
MGI:1928397	Il17b	interleukin 17B	18		neutrophil chemotaxis			ISO	AF212311	J:62901
MGI:2446486	Il17c	interleukin 17C	8		neutrophil differentiation			IDA		J:79437
MGI:2446510	Il17d	interleukin 17D	14		negative regulation of hemopoiesis			ISO	Q8TAD2	J:164563
MGI:107399	Il17ra	interleukin 17 receptor A	6		granulocyte chemotaxis			IMP		J:161934
MGI:2159336	Il17rc	interleukin 17 receptor C	6		granulocyte chemotaxis			IMP		J:161934
MGI:107936	Il18	interleukin 18	9		immune response			TAS		J:75903
MGI:1333800	Il18bp	interleukin 18 binding protein	7		T-helper 1 type immune response			IBA	PTN000370839	J:265628
MGI:105383	Il18r1	interleukin 18 receptor 1	1		natural killer cell activation	has the participant natural killer cell		IMP	MGI:2136765	J:70298
MGI:1338888	Il18rap	interleukin 18 receptor accessory protein	1		neutrophil activation	happens at the same time as cellular response to interleukin-18		IMP	MGI:3579137	J:98417
MGI:1890473	Il20	interleukin 20	1		hemopoiesis			NAS		J:113929
MGI:2143266	Il20rb	interleukin 20 receptor beta	9		immune response-inhibiting signal transduction	happens in T cell		IMP	MGI:3830304	J:143497
MGI:1890474	Il21	interleukin 21	3		immune response			IEA	IPR003443	J:72247
MGI:1932410	Il23a	interleukin 23, alpha subunit p19	10		defense response to virus			IEA	KW-0051	J:60000
MGI:2181693	Il23r	interleukin 23 receptor	6		immune system process			IEA	KW-0391	J:60000
MGI:2155888	Il25	interleukin 25	14		eosinophil differentiation			IDA		J:79437
MGI:2384409	Il27	interleukin 27	7		immune system process			IEA	KW-0391	J:60000
MGI:1355318	Il27ra	interleukin 27 receptor, alpha	8		negative regulation of cellular extravasation	happens at the same time as artery morphogenesis,happens in myeloid cell		IGI	P35951	J:212625
MGI:1923649	Il31	interleukin 31	5		immune system process			IEA	KW-0391	J:60000
MGI:2180511	Il31ra	interleukin 31 receptor A	13		acute inflammatory response to antigenic stimulus	happens in intestine		IMP	MGI:3717594	J:148242
MGI:1924375	Il33	interleukin 33	19		defense response to virus	happens in liver		IDA		J:204771
MGI:1923777	Il34	interleukin 34	8		immune system process			IEA	KW-0391	J:60000
MGI:1915031	Ilf2	interleukin enhancer binding factor 2	3		immune response			IEA	IPR006116	J:72247
MGI:1339973	Ilf3	interleukin enhancer binding factor 3	9		defense response to virus			IEA	KW-0051	J:60000
MGI:106281	Ilrun	inflammation and lipid regulator with UBA-like and NBR1-like domains	17		immune system process			IEA	KW-0391	J:60000
MGI:96567	Impdh1	inosine monophosphate dehydrogenase 1	6		lymphocyte proliferation			IMP	MGI:2678364	J:85443
MGI:109367	Impdh2	inosine monophosphate dehydrogenase 2	9		lymphocyte proliferation			IMP	MGI:2678388	J:85443
MGI:1921579	Inava	innate immunity activator	1		cytokine production involved in immune response			ISO	Q3KP66	J:164563
MGI:96570	Inhba	inhibin beta-A	13		hematopoietic progenitor cell differentiation			IDA		J:22358
MGI:2158925	Inpp4b	inositol polyphosphate-4-phosphatase, type II	8		negative regulation of osteoclast differentiation			IGI	MGI:102469 MGI:1100089	J:177648
MGI:107357	Inpp5d	inositol polyphosphate-5-phosphatase D	1		immune system process			IEA	KW-0391	J:60000
MGI:1333787	Inppl1	inositol polyphosphate phosphatase-like 1	7		immune system process			IEA	KW-0391	J:60000
MGI:96573	Ins2	insulin II	7		alpha-beta T cell activation			ISO	P01308	J:164563
MGI:2152414	Ipo7	importin 7	7		innate immune response	has the participant macrophage		IMP		J:155125
MGI:107420	Irak1	interleukin-1 receptor-associated kinase 1	X		immune system process			IEA	KW-0391	J:60000
MGI:1929475	Irak1bp1	interleukin-1 receptor-associated kinase 1 binding protein 1	9		immune response			IEA	IPR030312	J:72247
MGI:1921164	Irak3	interleukin-1 receptor-associated kinase 3	10		negative regulation of innate immune response			IMP		J:78189
MGI:2182474	Irak4	interleukin-1 receptor-associated kinase 4	15		immune system process			IEA	KW-0391	J:60000
MGI:1928268	Ireb2	iron responsive element binding protein 2	9		erythrocyte homeostasis	happens in blood,affects a population of erythrocyte		IMP	MGI:2181660	J:117319
MGI:96590	Irf1	interferon regulatory factor 1	11		CD8-positive, alpha-beta T cell differentiation	happens in thymus|happens in spleen|happens in blood		IMP	MGI:1857205	J:69487
MGI:96591	Irf2	interferon regulatory factor 2	8		defense response to virus			ISO	P14316	J:164563
MGI:2443921	Irf2bp2	interferon regulatory factor 2 binding protein 2	8		immature B cell differentiation			ISO	Q7Z5L9	J:164563
MGI:1859179	Irf3	interferon regulatory factor 3	7		defense response to virus			IMP		J:153410 J:167950 J:235021
MGI:1096873	Irf4	interferon regulatory factor 4	13		immune system process			IBA	PTN000942747	J:265628
MGI:1350924	Irf5	interferon regulatory factor 5	6		defense response to virus			IMP		J:167950
MGI:1859211	Irf6	interferon regulatory factor 6	1		immune system process			IBA	PTN000942747	J:265628
MGI:1859212	Irf7	interferon regulatory factor 7	7		defense response to virus			IMP		J:235021
MGI:96395	Irf8	interferon regulatory factor 8	8		cellular response to interferon-gamma			ISO	Q02556	J:164563
MGI:107587	Irf9	interferon regulatory factor 9	14		immune system process			IBA	PTN000942747	J:265628
MGI:107567	Irgm1	immunity-related GTPase family M member 1	11		cellular response to interferon-gamma			IDA		J:143718
MGI:1926262	Irgm2	immunity-related GTPase family M member 2	11		innate immune response			ISO	A1A4Y4	J:164563
MGI:109334	Irs2	insulin receptor substrate 2	8		positive regulation of B cell proliferation			IDA		J:161023
MGI:1855694	Isg15	ISG15 ubiquitin-like modifier	4		defense response to virus			IMP		J:119518
MGI:1928895	Isg20	interferon-stimulated protein	7		defense response to virus			IBA	PTN000301084	J:265628
MGI:1202301	Itch	itchy, E3 ubiquitin protein ligase	2		defense response to virus			IEA	KW-0051	J:60000
MGI:1915450	Itfg2	integrin alpha FG-GAP repeat containing 2	6		germinal center B cell differentiation			IMP	MGI:4235940	J:205951
MGI:96599	Itga1	integrin alpha 1	13		cellular extravasation			IMP	MGI:2661083	J:83226
MGI:96600	Itga2	integrin alpha 2	13		positive regulation of leukocyte migration			ISO	RGD:621632	J:155856
MGI:96601	Itga2b	integrin alpha 2b	11		positive regulation of leukocyte migration			ISO	RGD:1596428	J:155856
MGI:96603	Itga4	integrin alpha 4	2		diapedesis			ISO	RGD:1593249	J:155856
MGI:96605	Itga6	integrin alpha 6	2		leukocyte migration	happens in hippocampus|happens in occipital cortex		IGI	MGI:103020	J:26920
MGI:104756	Itga9	integrin alpha 9	9		neutrophil chemotaxis	results in the movement of mature neutrophil		IGI	MGI:98389	J:170901
MGI:3578624	Itgad	integrin, alpha D	7		activated T cell proliferation			IMP	MGI:3579559	J:90954
MGI:96606	Itgal	integrin alpha L	7		activated T cell proliferation			IMP	MGI:2661083	J:90954
MGI:96607	Itgam	integrin alpha M	7		activated T cell proliferation			IMP	MGI:2157556	J:90954
MGI:96608	Itgav	integrin alpha V	2		T cell activation			TAS		J:175211
MGI:96609	Itgax	integrin alpha X	7	NOT	activated T cell proliferation			IMP	MGI:3579560	J:90954
MGI:96610	Itgb1	integrin beta 1 (fibronectin receptor beta)	8		leukocyte tethering or rolling			ISO	P05556	J:164563
MGI:96611	Itgb2	integrin beta 2	10		activated T cell proliferation			IMP	MGI:1861705	J:90954
MGI:96612	Itgb3	integrin beta 3	11		positive regulation of leukocyte migration			ISO	RGD:628868	J:155856
MGI:96616	Itgb7	integrin beta 7	15		leukocyte migration			IMP	MGI:1861953	J:94597
MGI:96621	Itk	IL2 inducible T cell kinase	11		adaptive immune response			IBA	PTN000700360	J:265628
MGI:107706	Itm2a	integral membrane protein 2A	X		immunoglobulin production			IMP	MGI:5645968	J:217351
MGI:109235	Itpkb	inositol 1,4,5-trisphosphate 3-kinase B	1		myeloid cell homeostasis			IMP	MGI:2680720	J:133360
MGI:1095416	Jag1	jagged 1	2		positive regulation of myeloid cell differentiation			IDA		J:97945
MGI:1098270	Jag2	jagged 2	12		gamma-delta T cell differentiation			IMP		J:56675
MGI:1915017	Jagn1	jagunal homolog 1	6		immune system process			IEA	KW-0391	J:60000
MGI:96629	Jak2	Janus kinase 2	19		adaptive immune response			IEA	KW-1064	J:60000
MGI:99928	Jak3	Janus kinase 3	8		adaptive immune response			IEA	KW-1064	J:60000
MGI:1933820	Jam2	junction adhesion molecule 2	16		cellular extravasation			IDA		J:276400
MGI:1933825	Jam3	junction adhesion molecule 3	9		adaptive immune response			IMP	MGI:3055281	J:147736
MGI:2685484	Jaml	junction adhesion molecule like	9		gamma-delta T cell activation			IDA		J:163519
MGI:104813	Jarid2	jumonji, AT rich interactive domain 2	13		spleen development			IMP	MGI:1856923	J:42772
MGI:96493	Jchain	immunoglobulin joining chain	5		adaptive immune response			ISO	P01591	J:164563
MGI:1858910	Jmjd6	jumonji domain containing 6	11		erythrocyte development	happens in liver,results in the development of erythroblast		IMP	MGI:3043930	J:90288
MGI:96646	Jun	jun proto-oncogene	4		microglial cell activation	happens in facial nerve		IMP	MGI:2445420	J:130619
MGI:96647	Junb	jun B proto-oncogene	8		osteoclast differentiation			IMP		J:88126
MGI:1934754	Kars	lysyl-tRNA synthetase	8		basophil activation involved in immune response			IBA	PTN002873036	J:265628
MGI:1343101	Kat2a	K(lysine) acetyltransferase 2A	11		regulation of regulatory T cell differentiation			IMP		J:247860
MGI:2442415	Kat6a	K(lysine) acetyltransferase 6A	8		embryonic hemopoiesis	has the participant liver		IMP		J:108699
MGI:2182799	Kat7	K(lysine) acetyltransferase 7	11		natural killer cell differentiation			IMP		J:285029
MGI:1915023	Kat8	K(lysine) acetyltransferase 8	7		myeloid cell differentiation			ISO	Q9H7Z6	J:164563
MGI:109239	Kcnab2	potassium voltage-gated channel, shaker-related subfamily, beta member 2	4		hematopoietic progenitor cell differentiation			IGI	MGI:1343184	J:202604
MGI:1100508	Kcnj8	potassium inwardly-rectifying channel, subfamily J, member 8	6		defense response to virus			IMP	MGI:3626348 MGI:3626349 MGI:3626350 MGI:3720053	J:126658
MGI:1277957	Kcnn4	potassium intermediate/small conductance calcium-activated channel, subfamily N, member 4	7		immune system process			IEA	KW-0391	J:60000
MGI:2141640	Kcp	kielin/chordin-like protein	6		hematopoietic progenitor cell differentiation			IGI	MGI:1343184	J:202604
MGI:1915387	Kdelr1	KDEL (Lys-Asp-Glu-Leu) endoplasmic reticulum protein retention receptor 1	7		T cell cytokine production			IMP	MGI:5689886	J:224970
MGI:1196256	Kdm1a	lysine (K)-specific demethylase 1A	4		granulocyte differentiation			IMP		J:175166
MGI:99780	Kdm5d	lysine (K)-specific demethylase 5D	Y		T cell antigen processing and presentation			IDA		J:122146
MGI:96683	Kdr	kinase insert domain protein receptor	5		embryonic hemopoiesis			IMP		J:26846
MGI:893579	Khdrbs1	KH domain containing, RNA binding, signal transduction associated 1	4		T cell receptor signaling pathway			ISO	Q07666	J:164563
MGI:1098268	Kif5b	kinesin family member 5B	18		cellular response to interferon-gamma			IDA		J:143718
MGI:1098240	Kif16b	kinesin family member 16B	2		cellular response to interferon-gamma			IDA		J:143718
MGI:1914953	Kirrel3	kirre like nephrin family adhesion molecule 3	9		hemopoiesis			IDA		J:84912
MGI:96677	Kit	KIT proto-oncogene receptor tyrosine kinase	5		B cell differentiation			IBA	PTN002814378	J:265628
MGI:96974	Kitl	kit ligand	10		embryonic hemopoiesis			ISO	P21583	J:164563
MGI:1342771	Klf1	Kruppel-like factor 1 (erythroid)	8		embryonic hemopoiesis			IMP	MGI:1857557	J:25650
MGI:1342772	Klf2	Kruppel-like factor 2 (lung)	8		erythrocyte homeostasis			IMP	MGI:3047647	J:119377
MGI:1342287	Klf4	Kruppel-like factor 4 (gut)	4		post-embryonic hemopoiesis			ISO	O43474	J:164563
MGI:1101353	Klf10	Kruppel-like factor 10	15		positive regulation of osteoclast differentiation			IMP	MGI:3530069	J:95992
MGI:2653368	Klf11	Kruppel-like factor 11	12	NOT	hemopoiesis			IMP	MGI:3513147	J:94499
MGI:1354948	Klf13	Kruppel-like factor 13	7		negative regulation of erythrocyte differentiation			IMP		J:136545
MGI:2686922	Klhl6	kelch-like 6	16		B cell receptor signaling pathway			IMP		J:101363
MGI:1915918	Klk5	kallikrein related-peptidase 5	7		positive regulation of antibacterial peptide production			IBA	PTN000668767	J:265628
MGI:1346336	Klk7	kallikrein related-peptidase 7 (chymotryptic, stratum corneum)	7		positive regulation of antibacterial peptide production			IBA	PTN000668888	J:265628
MGI:107539	Klrb1b	killer cell lectin-like receptor subfamily B member 1B	6		negative regulation of natural killer cell mediated cytotoxicity			IDA		J:54974 J:54975 J:86948 J:89706
MGI:107538	Klrb1c	killer cell lectin-like receptor subfamily B member 1C	6		natural killer cell activation			IDA		J:150111
MGI:1196275	Klrd1	killer cell lectin-like receptor, subfamily D, member 1	6		natural killer cell mediated immunity			ISO	Q13241	J:164563
MGI:2662547	Klre1	killer cell lectin-like receptor family E member 1	6		natural killer cell activation	has the participant natural killer cell		IDA		J:87433
MGI:1355294	Klrg1	killer cell lectin-like receptor subfamily G, member 1	6		immune system process			IEA	KW-0391	J:60000
MGI:2685002	Klrh1	killer cell lectin-like receptor subfamily H, member 1	6		positive regulation of lymphocyte activation			IBA	PTN000514167	J:265628
MGI:1196250	Klrk1	killer cell lectin-like receptor subfamily K, member 1	6		adaptive immune response			IEA	KW-1064	J:60000
MGI:96995	Kmt2a	lysine (K)-specific methyltransferase 2A	9		definitive hemopoiesis			IMP		J:219101
MGI:1924825	Kmt2e	lysine (K)-specific methyltransferase 2E	5		erythrocyte differentiation			IMP		J:145445
MGI:2444557	Kmt5b	lysine methyltransferase 5B	19		positive regulation of isotype switching			IMP		J:280470
MGI:2385262	Kmt5c	lysine methyltransferase 5C	7		positive regulation of isotype switching			IMP		J:280470
MGI:96698	Krt1	keratin 1	15		complement activation, lectin pathway			ISO	P04264	J:164563
MGI:1100845	Krt6a	keratin 6A	15		antimicrobial humoral immune response mediated by antimicrobial peptide			IMP		J:192747
MGI:96690	Krt16	keratin 16	11		immune system process			IEA	KW-0391	J:60000
MGI:1923500	Krt75	keratin 75	15		hematopoietic progenitor cell differentiation			IMP		J:202604
MGI:2149673	Krtap5-5	keratin associated protein 5-5	7		hematopoietic progenitor cell differentiation			IMP		J:202604
MGI:1918039	Kynu	kynureninase	2		response to interferon-gamma			ISO	Q16719	J:164563
MGI:2676663	L3mbtl1	L3MBTL1 histone methyl-lysine binding protein	2		regulation of megakaryocyte differentiation			ISO	Q9Y468	J:164563
MGI:2143628	L3mbtl3	L3MBTL3 histone methyl-lysine binding protein	10		erythrocyte maturation			IDA		J:98498
MGI:106588	Lag3	lymphocyte-activation gene 3	6		adaptive immune response			IEA	KW-1064	J:60000
MGI:96745	Lamp1	lysosomal-associated membrane protein 1	8		positive regulation of natural killer cell degranulation			ISO	P11279	J:164563
MGI:2441659	Lamp3	lysosomal-associated membrane protein 3	16		adaptive immune response			IEA	KW-1064	J:60000
MGI:1342293	Lat	linker for activation of T cells	7		adaptive immune response			IEA	KW-1064	J:60000
MGI:1926479	Lat2	linker for activation of T cells family, member 2	5		adaptive immune response			IEA	KW-1064	J:60000
MGI:2443362	Lax1	lymphocyte transmembrane adaptor 1	1		adaptive immune response			IEA	KW-1064	J:60000
MGI:1098776	Lbp	lipopolysaccharide binding protein	2		immune system process			IEA	KW-0391	J:60000
MGI:2138281	Lbr	lamin B receptor	1		neutrophil differentiation			IMP		J:180894
MGI:96756	Lck	lymphocyte protein tyrosine kinase	4		B cell receptor signaling pathway			IBA	PTN002815181	J:265628
MGI:96757	Lcn2	lipocalin 2	2		immune system process			IEA	KW-0391	J:60000
MGI:104808	Lcp1	lymphocyte cytosolic protein 1	14		T cell activation involved in immune response			ISO	P13796	J:164563
MGI:1321402	Lcp2	lymphocyte cytosolic protein 2	11		mast cell activation			IMP	MGI:2180002	J:90531
MGI:894762	Ldb1	LIM domain binding 1	19		negative regulation of erythrocyte differentiation			IMP		J:118839
MGI:96765	Ldlr	low density lipoprotein receptor	9		negative regulation of microglial cell activation	regulates a function/process that happens in cerebral cortex|regulates a function/process that happens in hippocampal formation		IGI	P05067 P49768	J:155809
MGI:2672795	Leap2	liver-expressed antimicrobial peptide 2	11		antimicrobial humoral immune response mediated by antimicrobial peptide			ISO	Q969E1	J:164563
MGI:96770	Lef1	lymphoid enhancer binding factor 1	3		alpha-beta T cell differentiation	happens in thymus		IGI	MGI:98507	J:110481
MGI:2685031	Leo1	Leo1, Paf1/RNA polymerase II complex component	9		negative regulation of myeloid cell differentiation			ISO	Q8WVC0	J:164563
MGI:104663	Lep	leptin	6		leukocyte tethering or rolling			ISO	RGD:3000	J:155856
MGI:104993	Lepr	leptin receptor	4		T cell differentiation			IMP		J:49623
MGI:1095413	Lfng	LFNG O-fucosylpeptide 3-beta-N-acetylglucosaminyltransferase	5		marginal zone B cell differentiation			IMP		J:146621
MGI:96777	Lgals1	lectin, galactose binding, soluble 1	15		plasma cell differentiation	happens in spleen,results in the differentiation of B cell		IDA		J:179160
MGI:96778	Lgals3	lectin, galactose binding, soluble 3	14		antimicrobial humoral immune response mediated by antimicrobial peptide			ISO	P17931	J:164563
MGI:1316742	Lgals7	lectin, galactose binding, soluble 7	7		negative regulation of CD4-positive, alpha-beta T cell proliferation			IBA	PTN002602624	J:265628
MGI:1928481	Lgals8	lectin, galactose binding, soluble 8	13		plasma cell differentiation	happens in spleen,results in the differentiation of B cell		IDA		J:179160
MGI:109496	Lgals9	lectin, galactose binding, soluble 9	11		immune system process			IEA	KW-0391	J:60000
MGI:1330838	Lgmn	legumain	12		positive regulation of monocyte chemotaxis			ISO	Q99538	J:164563
MGI:1891468	Lgr4	leucine-rich repeat-containing G protein-coupled receptor 4	2		immune system process			IEA	KW-0391	J:60000
MGI:96787	Lif	leukemia inhibitory factor	11		immune response			IEA	IPR001581 IPR019827	J:72247
MGI:1335098	Lig4	ligase IV, DNA, ATP-dependent	8		immunoglobulin V(D)J recombination			IBA	PTN002916418	J:265628
MGI:102701	Lilrb4a	leukocyte immunoglobulin-like receptor, subfamily B, member 4A	10		CD4-positive, alpha-beta T cell proliferation			IMP	MGI:3818260	J:141234
MGI:1919949	Lime1	Lck interacting transmembrane adaptor 1	2		adaptive immune response			IEA	KW-1064	J:60000
MGI:1289247	Lmbr1l	limb region 1 like	15		hematopoietic stem cell differentiation			IMP		J:274568
MGI:102812	Lmo1	LIM domain only 1	7		regulation of T cell homeostatic proliferation			IDA		J:2066
MGI:102811	Lmo2	LIM domain only 2	2		embryonic hemopoiesis			IGI	MGI:95663	J:59281
MGI:109360	Lmo4	LIM domain only 4	3		thymus development	results in the development of embryo		IGI	MGI:1306784	J:161209
MGI:96817	Lox	lysyl oxidase	18		regulation of megakaryocyte differentiation			IMP	MGI:2657016	J:176994
MGI:1337004	Loxl3	lysyl oxidase-like 3	6		negative regulation of T-helper 17 cell lineage commitment			IMP		J:239159
MGI:1891340	Lpin1	lipin 1	12		immune response			IMP	MGI:3799353	J:181551
MGI:2147677	Lpxn	leupaxin	19		negative regulation of B cell receptor signaling pathway			IBA	PTN000655374	J:265628
MGI:2443390	Lrch1	leucine-rich repeats and calponin homology (CH) domain containing 1	14		negative regulation of T cell migration			IBA	PTN002699694	J:265628
MGI:2144814	Lrfn5	leucine rich repeat and fibronectin type III domain containing 5	12		negative regulation of macrophage activation	regulates a function/process that happens in UBERON:0001017		IMP		J:258189
MGI:108424	Lrmp	lymphoid-restricted membrane protein	6		immune system process			IEA	KW-0391	J:60000
MGI:96828	Lrp1	low density lipoprotein receptor-related protein 1	10		astrocyte activation involved in immune response	is a part of cellular response to amyloid-beta,happens in smooth muscle cell of the brain vasculature		IGI	P05067 P49768	J:192453
MGI:1278315	Lrp5	low density lipoprotein receptor-related protein 5	19		bone marrow development			IBA	PTN000056265	J:265628
MGI:1340044	Lrp8	low density lipoprotein receptor-related protein 8, apolipoprotein e receptor	4		regulation of innate immune response			IMP		J:266110
MGI:1921761	Lrrc17	leucine rich repeat containing 17	5		bone marrow development			IDA		J:150506
MGI:93882	Lrrc32	leucine rich repeat containing 32	7		negative regulation of activated T cell proliferation			IDA		J:139262
MGI:2142227	Lrrk1	leucine-rich repeat kinase 1	7		osteoclast development			IGI	MGI:98397	J:208677
MGI:1913975	Lrrk2	leucine-rich repeat kinase 2	15		positive regulation of microglial cell activation			ISO	RGD:1561168	J:155856
MGI:1914320	Lsm14a	LSM14A mRNA processing body assembly factor	7		defense response to virus			IMP		J:186390
MGI:1096324	Lst1	leukocyte specific transcript 1	17		immune response			IEA	IPR007775	J:72247
MGI:104797	Lta	lymphotoxin A	17		humoral immune response			IMP	MGI:1860957	J:28061
MGI:104796	Ltb	lymphotoxin B	17		immune response			IEA	IPR002961 IPR006052 IPR006053	J:72247
MGI:104875	Ltbr	lymphotoxin B receptor	6		hematopoietic or lymphoid organ development			IEA	IPR017349 IPR033997	J:72247
MGI:96837	Ltf	lactotransferrin	9		antibacterial humoral response			ISO	P02788	J:164563
MGI:96881	Ly6d	lymphocyte antigen 6 complex, locus D	15		lymphocyte differentiation			IBA	PTN001048187	J:265628
MGI:96885	Ly9	lymphocyte antigen 9	1		adaptive immune response			IEA	KW-1064	J:60000
MGI:1321404	Ly86	lymphocyte antigen 86	13		immune response			IEA	IPR039945	J:72247
MGI:1341909	Ly96	lymphocyte antigen 96	1		immune system process			IEA	KW-0391	J:60000
MGI:107470	Lyar	Ly1 antibody reactive clone	5		erythrocyte development			ISO	Q9NX58	J:164563
MGI:96891	Lyl1	lymphoblastomic leukemia 1	8		B cell differentiation			IMP		J:116300
MGI:96892	Lyn	LYN proto-oncogene, Src family tyrosine kinase	4		adaptive immune response			IEA	KW-1064	J:60000
MGI:2681843	Lypd10	Ly6/PLAUR domain containing 10	7		positive regulation of neutrophil degranulation			IBA	PTN000421747	J:265628
MGI:3643098	Lypd11	Ly6/PLAUR domain containing 11	7		positive regulation of neutrophil degranulation			IBA	PTN000421747	J:265628
MGI:107448	Lyst	lysosomal trafficking regulator	13		defense response to virus			IMP	MGI:1855968	J:6646
MGI:1341857	Mad1l1	MAD1 mitotic arrest deficient 1-like 1	5		negative regulation of T cell proliferation			IDA		J:68141
MGI:1919140	Mad2l2	MAD2 mitotic arrest deficient-like 2	4		positive regulation of isotype switching			ISO	Q9UI95	J:164563
MGI:103579	Madcam1	mucosal vascular addressin cell adhesion molecule 1	10		leukocyte migration			IMP		J:94597
MGI:1891748	Maea	macrophage erythroblast attacher	5		enucleate erythrocyte development			IMP	MGI:3691058	J:114865
MGI:104555	Mafb	v-maf musculoaponeurotic fibrosarcoma oncogene family, protein B (avian)	2		negative regulation of erythrocyte differentiation			ISO	Q9Y5Q3	J:164563
MGI:2445027	Malt1	MALT1 paracaspase	18		B cell activation			IBA	PTN000501872	J:265628
MGI:1346866	Map2k1	mitogen-activated protein kinase kinase 1	9		thymus development			IGI	MGI:1346867	J:144862
MGI:1346867	Map2k2	mitogen-activated protein kinase kinase 2	10		thymus development			IGI	MGI:1346866	J:144862
MGI:1346876	Map3k5	mitogen-activated protein kinase kinase kinase 5	10		immune system process			IEA	KW-0391	J:60000
MGI:1346878	Map3k8	mitogen-activated protein kinase kinase kinase 8	18		immune system process			IEA	KW-0391	J:60000
MGI:1858204	Map3k14	mitogen-activated protein kinase kinase kinase 14	11		defense response to virus			ISO	Q99558	J:164563
MGI:1346883	Map4k2	mitogen-activated protein kinase kinase kinase kinase 2	19		immune system process			IEA	KW-0391	J:60000
MGI:1346858	Mapk1	mitogen-activated protein kinase 1	16		B cell receptor signaling pathway	happens in B cell		IDA		J:42368
MGI:1346859	Mapk3	mitogen-activated protein kinase 3	7		positive regulation of cytokine production involved in immune response			IMP		J:240288
MGI:1309464	Mapk8ip1	mitogen-activated protein kinase 8 interacting protein 1	2		regulation of CD8-positive, alpha-beta T cell proliferation			IMP		J:205863
MGI:1346865	Mapk14	mitogen-activated protein kinase 14	17		osteoclast differentiation			IMP		J:180479
MGI:1920175	Marchf1	membrane associated ring-CH-type finger 1	8		antigen processing and presentation of peptide antigen via MHC class II			IBA	PTN002506803	J:265628
MGI:1931053	Marchf7	membrane associated ring-CH-type finger 7	2		negative regulation of T cell proliferation			IMP	MGI:3530008	J:96167
MGI:1919029	Marchf8	membrane associated ring-CH-type finger 8	6		adaptive immune response			IEA	KW-1064	J:60000
MGI:1309998	Marco	macrophage receptor with collagenous structure	1		immune system process			IEA	KW-0391	J:60000
MGI:88492	Masp1	mannan-binding lectin serine peptidase 1	16		complement activation, lectin pathway			IBA	PTN000668948	J:265628
MGI:1330832	Masp2	mannan-binding lectin serine peptidase 2	4		complement activation, classical pathway			IEA	KW-0180	J:60000
MGI:1298379	Matr3	matrin 3	18		activation of innate immune response			ISO	P43243	J:164563
MGI:2444773	Mavs	mitochondrial antiviral signaling protein	2		activation of innate immune response			ISO	Q7Z434	J:164563
MGI:96922	Mb	myoglobin	15		enucleate erythrocyte differentiation			IMP	MGI:2159004	J:95767
MGI:96923	Mbl1	mannose-binding lectin (protein A) 1	14		complement activation, classical pathway			IEA	KW-0180	J:60000
MGI:96924	Mbl2	mannose-binding lectin (protein C) 2	19		complement activation, classical pathway			IEA	KW-0180	J:60000
MGI:1930089	Mcm3ap	minichromosome maintenance complex component 3 associated protein	10		immune system process			IEA	KW-0391	J:60000
MGI:1890498	Mcoln1	mucolipin 1	8		adaptive immune response			IEA	KW-1064	J:60000
MGI:1915529	Mcoln2	mucolipin 2	3		adaptive immune response			IEA	KW-1064	J:60000
MGI:3026965	Mcu	mitochondrial calcium uniporter	10		positive regulation of neutrophil chemotaxis			ISO	Q8NE86	J:164563
MGI:96949	Mdk	midkine	2		leukocyte chemotaxis involved in inflammatory response			IMP		J:60666 J:102069
MGI:95457	Mecom	MDS1 and EVI1 complex locus	3		hematopoietic stem cell proliferation			IMP		J:99332
MGI:1100846	Med1	mediator complex subunit 1	11		embryonic hemopoiesis	has the participant liver		IMP	MGI:2684189	J:86857
MGI:1917458	Med23	mediator complex subunit 23	10		positive regulation of T cell extravasation			IMP	MGI:3526093 MGI:5568337	J:217860
MGI:99458	Mef2c	myocyte enhancer factor 2C	13		B cell homeostasis			IMP		J:148288
MGI:1859396	Mefv	Mediterranean fever	16		immune system process			IEA	KW-0391	J:60000
MGI:104717	Meis1	Meis homeobox 1	11		definitive hemopoiesis	happens in liver,has the participant hematopoietic stem cell		IMP	MGI:3578637	J:98307
MGI:108564	Meis2	Meis homeobox 2	2		negative regulation of myeloid cell differentiation			IDA		J:190003
MGI:1316736	Men1	multiple endocrine neoplasia 1	19		hemopoiesis			IMP	MGI:2158697	J:105708
MGI:96965	Mertk	MER proto-oncogene tyrosine kinase	2		natural killer cell differentiation	results in the differentiation of natural killer cell		IGI	MGI:104294 MGI:1347244	J:112666
MGI:1927165	Mettl3	methyltransferase like 3	14		immune system process			IEA	KW-0391	J:60000
MGI:99559	Mfap2	microfibrillar-associated protein 2	4		platelet formation			IMP	MGI:3790750	J:134343
MGI:1342276	Mfap4	microfibrillar-associated protein 4	11		complement activation, lectin pathway			IBA	PTN001058127	J:265628
MGI:1354387	Mfap5	microfibrillar associated protein 5	6		definitive hemopoiesis			IMP		J:203960
MGI:1098644	Mfhas1	malignant fibrous histiocytoma amplified sequence 1	8		erythrocyte differentiation			ISO	Q9Y4C4	J:164563
MGI:1095404	Mfng	MFNG O-fucosylpeptide 3-beta-N-acetylglucosaminyltransferase	15		marginal zone B cell differentiation			IMP		J:146621
MGI:1922925	Mfsd6	major facilitator superfamily domain containing 6	1		adaptive immune response			IEA	KW-1064	J:60000
MGI:2443183	Mia3	melanoma inhibitory activity 3	1		negative regulation of lymphocyte migration			ISO	Q5JRA6	J:164563
MGI:1344333	Mid2	midline 2	X		innate immune response			ISO	Q9UJV3	J:164563
MGI:96982	Mif	macrophage migration inhibitory factor (glycosylation-inhibiting factor)	10		immune system process			IEA	KW-0391	J:60000
MGI:2179988	Mill1	MHC I like leukocyte 1	7		immune response			IBA	PTN002703355	J:265628
MGI:2179989	Mill2	MHC I like leukocyte 2	7		gamma-delta T cell activation			ISO	Q29980	J:164563
MGI:2685731	Milr1	mast cell immunoglobulin like receptor 1	11		mast cell degranulation			IMP		J:161854
MGI:1355329	Mink1	misshapen-like kinase 1 (zebrafish)	11		negative thymic T cell selection	has the participant thymus,has the participant T cell		IMP		J:94869
MGI:3619065	Mir17	microRNA 17	14		pre-B cell differentiation	results in the differentiation of precursor B cell		IGI	MGI:2676844 MGI:2676872 MGI:3618743 MGI:3629917 MGI:3629918	J:134861
MGI:2676844	Mir18	microRNA 18	14		pre-B cell differentiation	results in the differentiation of precursor B cell		IGI	MGI:2676872 MGI:3618743 MGI:3619065 MGI:3629917 MGI:3629918	J:134861
MGI:3618743	Mir19a	microRNA 19a	14		pre-B cell differentiation	results in the differentiation of precursor B cell		IGI	MGI:2676844 MGI:2676872 MGI:3619065 MGI:3629917 MGI:3629918	J:134861
MGI:3629917	Mir19b-1	microRNA 19b-1	14		pre-B cell differentiation			IGI	MGI:2676844 MGI:2676872 MGI:3618743 MGI:3619065 MGI:3629918	J:134861
MGI:2676872	Mir20a	microRNA 20a	14		pre-B cell differentiation	results in the differentiation of precursor B cell		IGI	MGI:2676844 MGI:3618743 MGI:3619065 MGI:3629917 MGI:3629918	J:134861
MGI:2676885	Mir21a	microRNA 21a	11		inflammatory response to antigenic stimulus			IDA		J:184679
MGI:3619363	Mir34a	microRNA 34a	4		osteoclast development			IDA		J:217107
MGI:3629918	Mir92-1	microRNA 92-1	14		pre-B cell differentiation	results in the differentiation of precursor B cell		IGI	MGI:2676844 MGI:2676872 MGI:3618743 MGI:3619065 MGI:3629917	J:134861
MGI:2676912	Mir99a	microRNA 99a	16		hematopoietic stem cell differentiation	happens in bone marrow		IDA		J:163607
MGI:2676805	Mir122	microRNA 122	18		erythrocyte differentiation			IGI	MGI:2676805	J:172025
MGI:2676806	Mir122b	microRNA 122b	UN		erythrocyte differentiation			IGI	MGI:2676805	J:172025
MGI:2676809	Mir125a	microRNA 125a	17		regulation of erythrocyte differentiation	regulates the differentiation of blood cell		IDA		J:163607
MGI:2676810	Mir125b-1	microRNA 125b-1	9		hematopoietic stem cell differentiation	happens in bone marrow		IDA		J:163607
MGI:3618706	Mir125b-2	microRNA 125b-2	16		hematopoietic stem cell differentiation	happens in bone marrow		IDA		J:163607
MGI:2676811	Mir126a	microRNA 126a	2		hematopoietic stem cell differentiation	happens in bone marrow		IDA		J:163607
MGI:2676816	Mir130a	microRNA 130a	2		hematopoietic stem cell differentiation	happens in bone marrow		IDA		J:163607
MGI:1925841	Mir142hg	Mir142 host gene (non-protein coding)	11		dendritic cell homeostasis			IMP	MGI:4059881	J:194625
MGI:2676828	Mir143	microRNA 143	18		hematopoietic stem cell proliferation			IGI	MGI:2676830 MGI:5531026	J:266098
MGI:2676830	Mir145a	microRNA 145a	18		hematopoietic stem cell proliferation			IGI	MGI:2676828 MGI:5531026	J:266098
MGI:5531026	Mir145b	microRNA 145b	18		hematopoietic stem cell proliferation			IGI	MGI:2676828 MGI:2676830	J:266098
MGI:2676835	Mir150	microRNA 150	7		immunoglobulin production			IMP	MGI:3763431	J:127324
MGI:2676840	Mir155	microRNA 155	16		hematopoietic stem cell differentiation	happens in bone marrow		IDA		J:163607
MGI:3618735	Mir181b-1	microRNA 181b-1	1		regulation of isotype switching			IDA		J:141184
MGI:3618736	Mir181b-2	microRNA 181b-2	2		regulation of isotype switching			IDA		J:141184
MGI:3618737	Mir181c	microRNA 181c	8		hematopoietic stem cell differentiation	happens in bone marrow		IDA		J:163607
MGI:2676852	Mir188	microRNA 188	X		bone marrow development			IDA		J:222099
MGI:3718458	Mir193b	microRNA 193b	16		hematopoietic stem cell differentiation	happens in bone marrow		IDA		J:163607
MGI:2684360	Mir223	microRNA 223	X		positive regulation of granulocyte differentiation	happens in bone marrow,regulates the differentiation of granulocyte		IMP	MGI:3811186	J:140009
MGI:3619324	Mir301	microRNA 301	11		inflammatory response to antigenic stimulus			IDA		J:184679
MGI:3619338	Mir326	microRNA 326	7		positive regulation of T-helper 17 cell differentiation			IDA		J:157744
MGI:3718546	Mir511	microRNA 511	2		cellular response to interferon-gamma			IDA		J:196021
MGI:3619431	Mir542	microRNA 542	X		hematopoietic stem cell differentiation	happens in bone marrow		IDA		J:163607
MGI:3718563	Mir873a	microRNA 873a	4		T-helper 17 cell differentiation			ISO	HGNC	J:251356
MGI:5562735	Mir7116	microRNA 7116	11		microglial cell activation	is a part of reactive gliosis		IDA		J:243491
MGI:2676797	Mirlet7e	microRNA let7e	17		hematopoietic stem cell differentiation	happens in bone marrow		IDA		J:163607
MGI:104554	Mitf	melanogenesis associated transcription factor	6		osteoclast differentiation	results in the differentiation of osteoclast		IMP	MGI:1856095	J:77083
MGI:1351322	Mixl1	Mix1 homeobox-like 1 (Xenopus laevis)	1		hematopoietic progenitor cell differentiation			IDA		J:190288
MGI:894279	Mknk2	MAP kinase-interacting serine/threonine kinase 2	10		hemopoiesis			ISO	Q9HBH9	J:164563
MGI:1341819	Mlf1	myeloid leukemia factor 1	3		myeloid progenitor cell differentiation			IDA		J:58200
MGI:101938	Mlh1	mutL homolog 1	9		isotype switching			IMP	MGI:1857946	J:83489
MGI:1917372	Mllt3	myeloid/lymphoid or mixed-lineage leukemia; translocated to, 3	4		hematopoietic stem cell differentiation			ISO	P42568	J:164563
MGI:97009	Mmp2	matrix metallopeptidase 2	8		positive regulation of innate immune response		PR:P33434-2	IDA		J:187097
MGI:103189	Mmp7	matrix metallopeptidase 7	9		antibacterial peptide biosynthetic process			IMP		J:165955
MGI:1202395	Mmp8	matrix metallopeptidase 8	9		positive regulation of microglial cell activation	is a part of cellular response to lipopolysaccharide,is a part of positive regulation of neuroinflammatory response		IMP		J:265613
MGI:97011	Mmp9	matrix metallopeptidase 9	2		positive regulation of leukocyte migration			ISO	RGD:621320	J:155856
MGI:97005	Mmp12	matrix metallopeptidase 12	9		negative regulation of type I interferon-mediated signaling pathway			IMP		J:213232
MGI:101900	Mmp14	matrix metallopeptidase 14 (membrane-inserted)	14		positive regulation of B cell differentiation			IMP		J:173235
MGI:2664387	Mmp21	matrix metallopeptidase 21	7		hematopoietic progenitor cell differentiation			IGI	MGI:1343184	J:202604
MGI:2153062	Mmp28	matrix metallopeptidase 28 (epilysin)	11		negative regulation of macrophage chemotaxis			IMP	MGI:3836773	J:145912
MGI:3780953	Mndal	myeloid nuclear differentiation antigen like	1		activation of innate immune response			IBA	PTN000258203	J:265628
MGI:97435	Mog	myelin oligodendrocyte glycoprotein	17		regulation of immune response			IBA	PTN000645940	J:265628
MGI:1924013	Mospd2	motile sperm domain containing 2	X		positive regulation of monocyte chemotaxis			ISO	Q8NHP6	J:164563
MGI:97054	Mov10	Mov10 RISC complex RNA helicase	3		defense response to virus			ISO	Q9HCE1	J:164563
MGI:1333743	Mpeg1	macrophage expressed gene 1	19		immune system process			IEA	KW-0391	J:60000
MGI:2146995	Mpig6b	megakaryocyte and platelet inhibitory receptor G6b	17		erythrocyte differentiation			ISO	O95866	J:164563
MGI:97076	Mpl	myeloproliferative leukemia virus oncogene	4		basophil homeostasis			ISO	RGD:1311069	J:155856
MGI:97137	Mpo	myeloperoxidase	11		respiratory burst involved in defense response	happens in neutrophil		IMP	MGI:2176344	J:53993
MGI:105941	Mpp1	membrane protein, palmitoylated	X		regulation of neutrophil chemotaxis			IMP		J:154749
MGI:1913539	Mptx1	mucosal pentraxin 1	1		complement activation, classical pathway			IBA	PTN000444388	J:265628
MGI:3779286	Mptx2	mucosal pentraxin 2	1		complement activation, classical pathway			IBA	PTN000444388	J:265628
MGI:1289160	Mpzl2	myelin protein zero-like 2	9		T cell differentiation in thymus			IMP		J:154039
MGI:1195463	Mr1	major histocompatibility complex, class I-related	1		antigen processing and presentation of exogenous antigen			ISO	Q95460	J:164563
MGI:97142	Mrc1	mannose receptor, C type 1	2		cellular response to interferon-gamma			IDA		J:196021
MGI:3033139	Mrgprx1	MAS-related GPR, member X1	7		hematopoietic progenitor cell differentiation			IGI	MGI:1343184	J:202604
MGI:3588270	Mrgprx2	MAS-related GPR, member X2	7		mast cell activation			IDA		J:219209
MGI:88321	Ms4a1	membrane-spanning 4-domains, subfamily A, member 1	19		B cell activation			ISO	P11836	J:164563
MGI:95495	Ms4a2	membrane-spanning 4-domains, subfamily A, member 2	19		Fc-epsilon receptor signaling pathway			IEA	IPR030420	J:72247
MGI:101816	Msh2	mutS homolog 2	17		B cell differentiation			IMP	MGI:1858055	J:48834
MGI:109519	Msh3	mutS homolog 3	13	NOT	somatic hypermutation of immunoglobulin genes			IMP	MGI:1858056	J:60285
MGI:1343961	Msh6	mutS homolog 6	17		isotype switching			IGI	MGI:109352	J:125031
MGI:3652339	Msmp	microseminoprotein, prostate associated	4		lymphocyte chemotaxis			ISO	Q1L6U9	J:164563
MGI:97167	Msn	moesin	X		immunological synapse formation			ISO	P26038	J:164563
MGI:1351642	Msrb1	methionine sulfoxide reductase B1	17		immune system process			IEA	KW-0391	J:60000
MGI:96080	Mst1	macrophage stimulating 1 (hepatocyte growth factor-like)	9		regulation of macrophage chemotaxis			IBA	PTN000668418	J:265628
MGI:99614	Mst1r	macrophage stimulating 1 receptor (c-met-related tyrosine kinase)	9		immune system process			IEA	KW-0391	J:60000
MGI:95691	Mstn	myostatin	1		positive regulation of macrophage chemotaxis			IMP		J:150456
MGI:1342005	Mthfd1	methylenetetrahydrofolate dehydrogenase (NADP+ dependent), methenyltetrahydrofolate cyclohydrolase, formyltetrahydrofolate synthase	12		neutrophil homeostasis			IMP		J:199578
MGI:1928394	Mtor	mechanistic target of rapamycin kinase	4		regulation of osteoclast differentiation			IDA		J:150006
MGI:1915485	Mturn	maturin, neural progenitor differentiation regulator homolog (Xenopus)	6		positive regulation of megakaryocyte differentiation			IMP		J:281206
MGI:2142572	Mtus1	mitochondrial tumor suppressor 1	8		regulation of macrophage chemotaxis			IBA	PTN001271430	J:265628
MGI:2153525	Muc4	mucin 4	16		hematopoietic progenitor cell differentiation			IMP		J:202604
MGI:1921430	Muc5b	mucin 5, subtype B, tracheobronchial	7		regulation of macrophage activation	regulates a function/process that happens in lung,happens in lung		IMP	MGI:5576290	J:207159
MGI:2676278	Muc19	mucin 19	15		hematopoietic progenitor cell differentiation			IGI	MGI:1343184	J:202604
MGI:1915600	Mul1	mitochondrial ubiquitin ligase activator of NFKB 1	4		negative regulation of defense response to virus by host			ISO	Q969V5	J:164563
MGI:97243	Mx1	MX dynamin-like GTPase 1	16		innate immune response			TAS		J:75870
MGI:97244	Mx2	MX dynamin-like GTPase 2	16		innate immune response			TAS		J:75870
MGI:97249	Myb	myeloblastosis oncogene	10		B cell differentiation			IMP	MGI:3047076	J:127324
MGI:97250	Myc	myelocytomatosis oncogene	15		negative regulation of monocyte differentiation			ISO	P01106	J:164563
MGI:108005	Myd88	myeloid differentiation primary response gene 88	9		immune response			TAS		J:72250
MGI:107717	Myh9	myosin, heavy polypeptide 9, non-muscle	15		establishment of T cell polarity	happens in CD4-positive, alpha-beta T cell		IMP		J:89810
MGI:106612	Myo1c	myosin IC	11		cellular response to interferon-gamma			IDA		J:143718
MGI:106621	Myo1e	myosin IE	9		hemopoiesis			IMP	MGI:3526864	J:117491
MGI:107711	Myo1f	myosin IF	17		neutrophil degranulation	happens in neutrophil		IMP	MGI:3664779	J:113020
MGI:1927091	Myo1g	myosin IG	11		adaptive immune response			IEA	KW-1064	J:60000
MGI:106624	Myo9b	myosin IXb	8		macrophage chemotaxis			IMP	MGI:4867915	J:162326
MGI:2667185	Myo18a	myosin XVIIIA	11		cellular response to interferon-gamma			IDA		J:143718
MGI:2444584	Mysm1	myb-like, SWIRM and MPN domains 1	4		regulation of hemopoiesis			ISO	Q5VVJ2	J:164563
MGI:1917066	Mzb1	marginal zone B and B1 cell-specific protein 1	18		positive regulation of immunoglobulin biosynthetic process			IBA	PTN001040490	J:265628
MGI:2687207	N4bp2l2	NEDD4 binding protein 2-like 2	5		negative regulation of hematopoietic stem cell differentiation			ISO	Q92802	J:164563
MGI:1298226	Naip2	NLR family, apoptosis inhibitory protein 2	13		immune system process			IEA	KW-0391	J:60000
MGI:1298220	Naip5	NLR family, apoptosis inhibitory protein 5	13		immune system process			IEA	KW-0391	J:60000
MGI:1298222	Naip6	NLR family, apoptosis inhibitory protein 6	13		immune system process			IEA	KW-0391	J:60000
MGI:1929865	Nampt	nicotinamide phosphoribosyltransferase	12		microglial cell activation			ISO	RGD:631365	J:155856
MGI:2448554	Nbeal2	neurobeachin-like 2	9		megakaryocyte development			IMP	MGI:4461705	J:220801
MGI:104591	Nbl1	NBL1, DAN family BMP antagonist	4		negative regulation of monocyte chemotaxis			IDA		J:183223
MGI:1351625	Nbn	nibrin	4		isotype switching			IDA		J:96104
MGI:1923294	Ncapg2	non-SMC condensin II complex, subunit G2	12		erythrocyte differentiation			IDA		J:110595
MGI:1289164	Ncaph2	non-SMC condensin II complex, subunit H2	15		T cell differentiation in thymus	happens in thyroid gland,results in the differentiation of T cell		IMP	MGI:3710093	J:123300
MGI:1914124	Ncbp3	nuclear cap binding subunit 3	11		defense response to virus			ISO	Q53F19	J:164563
MGI:97283	Ncf1	neutrophil cytosolic factor 1	5		leukocyte mediated cytotoxicity	has the participant peritoneal macrophage		IMP	MGI:2661962	J:123374
MGI:109601	Nck1	non-catalytic region of tyrosine kinase adaptor protein 1	9		positive regulation of T cell proliferation			ISO	P16333	J:164563
MGI:1306821	Nck2	non-catalytic region of tyrosine kinase adaptor protein 2	1		immunological synapse formation			ISO	D4A3M8	J:120748
MGI:1926063	Nckap1l	NCK associated protein 1 like	15		B cell homeostasis			IMP		J:141377
MGI:1349717	Ncor1	nuclear receptor co-repressor 1	11		CD4-positive, CD25-positive, alpha-beta regulatory T cell differentiation	results in the differentiation of double-positive, alpha-beta thymocyte		IMP	MGI:2677822	J:65417
MGI:1336212	Ncr1	natural cytotoxicity triggering receptor 1	7		defense response to virus			IMP	MGI:3664443	J:187235
MGI:1891700	Ncstn	nicastrin	1		myeloid cell homeostasis			IMP	MGI:2667524	J:125592
MGI:1929601	Ndfip1	Nedd4 family interacting protein 1	18		negative regulation of isotype switching to IgE isotypes			IMP	MGI:3695433	J:116617
MGI:1341799	Ndrg1	N-myc downstream regulated gene 1	15		mast cell activation			IDA		J:84018
MGI:1343135	Ndufs4	NADH:ubiquinone oxidoreductase core subunit S4	13		innate immune response			IMP	MGI:3793713	J:220851
MGI:97822	Nectin2	nectin cell adhesion molecule 2	7		positive regulation of immunoglobulin mediated immune response			IBA	PTN000589191	J:265628
MGI:97297	Nedd4	neural precursor cell expressed, developmentally down-regulated 4	9		adaptive immune response			IMP	MGI:3829272	J:143560
MGI:1913900	Nepn	nephrocan	10		regulation of cytokine production involved in immune response			IBA	PTN002555455	J:265628
MGI:97306	Nf1	neurofibromin 1	11		negative regulation of osteoclast differentiation	regulates the differentiation of osteoclast		IGI	MGI:1100089 MGI:1339753 MGI:3607981	J:114609
MGI:1921289	Nfam1	Nfat activating molecule with ITAM motif 1	15		B cell differentiation			IMP		J:90684
MGI:102469	Nfatc1	nuclear factor of activated T cells, cytoplasmic, calcineurin dependent 1	18		B-1a B cell differentiation			IMP	MGI:2181762	J:86543
MGI:102463	Nfatc2	nuclear factor of activated T cells, cytoplasmic, calcineurin dependent 2	2		B cell receptor signaling pathway			ISO	Q13469	J:164563
MGI:103296	Nfatc3	nuclear factor of activated T cells, cytoplasmic, calcineurin dependent 3	8		T cell differentiation			IMP	MGI:2182778	J:50124
MGI:99421	Nfe2l1	nuclear factor, erythroid derived 2,-like 1	11		erythrocyte differentiation	happens in testicular artery		IMP	MGI:2385929	J:46990
MGI:108420	Nfe2l2	nuclear factor, erythroid derived 2, like 2	2		negative regulation of hematopoietic stem cell differentiation			IMP		J:195199
MGI:109495	Nfil3	nuclear factor, interleukin 3, regulated	13		immune response			IEA	IPR016743	J:72247
MGI:97312	Nfkb1	nuclear factor of kappa light polypeptide gene enhancer in B cells 1, p105	3		lymph node development			TAS		J:60454
MGI:1099800	Nfkb2	nuclear factor of kappa light polypeptide gene enhancer in B cells 2, p49/p100	19		germinal center formation	has the participant spleen germinal center		IMP	MGI:2179705	J:112111
MGI:104741	Nfkbia	nuclear factor of kappa light polypeptide gene enhancer in B cells inhibitor, alpha	12		negative regulation of myeloid cell differentiation	happens in bone marrow		IMP	MGI:2176180 MGI:3577709	J:97945
MGI:3041243	Nfkbid	nuclear factor of kappa light polypeptide gene enhancer in B cells inhibitor, delta	7		negative regulation of T cell differentiation in thymus	regulates the differentiation of thymocyte		IDA		J:75807
MGI:1931595	Nfkbiz	nuclear factor of kappa light polypeptide gene enhancer in B cells inhibitor, zeta	16		positive regulation of T-helper 17 cell differentiation			IMP		J:259145
MGI:1922820	Nhej1	non-homologous end joining factor 1	1		B cell differentiation			ISO	Q9H9Q4	J:164563
MGI:1921802	Nipal3	NIPA-like domain containing 3	4		immunoglobulin production			IMP	MGI:4360699	J:152829
MGI:1914300	Nkap	NFKB activating protein	X		granulocyte differentiation			IMP	MGI:2176073 MGI:4839023	J:165872
MGI:97348	Nkx2-3	NK2 homeobox 3	19		B cell differentiation			IMP	MGI:2448069	J:82729
MGI:97350	Nkx2-5	NK2 homeobox 5	17		hemopoiesis			IMP	MGI:1857618	J:52597
MGI:108015	Nkx3-2	NK3 homeobox 2	5		spleen development			IMP	MGI:1857926	J:55583
MGI:2444070	Nlrc3	NLR family, CARD domain containing 3	16		negative regulation of innate immune response			IMP		J:209896
MGI:3036243	Nlrc4	NLR family, CARD domain containing 4	17		activation of innate immune response			IMP		J:112671
MGI:3612191	Nlrc5	NLR family, CARD domain containing 5	8		immune system process			IEA	KW-0391	J:60000
MGI:2684861	Nlrp1a	NLR family, pyrin domain containing 1A	11		innate immune response			IEA	IPR033516	J:72247
MGI:3582959	Nlrp1b	NLR family, pyrin domain containing 1B	11		immune system process			IEA	KW-0391	J:60000
MGI:2653833	Nlrp3	NLR family, pyrin domain containing 3	11		cytokine secretion involved in immune response			IMP		J:234642
MGI:2141990	Nlrp6	NLR family, pyrin domain containing 6	7		immune system process			IEA	KW-0391	J:60000
MGI:2675292	Nlrp9a	NLR family, pyrin domain containing 9A	7		immune system process			IEA	KW-0391	J:60000
MGI:2675377	Nlrp9b	NLR family, pyrin domain containing 9B	7		defense response to virus			IMP		J:243487
MGI:3028627	Nlrp9c	NLR family, pyrin domain containing 9C	7		immune system process			IEA	KW-0391	J:60000
MGI:2444084	Nlrp10	NLR family, pyrin domain containing 10	7		adaptive immune response			IEA	KW-1064	J:60000
MGI:2676630	Nlrp12	NLR family, pyrin domain containing 12	7		dendritic cell migration	happens in lymph node,results in the movement of dendritic cell		IMP	MGI:4836357	J:164725
MGI:2429611	Nlrx1	NLR family member X1	9		immune system process			IEA	KW-0391	J:60000
MGI:97355	Nme1	NME/NM23 nucleoside diphosphate kinase 1	11		negative regulation of myeloid leukocyte differentiation			ISO	RGD:70497	J:155856
MGI:97356	Nme2	NME/NM23 nucleoside diphosphate kinase 2	11		negative regulation of myeloid leukocyte differentiation			ISO	RGD:619877	J:155856
MGI:1928368	Nmi	N-myc (and STAT) interactor	2		interferon-gamma-mediated signaling pathway			IEA	IPR033527	J:72247
MGI:1341839	Nod1	nucleotide-binding oligomerization domain containing 1	6		immune system process			IEA	KW-0391	J:60000
MGI:2429397	Nod2	nucleotide-binding oligomerization domain containing 2	8		activation of immune response			IMP	MGI:3529594	J:96035
MGI:1855692	Nono	non-POU-domain-containing, octamer binding protein	X		activation of innate immune response			ISO	Q15233	J:164563
MGI:2154441	Nop53	NOP53 ribosome biogenesis factor	7		regulation of RIG-I signaling pathway			ISO	Q9NZM5	J:164563
MGI:97361	Nos2	nitric oxide synthase 2, inducible	11		cellular response to interferon-gamma			IDA		J:155210
MGI:97363	Notch1	notch 1	2		humoral immune response			IGI	MGI:97364	J:123631
MGI:97364	Notch2	notch 2	3		humoral immune response			IGI	MGI:97363	J:123631
MGI:2679787	Nploc4	NPL4 homolog, ubiquitin recognition factor	11		negative regulation of RIG-I signaling pathway			ISO	Q8TAT6	J:164563
MGI:97367	Nppa	natriuretic peptide type A	4		positive regulation of histamine secretion by mast cell			ISO	RGD:3193	J:155856
MGI:97369	Nppc	natriuretic peptide type C	1		positive regulation of mast cell degranulation			ISO	RGD:620850	J:155856
MGI:97374	Npy	neuropeptide Y	6		antibacterial humoral response			ISO	P01303	J:164563
MGI:108082	Npy5r	neuropeptide Y receptor Y5	8		negative regulation of acute inflammatory response to antigenic stimulus			ISO	RGD:3199	J:155856
MGI:2444210	Nr1d1	nuclear receptor subfamily 1, group D, member 1	11		negative regulation of microglial cell activation			IMP		J:273176
MGI:1352462	Nr1h3	nuclear receptor subfamily 1, group H, member 3	2		negative regulation of macrophage activation			IDA		J:173138
MGI:1352464	Nr1h4	nuclear receptor subfamily 1, group H, member 4	10		immune system process			IEA	KW-0391	J:60000
MGI:1352457	Nr4a3	nuclear receptor subfamily 4, group A, member 3	4		mast cell degranulation			IMP		J:213833
MGI:1914372	Nrarp	Notch-regulated ankyrin repeat protein	2		negative regulation of T cell differentiation	happens in bone marrow,regulates the differentiation of T cell		IDA		J:83687
MGI:97376	Nras	neuroblastoma ras oncogene	3		T cell receptor signaling pathway			IMP	MGI:2385944	J:173261
MGI:2445095	Nrros	negative regulator of reactive oxygen species	16		immune response			IBA	PTN000687657	J:265628
MGI:1276574	Nsd2	nuclear receptor binding SET domain protein 2	5		positive regulation of isotype switching to IgA isotypes			IMP		J:191725
MGI:1927186	Nt5c3	5'-nucleotidase, cytosolic III	6		defense response to virus			ISO	Q9H0P0	J:164563
MGI:97383	Ntrk1	neurotrophic tyrosine kinase, receptor, type 1	3		B cell differentiation	results in the differentiation of B cell		IMP	MGI:3505767	J:93578
MGI:1328351	Nts	neurotensin	10		antimicrobial humoral immune response mediated by antimicrobial peptide			ISO	P30990	J:164563
MGI:1915469	Nudt21	nudix (nucleoside diphosphate linked moiety X)-type motif 21	8		positive regulation of pro-B cell differentiation			IMP		J:255517
MGI:2685446	Nuggc	nuclear GTPase, germinal center associated	14		somatic hypermutation of immunoglobulin genes			IMP	MGI:5449552	J:190402
MGI:3046173	Nup85	nucleoporin 85	11		macrophage chemotaxis			IDA		J:100459
MGI:2180860	Oas1a	2'-5' oligoadenylate synthetase 1A	5		defense response to virus			IBA	PTN001344149	J:265628
MGI:2149633	Oas1c	2'-5' oligoadenylate synthetase 1C	5		defense response to virus			IBA	PTN001344149	J:265628
MGI:2140770	Oas1d	2'-5' oligoadenylate synthetase 1D	5		defense response to virus			IBA	PTN001344149	J:265628
MGI:2180856	Oas1e	2'-5' oligoadenylate synthetase 1E	5		defense response to virus			IBA	PTN001344149	J:265628
MGI:2180855	Oas1f	2'-5' oligoadenylate synthetase 1F	5		defense response to virus			IBA	PTN001344149	J:265628
MGI:97429	Oas1g	2'-5' oligoadenylate synthetase 1G	5		defense response to virus			IBA	PTN001344149	J:265628
MGI:2180853	Oas1h	2'-5' oligoadenylate synthetase 1H	5		defense response to virus			IBA	PTN001344149	J:265628
MGI:2180852	Oas2	2'-5' oligoadenylate synthetase 2	5		defense response to virus			IBA	PTN001344149	J:265628
MGI:2180850	Oas3	2'-5' oligoadenylate synthetase 3	5		defense response to virus			IBA	PTN001344149	J:265628
MGI:2180849	Oasl1	2'-5' oligoadenylate synthetase-like 1	5		defense response to virus			IBA	PTN001344149	J:265628
MGI:1344390	Oasl2	2'-5' oligoadenylate synthetase-like 2	5		defense response to virus			IBA	PTN001344149	J:265628
MGI:1921864	Ocstamp	osteoclast stimulatory transmembrane protein	2		multinuclear osteoclast differentiation			IMP		J:184738
MGI:2685142	Olfm4	olfactomedin 4	14		negative regulation of immune response	regulates a function/process that happens in stomach mucosa		IMP	MGI:4461923	J:161279
MGI:1261434	Olr1	oxidized low density lipoprotein (lectin-like) receptor 1	6		immune system process			IEA	KW-0391	J:60000
MGI:1196423	Onecut1	one cut domain, family member 1	9		B cell differentiation	happens in liver		IMP	MGI:2179340	J:120667
MGI:97439	Oprk1	opioid receptor, kappa 1	1		defense response to virus			ISO	P41145	J:164563
MGI:1918898	Optn	optineurin	2		immune system process			IEA	KW-0391	J:60000
MGI:1925542	Orai1	ORAI calcium release-activated calcium modulator 1	5		adaptive immune response			IEA	KW-1064	J:60000
MGI:97443	Orm1	orosomucoid 1	4		regulation of immune system process			IEA	IPR001500	J:72247
MGI:97444	Orm2	orosomucoid 2	4		regulation of immune system process			IEA	IPR001500	J:72247
MGI:2179720	Oscar	osteoclast associated receptor	7		Fc-gamma receptor signaling pathway			IMP	MGI:5301430	J:178250
MGI:104749	Osm	oncostatin M	11		immune response			IEA	IPR001581 IPR019827	J:72247
MGI:2655574	Ostm1	osteopetrosis associated transmembrane protein 1	10		osteoclast differentiation			IMP	MGI:1856885	J:82658
MGI:2388363	Otop1	otopetrin 1	5		negative regulation of interferon-gamma-mediated signaling pathway			IMP		J:229138
MGI:2147616	Otub1	OTU domain, ubiquitin aldehyde binding 1	19		adaptive immune response			IEA	KW-1064	J:60000
MGI:1098801	Otud4	OTU domain containing 4	8		immune system process			IEA	KW-0391	J:60000
MGI:1859615	Otud5	OTU domain containing 5	X		CD8-positive, alpha-beta T cell differentiation			IMP	MGI:2386448 MGI:5752247	J:219495
MGI:2654703	Otud7b	OTU domain containing 7B	3		adaptive immune response			IEA	KW-1064	J:60000
MGI:3577015	Otulin	OTU deubiquitinase with linear linkage specificity	15		immune system process			IEA	KW-0391	J:60000
MGI:1917378	Oxsr1	oxidative-stress responsive 1	9		positive regulation of T cell chemotaxis	happens in T cell,is a part of cellular response to chemokine		IMP		J:259583
MGI:1338859	P2rx4	purinergic receptor P2X, ligand-gated ion channel 4	5		positive regulation of microglial cell migration			ISO	RGD:62073	J:155856
MGI:1339957	P2rx7	purinergic receptor P2X, ligand-gated ion channel, 7	5		positive regulation of T cell mediated cytotoxicity	regulates a function/process that happens in DN3 thymocyte		IMP	MGI:3042190	J:89513
MGI:1918089	P2ry12	purinergic receptor P2Y, G-protein coupled 12	3		positive regulation of microglial cell migration			ISO	RGD:621681	J:155856
MGI:2155705	P2ry14	purinergic receptor P2Y, G-protein coupled, 14	3		immune response			ISO	RGD:70912	J:155856
MGI:1921693	P4htm	prolyl 4-hydroxylase, transmembrane (endoplasmic reticulum)	9		regulation of erythrocyte differentiation			IMP	MGI:5583029	J:213191
MGI:2385206	Pabpc4	poly(A) binding protein, cytoplasmic 4	4		myeloid cell development			IMP		J:213525
MGI:1338892	Padi2	peptidyl arginine deiminase, type II	4		negative regulation of lymphocyte chemotaxis			ISO	Q9Y2J8	J:164563
MGI:1338898	Padi4	peptidyl arginine deiminase, type IV	4		immune system process			IEA	KW-0391	J:60000
MGI:1923988	Paf1	Paf1, RNA polymerase II complex component	7		negative regulation of myeloid cell differentiation			ISO	Q8N7H5	J:164563
MGI:109520	Pafah1b1	platelet-activating factor acetylhydrolase, isoform 1b, subunit 1	11		osteoclast development	results in the development of osteoclast		IMP		J:180994
MGI:2443160	Pag1	phosphoprotein associated with glycosphingolipid microdomains 1	3		adaptive immune response			IEA	KW-1064	J:60000
MGI:1914528	Pagr1a	PAXIP1 associated glutamate rich protein 1A	7		positive regulation of isotype switching to IgG isotypes			IMP		J:229465
MGI:2135637	Park7	Parkinson disease (autosomal recessive, early onset) 7	4		positive regulation of acute inflammatory response to antigenic stimulus			IMP		J:239193
MGI:1891258	Parp3	poly (ADP-ribose) polymerase family, member 3	9		negative regulation of isotype switching			IMP		J:274078
MGI:1933117	Parp9	poly (ADP-ribose) polymerase family, member 9	16		defense response to virus			IEA	KW-0051	J:60000
MGI:1919489	Parp14	poly (ADP-ribose) polymerase family, member 14	16		immune system process			IEA	KW-0391	J:60000
MGI:1891832	Patz1	POZ (BTB) and AT hook containing zinc finger 1	11		T cell differentiation	results in the differentiation of T cell		IDA		J:112614
MGI:2149961	Pawr	PRKC, apoptosis, WT1, regulator	10		negative regulation of B cell proliferation			IMP	MGI:2678021	J:85495
MGI:97485	Pax1	paired box 1	2		CD4-positive, alpha-beta T cell differentiation	happens in thymus,results in the differentiation of CD4-positive, alpha-beta T cell		IMP	MGI:3603176	J:100951
MGI:1890430	Paxip1	PAX interacting (with transcription-activation domain) protein 1	5		positive regulation of isotype switching			IMP		J:163258
MGI:97495	Pbx1	pre B cell leukemia homeobox 1	1		embryonic hemopoiesis	has the participant liver		IMP	MGI:2155612	J:70684
MGI:108202	Pcbp2	poly(rC) binding protein 2	15		defense response to virus			IEA	KW-0051	J:60000
MGI:2443003	Pcid2	PCI domain containing 2	8		positive regulation of B cell differentiation			IMP		J:166080
MGI:104879	Pdcd1	programmed cell death 1	1		adaptive immune response			IEA	KW-1064	J:60000
MGI:1930125	Pdcd1lg2	programmed cell death 1 ligand 2	19		adaptive immune response			IEA	KW-1064	J:60000
MGI:104643	Pdcd2	programmed cell death 2	17		positive regulation of hematopoietic stem cell proliferation			ISO	Q16342	J:164563
MGI:99557	Pde4b	phosphodiesterase 4B, cAMP specific	4		leukocyte migration			IMP	MGI:2181444	J:94853
MGI:99555	Pde4d	phosphodiesterase 4D, cAMP specific	13		leukocyte migration	results in the movement of neutrophil		IMP	MGI:2451168	J:94853
MGI:2651499	Pde5a	phosphodiesterase 5A, cGMP-specific	3		negative regulation of T cell proliferation	regulates the proliferation of T cell		IMP		J:124590
MGI:2443226	Pde12	phosphodiesterase 12	14		cellular response to interferon-gamma			ISO	Q6L8Q7	J:164563
MGI:97528	Pdgfb	platelet derived growth factor, B polypeptide	15		monocyte chemotaxis			ISO	P01127	J:164563
MGI:1919035	Pdgfd	platelet-derived growth factor, D polypeptide	9		positive regulation of monocyte extravasation			ISO	RGD:621880	J:155856
MGI:97530	Pdgfra	platelet derived growth factor receptor, alpha polypeptide	5		hematopoietic progenitor cell differentiation			IMP		J:202604
MGI:97531	Pdgfrb	platelet derived growth factor receptor, beta polypeptide	18	NOT	hemopoiesis			IMP		J:68422
MGI:1338068	Pdpk1	3-phosphoinositide dependent protein kinase 1	17		regulation of mast cell degranulation			IMP		J:178435
MGI:103098	Pdpn	podoplanin	4		lymph node development			IMP		J:222319
MGI:97537	Pecam1	platelet/endothelial cell adhesion molecule 1	11		diapedesis			ISO	P16284	J:164563
MGI:1914495	Peli1	pellino 1	11		negative regulation of T cell activation	regulates a function/process that happens in T cell		IMP	MGI:4361448	J:176455
MGI:1888711	Pf4	platelet factor 4	5		antimicrobial humoral immune response mediated by antimicrobial peptide			IBA	PTN000021269	J:265628
MGI:1914449	Pfdn1	prefoldin 1	18		B cell activation	has the participant B cell		IMP	MGI:3800373	J:137415
MGI:98909	Pgc	progastricsin (pepsinogen C)	17		positive regulation of antibacterial peptide production			ISO	P20142	J:164563
MGI:105095	Pgf	placental growth factor	12		positive regulation of mast cell chemotaxis			IBA	PTN000246442	J:265628
MGI:1345092	Pglyrp1	peptidoglycan recognition protein 1	7		antimicrobial humoral immune response mediated by antimicrobial peptide			ISO	O75594	J:164563
MGI:1928099	Pglyrp2	peptidoglycan recognition protein 2	17		immune system process			IEA	KW-0391	J:60000
MGI:2685266	Pglyrp3	peptidoglycan recognition protein 3	3		antimicrobial humoral immune response mediated by antimicrobial peptide			ISO	Q96LB9	J:164563
MGI:2686324	Pglyrp4	peptidoglycan recognition protein 4	3		antimicrobial humoral immune response mediated by antimicrobial peptide			ISO	Q96LB8	J:164563
MGI:97566	Pgm3	phosphoglucomutase 3	9		hemopoiesis			IBA	PTN002915191	J:265628
MGI:97572	Phb	prohibitin	11		positive regulation of complement activation			ISO	P35232	J:164563
MGI:1918441	Phf11a	PHD finger protein 11A	14		regulation of immune response			IMP		J:217094
MGI:2138327	Phlpp1	PH domain and leucine rich repeat protein phosphatase 1	1		regulation of T cell anergy			IMP		J:173220
MGI:1922704	Phpt1	phosphohistidine phosphatase 1	2		negative regulation of T cell receptor signaling pathway			ISO	Q9NRX4	J:164563
MGI:1934031	Pi4k2a	phosphatidylinositol 4-kinase type 2 alpha	19		basophil degranulation			ISO	RGD:620485	J:155856
MGI:2441908	Pianp	PILR alpha associated neural protein	6		regulation of immune response			IEA	IPR039628	J:72247
MGI:1913126	Pias3	protein inhibitor of activated STAT 3	3		negative regulation of osteoclast differentiation	happens in bone marrow macrophage		IDA		J:145836
MGI:1261910	Pibf1	progesterone immunomodulatory binding factor 1	14		negative regulation of natural killer cell activation			ISO	Q8WXW3	J:164563
MGI:2385902	Picalm	phosphatidylinositol binding clathrin assembly protein	7		hemopoiesis			IMP		J:84426
MGI:103080	Pigr	polymeric immunoglobulin receptor	1		Fc receptor signaling pathway			ISO	P01833	J:164563
MGI:1922019	Pik3cb	phosphatidylinositol-4,5-bisphosphate 3-kinase catalytic subunit beta	9		positive regulation of neutrophil apoptotic process			ISO	P42338	J:164563
MGI:1098211	Pik3cd	phosphatidylinositol-4,5-bisphosphate 3-kinase catalytic subunit delta	4		adaptive immune response			IEA	KW-1064	J:60000
MGI:1353576	Pik3cg	phosphatidylinositol-4,5-bisphosphate 3-kinase catalytic subunit gamma	12		immune system process			IEA	KW-0391	J:60000
MGI:97583	Pik3r1	phosphoinositide-3-kinase regulatory subunit 1	13		B cell differentiation			IMP	MGI:2149414	J:52576
MGI:2144613	Pik3r6	phosphoinositide-3-kinase regulatory subunit 5	11		positive regulation of T cell differentiation			IMP		J:110820
MGI:2450532	Pilrb1	paired immunoglobin-like type 2 receptor beta 1	5		myeloid dendritic cell activation			IDA		J:154840
MGI:97584	Pim1	proviral integration site 1	17		regulation of hematopoietic stem cell proliferation			IDA		J:196871
MGI:102696	Pip	prolactin induced protein	6		regulation of immune system process			IBA	PTN000387358	J:265628
MGI:1298206	Pip4k2a	phosphatidylinositol-5-phosphate 4-kinase, type II, alpha	2		megakaryocyte development			IMP		J:132732
MGI:1916906	Pir	pirin	X		monocyte differentiation			IBA	PTN001016518	J:265628
MGI:894311	Pirb	paired Ig-like receptor B	7		adaptive immune response			IEA	KW-1064	J:60000
MGI:1913443	Pithd1	PITH (C-terminal proteasome-interacting domain of thioredoxin-like) domain containing 1	4		positive regulation of megakaryocyte differentiation			IMP		J:281209
MGI:109340	Pitx2	paired-like homeodomain transcription factor 2	3		spleen development			IMP		J:92872
MGI:2159342	Pja2	praja ring finger ubiquitin ligase 2	17		innate immune response			ISO	O43164	J:164563
MGI:108022	Pkn1	protein kinase N1	8		B cell homeostasis			IMP	MGI:5475202	J:193187
MGI:1201409	Pknox1	Pbx/knotted 1 homeobox	17		erythrocyte differentiation	happens in blood,results in the differentiation of erythrocyte		IMP	MGI:3530910	J:111418
MGI:101842	Pla2g1b	phospholipase A2, group IB, pancreas	5		antibacterial humoral response			ISO	P04054	J:164563
MGI:104642	Pla2g2a	phospholipase A2, group IIA (platelets, synovial fluid)	4	NOT	negative regulation of T cell proliferation			IDA		J:150812
MGI:1341796	Pla2g2d	phospholipase A2, group IID	4		CD4-positive, CD25-positive, alpha-beta regulatory T cell differentiation			IDA		J:150812
MGI:1349661	Pla2g2f	phospholipase A2, group IIF	4		immune system process			IEA	KW-0391	J:60000
MGI:2444945	Pla2g3	phospholipase A2, group III	11		mast cell degranulation			IMP	MGI:4461174	J:197334
MGI:1195256	Pla2g4a	phospholipase A2, group IVA (cytosolic, calcium-dependent)	1		positive regulation of macrophage activation			IMP		J:39254 J:39681
MGI:101899	Pla2g5	phospholipase A2, group V	4		positive regulation of antifungal innate immune response			IMP		J:147503
MGI:1859152	Pla2g6	phospholipase A2, group VI	15		antibacterial humoral response			ISO	O60733	J:164563
MGI:1351327	Pla2g7	phospholipase A2, group VII (platelet-activating factor acetylhydrolase, plasma)	17		positive regulation of monocyte chemotaxis			ISO	Q13093	J:164563
MGI:1347522	Pla2g10	phospholipase A2, group X	16		regulation of macrophage activation			ISO	O15496	J:164563
MGI:97613	Plcb1	phospholipase C, beta 1	2		erythrocyte differentiation			TAS		J:169984
MGI:97615	Plcg1	phospholipase C, gamma 1	2		T cell receptor signaling pathway			IDA		J:96628
MGI:97616	Plcg2	phospholipase C, gamma 2	8		B cell differentiation			IMP		J:63744
MGI:1352756	Plcl2	phospholipase C-like 2	17		B cell proliferation involved in immune response			IMP	MGI:2679632	J:85960
MGI:892877	Pld2	phospholipase D2	11		positive regulation of mast cell degranulation			ISO	RGD:3350	J:155856
MGI:1333782	Pld3	phospholipase D family, member 3	7		immune system process			IEA	KW-0391	J:60000
MGI:2144765	Pld4	phospholipase D family, member 4	12		hematopoietic progenitor cell differentiation			IBA	PTN000022368	J:265628
MGI:2442213	Plekha1	pleckstrin homology domain containing, family A (phosphoinositide binding specific) member 1	7		B cell receptor signaling pathway			ISO	Q9HB21	J:164563
MGI:97620	Plg	plasminogen	17		mononuclear cell migration			IMP		J:149113
MGI:893575	Plscr1	phospholipid scramblase 1	9		defense response to virus			IMP		J:175192
MGI:1890497	Plvap	plasmalemma vesicle associated protein	8		positive regulation of cellular extravasation			IMP		J:150761
MGI:1930146	Pmaip1	phorbol-12-myristate-13-acetate-induced protein 1	18		T cell homeostasis			IMP		J:136278
MGI:104662	Pml	promyelocytic leukemia	9		defense response to virus			IEA	KW-0051	J:60000
MGI:97631	Pmp22	peripheral myelin protein 22	11		immune response			IMP	MGI:2447704	J:181551
MGI:104288	Pms2	PMS1 homolog2, mismatch repair system component	5		positive regulation of isotype switching to IgA isotypes	happens in spleen,happens in B cell		IGI	Q9JK91	J:56764
MGI:2180564	Pnma1	paraneoplastic antigen MA1	12		inflammatory response to antigenic stimulus			ISO	RGD:621230	J:155856
MGI:97365	Pnp	purine-nucleoside phosphorylase	14		positive regulation of alpha-beta T cell differentiation	regulates the differentiation of immature alpha-beta T cell		IMP	MGI:2386195	J:62870 J:114541
MGI:1351317	Podxl	podocalyxin-like	6		leukocyte migration	happens in bone marrow,results in the movement of leukocyte|happens in spleen,results in the movement of leukocyte		IMP	MGI:1351317	J:98982
MGI:2442488	Podxl2	podocalyxin-like 2	6		leukocyte tethering or rolling			IBA	PTN001037254	J:265628
MGI:97740	Polb	polymerase (DNA directed), beta	8		immunoglobulin heavy chain V-D-J recombination			IMP	MGI:5427084	J:206872
MGI:1860191	Polm	polymerase (DNA directed), mu	11		B cell differentiation			IMP	MGI:2179233	J:97782
MGI:2155399	Polq	polymerase (DNA directed), theta	16		somatic hypermutation of immunoglobulin genes			IMP		J:101409 J:103365 J:115989
MGI:2681836	Polr3a	polymerase (RNA) III (DNA directed) polypeptide A	14		innate immune response			ISO	O14802	J:164563
MGI:1917678	Polr3b	polymerase (RNA) III (DNA directed) polypeptide B	10		defense response to virus			IEA	KW-0051	J:60000
MGI:1921664	Polr3c	polymerase (RNA) III (DNA directed) polypeptide C	3		defense response to virus			IEA	KW-0051	J:60000
MGI:1914315	Polr3d	polymerase (RNA) III (DNA directed) polypeptide D	14		defense response to virus			IEA	KW-0051	J:60000
MGI:1349452	Polr3e	polymerase (RNA) III (DNA directed) polypeptide E	7		defense response to virus			IEA	KW-0051	J:60000
MGI:1924086	Polr3f	polymerase (RNA) III (DNA directed) polypeptide F	2		defense response to virus			IEA	KW-0051	J:60000
MGI:1914736	Polr3g	polymerase (RNA) III (DNA directed) polypeptide G	13		defense response to virus			IEA	KW-0051	J:60000
MGI:1926179	Polr3h	polymerase (RNA) III (DNA directed) polypeptide H	15		defense response to virus			IEA	KW-0051	J:60000
MGI:1914255	Polr3k	polymerase (RNA) III (DNA directed) polypeptide K	2		defense response to virus			IEA	KW-0051	J:60000
MGI:97742	Pomc	pro-opiomelanocortin-alpha	12		antimicrobial humoral immune response mediated by antimicrobial peptide			ISO	P01189	J:164563
MGI:97588	Pou1f1	POU domain, class 1, transcription factor 1	16		B cell differentiation	happens in bone marrow,results in the differentiation of B cell		IMP	MGI:1856024	J:110683
MGI:101897	Pou2f2	POU domain, class 2, transcription factor 2	7		immunoglobulin secretion			IMP	MGI:3037094	J:88240
MGI:102525	Pou4f1	POU domain, class 4, transcription factor 1	14		positive regulation of osteoclast differentiation			IMP		J:239205
MGI:102524	Pou4f2	POU domain, class 4, transcription factor 2	8		positive regulation of osteoclast differentiation			IMP		J:239205
MGI:97747	Pparg	peroxisome proliferator activated receptor gamma	6		monocyte differentiation			ISO	P37231	J:164563
MGI:2444934	Ppargc1b	peroxisome proliferative activated receptor, gamma, coactivator 1 beta	18		positive regulation of osteoclast differentiation			IMP		J:146763
MGI:1888712	Ppbp	pro-platelet basic protein	5		antimicrobial humoral immune response mediated by antimicrobial peptide			IBA	PTN000021269	J:265628
MGI:101841	Ppm1b	protein phosphatase 1B, magnesium dependent, beta isoform	17		negative regulation of defense response to virus			ISO	O75688	J:164563
MGI:107682	Ppp1r14b	protein phosphatase 1, regulatory inhibitor subunit 14B	19		innate immune response			IBA	PTN002700951	J:265628
MGI:1914005	Ppp1r14bl	protein phosphatase 1, regulatory inhibitor subunit 14B like	1		innate immune response			IBA	PTN002700951	J:265628
MGI:1930009	Ppp2r3c	protein phosphatase 2, regulatory subunit B'', gamma	12		B cell homeostasis			IBA	PTN000949378	J:265628
MGI:107163	Ppp3cb	protein phosphatase 3, catalytic subunit, beta isoform	14		negative regulation of T cell mediated cytotoxicity	regulates a function/process that happens in T cell		IMP	MGI:2181294	J:130898
MGI:3027896	Ppp4r2	protein phosphatase 4, regulatory subunit 2	6		hematopoietic progenitor cell differentiation			IMP		J:202604
MGI:1915107	Ppp6c	protein phosphatase 6, catalytic subunit	2		immune system process			IEA	KW-0391	J:60000
MGI:1859638	Pqbp1	polyglutamine binding protein 1	X		activation of innate immune response			ISO	O60828	J:164563
MGI:3576625	Pram1	PML-RAR alpha-regulated adaptor molecule 1	17		regulation of neutrophil degranulation			IMP	MGI:3579812	J:95253
[truncated: 812 more rows]
