# Supplementary material for: Immune Interaction Map of Human SARS-CoV-2 Target Genes: Implications for Therapeutic Avenues
Source: Front Immunol. 2021 Mar 16;12:597399. doi: 10.3389/fimmu.2021.597399 (PMC8007772; doi:10.3389/fimmu.2021.597399)
Supplement: Supplementary file 1 [file Data_Sheet_1.ZIP › Supplementary Table 2_Immune system genes_string_interactions_with ACE2-TMPRSS2.xlsx]

## Sheet: sheet
#node1	node2	node1_string_internal_id	node2_string_internal_id	node1_external_id	node2_external_id	neighborhood_on_chromosome	gene_fusion	phylogenetic_cooccurrence	homology	coexpression	experimentally_determined_interaction	database_annotated	automated_textmining	combined_score
EIF2B3	EIF2B2	4442373	4435691	9606.ENSP00000353575	9606.ENSP00000266126	0	0	0	0	0.164	0.996	0.9	0.924	0.999
APOA2	APOA1	4443001	4433668	9606.ENSP00000356969	9606.ENSP00000236850	0	0	0	0	0.902	0.379	0.9	0.873	0.999
CCL5	CCR5	4451102	4436956	9606.ENSP00000474412	9606.ENSP00000292303	0	0	0	0	0.181	0.902	0.9	0.959	0.999
BAD	BCL2L1	4446281	4437866	9606.ENSP00000378040	9606.ENSP00000302564	0	0	0	0	0.065	0.986	0.9	0.601	0.999
EIF2B4	EIF2B5	4447870	4436092	9606.ENSP00000394869	9606.ENSP00000273783	0	0	0	0	0.376	0.986	0.9	0.963	0.999
AP3D1	AP3B1	4441715	4434419	9606.ENSP00000347416	9606.ENSP00000255194	0	0	0	0	0.948	0.994	0.8	0.872	0.999
FANCA	BLM	4445843	4441703	9606.ENSP00000373952	9606.ENSP00000347232	0	0	0	0	0.25	0.993	0.9	0.626	0.999
CFI	CFH	4446295	4442881	9606.ENSP00000378130	9606.ENSP00000356399	0	0	0	0	0.119	0.87	0.9	0.939	0.999
CASP8	FAS	4442125	4441783	9606.ENSP00000351273	9606.ENSP00000347979	0	0	0	0	0.063	0.993	0.9	0.867	0.999
CD40	CD40LG	4443911	4443586	9606.ENSP00000361359	9606.ENSP00000359663	0	0	0	0	0.061	0.87	0.9	0.974	0.999
EXOSC6	EXOSC4	4448033	4438999	9606.ENSP00000398597	9606.ENSP00000315476	0	0	0.204	0.75	0.135	0.998	0.9	0.96	0.999
CASP8	BCL2L1	4442125	4437866	9606.ENSP00000351273	9606.ENSP00000302564	0	0	0	0	0	0.993	0	0.883	0.999
EXOSC6	EXOSC5	4448033	4433147	9606.ENSP00000398597	9606.ENSP00000221233	0	0	0	0.637	0.225	0.998	0.9	0.962	0.999
C1QA	C1QB	4444428	4438900	9606.ENSP00000363773	9606.ENSP00000313967	0	0	0.389	0.86	0.989	0.885	0.9	0.844	0.999
EIF2B1	EIF2B5	4448821	4436092	9606.ENSP00000416250	9606.ENSP00000273783	0	0	0	0	0.177	0.992	0.9	0.961	0.999
AKT1	FOXO3	4450372	4447277	9606.ENSP00000451828	9606.ENSP00000385824	0	0	0	0	0.055	0.796	0.9	0.981	0.999
EXOSC3	EXOSC5	4439572	4433147	9606.ENSP00000323046	9606.ENSP00000221233	0.135	0	0	0	0.712	0.998	0.9	0.962	0.999
EIF2B1	EIF2B2	4448821	4435691	9606.ENSP00000416250	9606.ENSP00000266126	0	0	0.434	0.677	0.478	0.978	0.9	0.954	0.999
BECN1	BCL2L1	4442634	4437866	9606.ENSP00000355231	9606.ENSP00000302564	0	0	0	0	0.044	0.974	0.8	0.901	0.999
EDN1	EDNRA	4445200	4438963	9606.ENSP00000368683	9606.ENSP00000315011	0	0	0	0	0	0.707	0.9	0.974	0.999
EXOSC6	EXOSC3	4448033	4439572	9606.ENSP00000398597	9606.ENSP00000323046	0.135	0	0	0	0.258	0.998	0.9	0.962	0.999
CASP8	FADD	4442125	4437802	9606.ENSP00000351273	9606.ENSP00000301838	0	0	0	0	0.061	0.876	0.9	0.975	0.999
CD200	CD200R1	4449108	4438652	9606.ENSP00000420298	9606.ENSP00000311035	0	0	0	0	0	0.841	0.9	0.979	0.999
FGA	FGB	4438214	4438190	9606.ENSP00000306361	9606.ENSP00000306099	0	0	0	0.744	0.992	0.961	0.9	0.955	0.999
CFH	C3	4442881	4433951	9606.ENSP00000356399	9606.ENSP00000245907	0	0	0	0	0.118	0.87	0.9	0.933	0.999
CDC73	CTR9	4442883	4442590	9606.ENSP00000356405	9606.ENSP00000355013	0	0	0	0	0.362	0.972	0.9	0.936	0.999
CD3E	CD3D	4442492	4437689	9606.ENSP00000354566	9606.ENSP00000300692	0	0	0	0	0.766	0.87	0.9	0.826	0.999
CTNNB1	FER	4441426	4436411	9606.ENSP00000344456	9606.ENSP00000281092	0	0	0	0	0	0.993	0.9	0.182	0.999
CD86	CTLA4	4440320	4438004	9606.ENSP00000332049	9606.ENSP00000303939	0	0	0	0	0.13	0.899	0.9	0.963	0.999
EIF2B3	EIF2B5	4442373	4436092	9606.ENSP00000353575	9606.ENSP00000273783	0	0	0	0.558	0.302	0.998	0.9	0.961	0.999
EXOSC4	EXOSC5	4438999	4433147	9606.ENSP00000315476	9606.ENSP00000221233	0	0	0.263	0.725	0.465	0.998	0.9	0.975	0.999
EDN1	EDNRB	4445200	4444853	9606.ENSP00000368683	9606.ENSP00000366416	0	0	0	0	0	0.951	0.9	0.964	0.999
AIMP1	EPRS	4446307	4442762	9606.ENSP00000378191	9606.ENSP00000355890	0.301	0.138	0	0	0.675	0.968	0.9	0.805	0.999
CASP8	CASP3	4442125	4438651	9606.ENSP00000351273	9606.ENSP00000311032	0	0	0	0.835	0.061	0.993	0.9	0.978	0.999
EIF2B4	EIF2B3	4447870	4442373	9606.ENSP00000394869	9606.ENSP00000353575	0	0	0	0	0.195	0.986	0.9	0.962	0.999
CTNNB1	AXIN1	4441426	4435059	9606.ENSP00000344456	9606.ENSP00000262320	0	0	0	0	0.062	0.785	0.9	0.968	0.999
EXOSC3	EXOSC4	4439572	4438999	9606.ENSP00000323046	9606.ENSP00000315476	0.135	0	0	0	0.653	0.998	0.9	0.96	0.999
C1QC	C1QB	4444427	4438900	9606.ENSP00000363770	9606.ENSP00000313967	0	0	0.426	0.927	0.989	0.454	0.9	0.893	0.999
FAS	FADD	4441783	4437802	9606.ENSP00000347979	9606.ENSP00000301838	0	0	0	0	0	0.998	0.9	0.802	0.999
AKT1	GSK3B	4450372	4439717	9606.ENSP00000451828	9606.ENSP00000324806	0	0	0.218	0.576	0.049	0.995	0.9	0.918	0.999
FANCA	FANCC	4445843	4436795	9606.ENSP00000373952	9606.ENSP00000289081	0	0	0	0	0	0.993	0.9	0.953	0.999
CSF1	CSF1R	4439930	4436666	9606.ENSP00000327513	9606.ENSP00000286301	0	0	0	0	0.061	0.938	0.9	0.941	0.999
GSK3B	AXIN1	4439717	4435059	9606.ENSP00000324806	9606.ENSP00000262320	0	0	0	0	0.062	0.909	0.9	0.908	0.999
CTLA4	CD80	4438004	4435403	9606.ENSP00000303939	9606.ENSP00000264246	0	0	0	0	0.086	0.882	0.9	0.968	0.999
FGG	FGA	4440740	4438214	9606.ENSP00000336829	9606.ENSP00000306361	0	0	0	0.764	0.993	0.966	0.9	0.94	0.999
EIF2B5	EIF2B2	4436092	4435691	9606.ENSP00000273783	9606.ENSP00000266126	0	0	0	0	0.167	0.996	0.9	0.961	0.999
AXIN1	APC	4435059	4434547	9606.ENSP00000262320	9606.ENSP00000257430	0	0	0	0	0.064	0.98	0.9	0.923	0.999
CTNNB1	APC	4441426	4434547	9606.ENSP00000344456	9606.ENSP00000257430	0	0	0	0	0.064	0.986	0.9	0.84	0.999
CARD11	BCL10	4446617	4443578	9606.ENSP00000380150	9606.ENSP00000359612	0	0	0	0	0	0.576	0.9	0.979	0.999
BCL2L11	BCL2L1	4446127	4437866	9606.ENSP00000376943	9606.ENSP00000302564	0	0	0	0	0	0.991	0.9	0.958	0.999
EPHB4	EFNB2	4442085	4433928	9606.ENSP00000350896	9606.ENSP00000245323	0	0	0	0	0.188	0.784	0.9	0.962	0.999
FYN	CTNNB1	4441647	4441426	9606.ENSP00000346671	9606.ENSP00000344456	0	0	0	0	0	0.993	0.9	0.613	0.999
ACTR2	ACTR3	4444985	4435220	9606.ENSP00000367220	9606.ENSP00000263238	0	0	0	0.816	0.999	0.985	0.9	0.935	0.999
CCR3	CCL11	4449993	4437839	9606.ENSP00000441600	9606.ENSP00000302234	0	0	0	0	0.087	0.945	0.9	0.925	0.999
EIF2B1	EIF2B3	4448821	4442373	9606.ENSP00000416250	9606.ENSP00000353575	0	0	0	0	0.301	0.993	0.9	0.922	0.999
CDKN1A	CCND3	4447168	4444072	9606.ENSP00000384849	9606.ENSP00000362082	0	0	0	0	0.061	0.993	0.9	0.712	0.999
CCND3	CDK6	4444072	4435642	9606.ENSP00000362082	9606.ENSP00000265734	0	0	0	0	0.064	0.998	0.9	0.876	0.999
FGG	FGB	4440740	4438190	9606.ENSP00000336829	9606.ENSP00000306099	0	0	0	0.803	0.992	0.962	0.9	0.938	0.999
F2	FGA	4438421	4438214	9606.ENSP00000308541	9606.ENSP00000306361	0	0	0	0	0.804	0.937	0.9	0.619	0.999
CTNNBIP1	CTNNB1	4444859	4441426	9606.ENSP00000366474	9606.ENSP00000344456	0	0	0	0	0.061	0.992	0.9	0.491	0.999
FAU	EEF2	4449743	4438372	9606.ENSP00000435370	9606.ENSP00000307940	0	0	0	0	0.922	0.793	0.9	0.086	0.998
EPHB3	EFNB2	4440327	4433928	9606.ENSP00000332118	9606.ENSP00000245323	0	0	0	0	0.206	0.754	0.9	0.914	0.998
FASLG	FAS	4442944	4441783	9606.ENSP00000356694	9606.ENSP00000347979	0	0	0	0	0	0.86	0.9	0.905	0.998
CTNNB1	GSK3B	4441426	4439717	9606.ENSP00000344456	9606.ENSP00000324806	0	0	0	0	0.061	0.658	0.9	0.946	0.998
FGG	F2	4440740	4438421	9606.ENSP00000336829	9606.ENSP00000308541	0	0	0	0	0.811	0.86	0.9	0.645	0.998
GIT1	ARHGEF7	4446338	4444617	9606.ENSP00000378338	9606.ENSP00000364893	0	0	0	0	0.134	0.942	0.9	0.804	0.998
ATG5	ATG7	4443253	4441621	9606.ENSP00000358072	9606.ENSP00000346437	0	0	0	0	0.091	0.377	0.9	0.969	0.998
CXCR4	CXCL12	4447439	4446453	9606.ENSP00000386884	9606.ENSP00000379140	0	0	0	0	0	0.457	0.9	0.971	0.998
FANCD2	ATM	4436734	4436300	9606.ENSP00000287647	9606.ENSP00000278616	0	0	0	0	0.064	0.379	0.9	0.97	0.998
BCL2L1	BAX	4437866	4437004	9606.ENSP00000302564	9606.ENSP00000293288	0	0	0	0.643	0.047	0.982	0.9	0.677	0.998
EPHB1	EFNB2	4446762	4433928	9606.ENSP00000381097	9606.ENSP00000245323	0	0	0	0	0.188	0.807	0.9	0.929	0.998
FASLG	CASP8	4442944	4442125	9606.ENSP00000356694	9606.ENSP00000351273	0	0	0	0	0	0.86	0.9	0.912	0.998
GAS6	AXL	4440301	4437727	9606.ENSP00000331831	9606.ENSP00000301178	0	0	0	0	0.085	0.87	0.8	0.96	0.998
BAK1	BCL2L1	4444397	4437866	9606.ENSP00000363591	9606.ENSP00000302564	0	0	0	0.689	0.096	0.978	0.9	0.793	0.998
EXO1	BLM	4442689	4441703	9606.ENSP00000355506	9606.ENSP00000347232	0.056	0	0	0	0.698	0.769	0.9	0.825	0.998
FASLG	FADD	4442944	4437802	9606.ENSP00000356694	9606.ENSP00000301838	0	0	0	0	0	0.86	0.9	0.873	0.998
CD46	C3	4438890	4433951	9606.ENSP00000313875	9606.ENSP00000245907	0	0	0	0	0	0.87	0.9	0.904	0.998
CFB	C3	4448835	4433951	9606.ENSP00000416561	9606.ENSP00000245907	0	0	0	0	0.31	0.873	0.9	0.869	0.998
FGFR2	FGF10	4448546	4435472	9606.ENSP00000410294	9606.ENSP00000264664	0	0	0	0	0	0.922	0.9	0.817	0.998
BMPR1A	BMP4	4443868	4433931	9606.ENSP00000361107	9606.ENSP00000245451	0	0	0	0	0	0.823	0.9	0.9	0.998
FOXP3	CTLA4	4444690	4438004	9606.ENSP00000365380	9606.ENSP00000303939	0	0	0	0	0.088	0.268	0.9	0.961	0.997
CXCR3	CXCL10	4444247	4438146	9606.ENSP00000362795	9606.ENSP00000305651	0	0	0	0	0.089	0.379	0.9	0.96	0.997
CCL4	CCR5	4451651	4436956	9606.ENSP00000482259	9606.ENSP00000292303	0	0	0	0	0.374	0.722	0.9	0.856	0.997
C8B	C8A	4443704	4442465	9606.ENSP00000360281	9606.ENSP00000354458	0	0	0	0.836	0.779	0.87	0.9	0.922	0.997
CX3CR1	CX3CL1	4442101	4432567	9606.ENSP00000351059	9606.ENSP00000006053	0	0	0	0	0.061	0.379	0.9	0.956	0.997
FANCA	FANCD2	4445843	4436734	9606.ENSP00000373952	9606.ENSP00000287647	0	0	0	0	0.161	0.538	0.9	0.953	0.997
ABI1	ABL1	4444683	4443923	9606.ENSP00000365312	9606.ENSP00000361423	0	0	0	0	0.06	0.825	0.9	0.856	0.997
CYBB	CYBA	4445083	4434915	9606.ENSP00000367851	9606.ENSP00000261623	0	0	0	0	0.142	0.472	0.9	0.943	0.997
CFI	C3	4446295	4433951	9606.ENSP00000378130	9606.ENSP00000245907	0	0	0	0	0.143	0.871	0.9	0.798	0.997
CREB1	EP300	4447522	4435224	9606.ENSP00000387699	9606.ENSP00000263253	0	0	0	0	0.061	0.863	0.9	0.854	0.997
C1QA	C1QC	4444428	4444427	9606.ENSP00000363773	9606.ENSP00000363770	0	0	0.397	0.825	0.954	0.379	0.9	0.763	0.997
AKT1	CTNNB1	4450372	4441426	9606.ENSP00000451828	9606.ENSP00000344456	0	0	0	0	0.083	0.444	0.9	0.959	0.997
EXO1	ATM	4442689	4436300	9606.ENSP00000355506	9606.ENSP00000278616	0	0	0	0	0.064	0.561	0.9	0.936	0.997
CD28	CD80	4439725	4435403	9606.ENSP00000324890	9606.ENSP00000264246	0	0	0	0	0.062	0.41	0.9	0.958	0.997
BCL2	BCL2L11	4446777	4446127	9606.ENSP00000381185	9606.ENSP00000376943	0	0	0	0	0	0.959	0.9	0.538	0.997
ATG5	BECN1	4443253	4442634	9606.ENSP00000358072	9606.ENSP00000355231	0	0	0	0	0.114	0.06	0.9	0.969	0.997
CCR2	CCL2	4436955	4433339	9606.ENSP00000292301	9606.ENSP00000225831	0	0	0	0	0.061	0.437	0.8	0.975	0.997
CRK	DOCK1	4437675	4436372	9606.ENSP00000300574	9606.ENSP00000280333	0	0	0	0	0.061	0.658	0.9	0.917	0.997
ADA	ADK	4444047	4436683	9606.ENSP00000361965	9606.ENSP00000286621	0	0	0	0	0.063	0.412	0.9	0.957	0.997
BRCA2	FANCD2	4445332	4436734	9606.ENSP00000369497	9606.ENSP00000287647	0	0	0	0	0.252	0.472	0.9	0.938	0.997
CD55	C3	4442798	4433951	9606.ENSP00000356030	9606.ENSP00000245907	0	0	0	0	0	0.8	0.9	0.876	0.997
CDKN2A	CDK6	4448997	4435642	9606.ENSP00000418915	9606.ENSP00000265734	0	0	0	0	0	0.868	0.9	0.792	0.997
FLT3LG	FLT3	4450923	4433801	9606.ENSP00000469613	9606.ENSP00000241453	0	0	0	0	0	0.87	0.9	0.836	0.997
F2	FGB	4438421	4438190	9606.ENSP00000308541	9606.ENSP00000306099	0	0	0	0	0.615	0.845	0.9	0.662	0.997
C8A	C8G	4442465	4433295	9606.ENSP00000354458	9606.ENSP00000224181	0	0	0	0	0.165	0.87	0.9	0.821	0.997
CD19	CR2	4449841	4442797	9606.ENSP00000437940	9606.ENSP00000356024	0	0	0	0	0.16	0.379	0.9	0.94	0.996
CCL19	CCR7	4438451	4433992	9606.ENSP00000308815	9606.ENSP00000246657	0	0	0	0	0.152	0.379	0.9	0.944	0.996
ABL1	CRK	4443923	4437675	9606.ENSP00000361423	9606.ENSP00000300574	0	0	0	0.582	0.062	0.974	0.8	0.877	0.996
CD19	CD79A	4449841	4433192	9606.ENSP00000437940	9606.ENSP00000221972	0	0	0	0	0.789	0.294	0.9	0.803	0.996
BCL2	CASP8	4446777	4442125	9606.ENSP00000381185	9606.ENSP00000351273	0	0	0	0	0	0.993	0	0.43	0.996
CD8A	CD8B	4447395	4440235	9606.ENSP00000386559	9606.ENSP00000331172	0	0	0	0	0.479	0.841	0.9	0.663	0.996
CDKN1A	CDK6	4447168	4435642	9606.ENSP00000384849	9606.ENSP00000265734	0	0	0	0	0.051	0.879	0.9	0.754	0.996
FANCC	FANCD2	4436795	4436734	9606.ENSP00000289081	9606.ENSP00000287647	0	0	0	0	0.061	0.538	0.9	0.932	0.996
CCL25	CCR9	4445907	4442025	9606.ENSP00000375086	9606.ENSP00000350256	0	0	0	0	0.062	0.472	0.9	0.935	0.996
EIF2B4	EIF2B2	4447870	4435691	9606.ENSP00000394869	9606.ENSP00000266126	0	0	0.426	0.634	0.136	0.929	0.9	0.962	0.996
EPHB1	EFNB1	4446762	4432808	9606.ENSP00000381097	9606.ENSP00000204961	0	0	0	0	0.188	0.555	0.9	0.918	0.996
CTNNBIP1	APC	4444859	4434547	9606.ENSP00000366474	9606.ENSP00000257430	0	0	0	0	0	0.983	0.72	0.29	0.996
BCAR1	CRK	4447708	4437675	9606.ENSP00000391669	9606.ENSP00000300574	0	0	0	0	0	0.52	0.9	0.924	0.996
CXCR3	CXCL9	4444247	4442567	9606.ENSP00000362795	9606.ENSP00000354901	0	0	0	0	0.122	0.379	0.9	0.94	0.996
BCL2L11	BAK1	4446127	4444397	9606.ENSP00000376943	9606.ENSP00000363591	0	0	0	0	0	0.906	0.9	0.646	0.996
FOS	EGR1	4438204	4433758	9606.ENSP00000306245	9606.ENSP00000239938	0	0	0	0	0.961	0.073	0	0.913	0.996
CD86	CD28	4440320	4439725	9606.ENSP00000332049	9606.ENSP00000324890	0	0	0	0	0.098	0.379	0.9	0.945	0.996
CCL5	CXCL10	4451102	4438146	9606.ENSP00000474412	9606.ENSP00000305651	0	0	0	0	0.309	0.226	0.9	0.921	0.995
EDNRB	EDN3	4444853	4440764	9606.ENSP00000366416	9606.ENSP00000337128	0	0	0	0	0.065	0.454	0.9	0.928	0.995
EPHB3	EFNB3	4440327	4433353	9606.ENSP00000332118	9606.ENSP00000226091	0	0	0	0	0.212	0.555	0.9	0.895	0.995
BCL2L11	BAX	4446127	4437004	9606.ENSP00000376943	9606.ENSP00000293288	0	0	0	0	0	0.895	0.9	0.641	0.995
EPHB6	EFNB2	4451629	4433928	9606.ENSP00000481994	9606.ENSP00000245323	0	0	0	0	0.188	0.555	0.9	0.887	0.995
APP	APOE	4436608	4434227	9606.ENSP00000284981	9606.ENSP00000252486	0	0	0	0	0.071	0.379	0.9	0.937	0.995
FSHB	FSHR	4448837	4447154	9606.ENSP00000416606	9606.ENSP00000384708	0	0	0	0	0	0.87	0.9	0.708	0.995
CXCL12	ACKR3	4446453	4436051	9606.ENSP00000379140	9606.ENSP00000272928	0	0	0	0	0.069	0.162	0.9	0.943	0.995
C8B	C8G	4443704	4433295	9606.ENSP00000360281	9606.ENSP00000224181	0	0	0	0	0.18	0.8	0.9	0.754	0.995
CXCR5	CXCL13	4436951	4436695	9606.ENSP00000292174	9606.ENSP00000286758	0	0	0	0	0.093	0.379	0.9	0.926	0.995
AKT1	CDKN1A	4450372	4447168	9606.ENSP00000451828	9606.ENSP00000384849	0	0	0	0	0	0.696	0.9	0.851	0.995
FOXO3	EP300	4447277	4435224	9606.ENSP00000385824	9606.ENSP00000263253	0	0	0	0	0.086	0.863	0.9	0.692	0.995
CXCL1	CXCR2	4446449	4439296	9606.ENSP00000379110	9606.ENSP00000319635	0	0	0	0	0	0.379	0.9	0.936	0.995
CD247	CD3D	4442542	4437689	9606.ENSP00000354782	9606.ENSP00000300692	0	0	0	0	0.756	0.379	0.9	0.734	0.995
CNOT4	CNOT7	4450162	4442644	9606.ENSP00000445508	9606.ENSP00000355279	0	0	0	0	0.078	0.702	0.9	0.845	0.995
C4B	C4A	4448805	4447940	9606.ENSP00000415941	9606.ENSP00000396688	0	0	0	0.988	0.771	0.8	0.9	0.828	0.995
EPHB3	EFNB1	4440327	4432808	9606.ENSP00000332118	9606.ENSP00000204961	0	0	0	0	0.217	0.313	0.9	0.925	0.995
CITED2	EP300	4450108	4435224	9606.ENSP00000444198	9606.ENSP00000263253	0	0	0	0	0	0.897	0.9	0.622	0.995
EPHA2	EFNA2	4442119	4432856	9606.ENSP00000351209	9606.ENSP00000215368	0	0	0	0	0.217	0.532	0.9	0.899	0.995
BRCA2	ATM	4445332	4436300	9606.ENSP00000369497	9606.ENSP00000278616	0	0	0	0	0.064	0.379	0.9	0.919	0.994
ERCC2	ERCC1	4445965	4432595	9606.ENSP00000375809	9606.ENSP00000013807	0	0	0	0	0.062	0	0.9	0.946	0.994
ABI1	EPS8	4444683	4436418	9606.ENSP00000365312	9606.ENSP00000281172	0	0	0	0	0	0.472	0.9	0.904	0.994
CD27	CD70	4435711	4433950	9606.ENSP00000266557	9606.ENSP00000245903	0	0	0	0	0	0.379	0.9	0.922	0.994
EPHA2	EFNB1	4442119	4432808	9606.ENSP00000351209	9606.ENSP00000204961	0	0	0	0	0.236	0.313	0.9	0.9	0.994
FYB	FYN	4449385	4441647	9606.ENSP00000427114	9606.ENSP00000346671	0	0	0	0	0	0.47	0.9	0.91	0.994
CR2	C3	4442797	4433951	9606.ENSP00000356024	9606.ENSP00000245907	0	0	0	0	0.061	0.87	0.9	0.575	0.994
CD3G	CD3E	4449591	4442492	9606.ENSP00000431445	9606.ENSP00000354566	0	0	0	0	0.564	0.379	0.9	0.826	0.994
FOXO3	BCL2L11	4447277	4446127	9606.ENSP00000385824	9606.ENSP00000376943	0	0	0	0	0	0.379	0.9	0.916	0.994
BCL2	BAD	4446777	4446281	9606.ENSP00000381185	9606.ENSP00000378040	0	0	0	0	0	0.891	0.9	0.542	0.994
AKT1	CREB1	4450372	4447522	9606.ENSP00000451828	9606.ENSP00000387699	0	0	0	0	0.063	0.379	0.9	0.904	0.993
EPHB1	EFNA2	4446762	4432856	9606.ENSP00000381097	9606.ENSP00000215368	0	0	0	0	0.188	0.313	0.9	0.889	0.993
B2M	CALR	4450405	4439395	9606.ENSP00000452780	9606.ENSP00000320866	0	0	0	0	0	0.899	0.9	0.441	0.993
CFD	C3	4440329	4433951	9606.ENSP00000332139	9606.ENSP00000245907	0	0	0	0	0.063	0.801	0.9	0.668	0.993
EPHB4	EFNB3	4442085	4433353	9606.ENSP00000350896	9606.ENSP00000226091	0	0	0	0	0.188	0.374	0.9	0.889	0.993
CDKN1A	NOV	4447168	4434710	9606.ENSP00000384849	9606.ENSP00000259526	0	0	0	0	0	0.993	0	0.111	0.993
EPHA2	EFNB2	4442119	4433928	9606.ENSP00000351209	9606.ENSP00000245323	0	0	0	0	0.246	0.313	0.9	0.889	0.993
EPHB1	EFNB3	4446762	4433353	9606.ENSP00000381097	9606.ENSP00000226091	0	0	0	0	0.211	0.313	0.9	0.891	0.993
EPHB4	EFNB1	4442085	4432808	9606.ENSP00000350896	9606.ENSP00000204961	0	0	0	0	0.211	0.313	0.9	0.897	0.993
CXCR2	CXCL5	4439296	4437222	9606.ENSP00000319635	9606.ENSP00000296027	0	0	0	0	0.062	0.313	0.9	0.91	0.993
EPHB6	EFNB1	4451629	4432808	9606.ENSP00000481994	9606.ENSP00000204961	0	0	0	0	0.188	0.313	0.9	0.894	0.993
CCL19	CXCL13	4438451	4436695	9606.ENSP00000308815	9606.ENSP00000286758	0	0	0	0	0.423	0.379	0.9	0.841	0.993
AKT1	BAD	4450372	4446281	9606.ENSP00000451828	9606.ENSP00000378040	0	0	0	0	0.079	0.763	0.9	0.725	0.993
VPRBP	CUL4A	4447784	4444561	9606.ENSP00000393183	9606.ENSP00000364589	0	0	0	0	0.063	0.522	0.9	0.869	0.993
CCL5	CCR1	4451102	4437243	9606.ENSP00000474412	9606.ENSP00000296140	0	0	0	0	0.096	0.402	0.9	0.888	0.993
EPHB6	EFNB3	4451629	4433353	9606.ENSP00000481994	9606.ENSP00000226091	0	0	0	0	0.188	0.313	0.9	0.889	0.993
FNIP1	FLCN	4449199	4436617	9606.ENSP00000421985	9606.ENSP00000285071	0	0	0	0	0.078	0.409	0.8	0.95	0.993
CSF3R	CSF3	4444109	4433314	9606.ENSP00000362195	9606.ENSP00000225474	0	0	0	0	0	0.379	0.9	0.901	0.993
EPHA2	EFNB3	4442119	4433353	9606.ENSP00000351209	9606.ENSP00000226091	0	0	0	0	0.188	0.313	0.9	0.895	0.993
CD19	CD79B	4449841	4446076	9606.ENSP00000437940	9606.ENSP00000376544	0	0	0	0	0.712	0.294	0.9	0.703	0.993
EPHB4	EFNA2	4442085	4432856	9606.ENSP00000350896	9606.ENSP00000215368	0	0	0	0	0.206	0.313	0.9	0.889	0.993
CXCR6	CXCL16	4447901	4437032	9606.ENSP00000395704	9606.ENSP00000293778	0	0	0	0	0.062	0.379	0.9	0.896	0.993
AKT1	BCL2L1	4450372	4437866	9606.ENSP00000451828	9606.ENSP00000302564	0	0	0	0	0.073	0.32	0.9	0.902	0.993
BTK	BLNK	4451790	4433296	9606.ENSP00000483570	9606.ENSP00000224337	0	0	0	0	0.215	0.472	0.9	0.845	0.992
C4B	CD46	4448805	4438890	9606.ENSP00000415941	9606.ENSP00000313875	0	0	0	0	0	0.379	0.9	0.887	0.992
CREB1	CAMK4	4447522	4436485	9606.ENSP00000387699	9606.ENSP00000282356	0	0	0	0	0	0.157	0.9	0.918	0.992
EPHB3	EFNA2	4440327	4432856	9606.ENSP00000332118	9606.ENSP00000215368	0	0	0	0	0.205	0.313	0.9	0.885	0.992
CD8A	CD4	4447395	4432588	9606.ENSP00000386559	9606.ENSP00000011653	0	0	0	0	0.115	0.268	0.9	0.904	0.992
CARD9	BCL10	4443803	4443578	9606.ENSP00000360797	9606.ENSP00000359612	0	0	0	0	0	0.379	0.9	0.881	0.992
B2M	CD8A	4450405	4447395	9606.ENSP00000452780	9606.ENSP00000386559	0	0	0	0	0.084	0.9	0.9	0.237	0.992
CASP1	AIM2	4449658	4443042	9606.ENSP00000433138	9606.ENSP00000357112	0	0	0	0	0.093	0.294	0.9	0.891	0.992
CCL5	CCR3	4451102	4449993	9606.ENSP00000474412	9606.ENSP00000441600	0	0	0	0	0.061	0.402	0.9	0.88	0.992
CFB	CFD	4448835	4440329	9606.ENSP00000416561	9606.ENSP00000332139	0	0	0	0	0.058	0.8	0.9	0.631	0.992
ATG9A	BECN1	4447412	4442634	9606.ENSP00000386710	9606.ENSP00000355231	0	0	0	0	0.07	0.567	0.9	0.839	0.992
EPHB6	EFNA2	4451629	4432856	9606.ENSP00000481994	9606.ENSP00000215368	0	0	0	0	0.188	0.313	0.9	0.886	0.992
CD247	CD3E	4442542	4442492	9606.ENSP00000354782	9606.ENSP00000354566	0	0	0	0	0.554	0.514	0.9	0.662	0.991
CDC42	ACTR2	4446990	4444985	9606.ENSP00000383118	9606.ENSP00000367220	0	0	0	0	0.627	0.076	0.9	0.793	0.991
CD2	CD247	4443326	4442542	9606.ENSP00000358490	9606.ENSP00000354782	0	0	0	0	0.776	0.379	0.9	0.448	0.991
CCL5	CXCL9	4451102	4442567	9606.ENSP00000474412	9606.ENSP00000354901	0	0	0	0	0.266	0.221	0.9	0.861	0.991
BCL2	BCL2L1	4446777	4437866	9606.ENSP00000381185	9606.ENSP00000302564	0	0	0	0.898	0	0.912	0.9	0.633	0.991
CTSL	CD74	4441511	4432583	9606.ENSP00000345344	9606.ENSP00000009530	0	0	0	0	0.061	0.886	0.9	0.28	0.991
CDC42	ARHGEF7	4446990	4444617	9606.ENSP00000383118	9606.ENSP00000364893	0	0	0	0	0.06	0.474	0.9	0.85	0.991
APOE	APOA1	4434227	4433668	9606.ENSP00000252486	9606.ENSP00000236850	0	0	0	0	0.206	0.299	0.9	0.859	0.991
EIF2B1	EIF2B4	4448821	4447870	9606.ENSP00000416250	9606.ENSP00000394869	0	0	0.417	0.703	0.211	0.852	0.9	0.923	0.991
CCL4	CXCL10	4451651	4438146	9606.ENSP00000482259	9606.ENSP00000305651	0	0	0	0	0.322	0	0.9	0.879	0.991
CDKN1C	CCND3	4448705	4444072	9606.ENSP00000413720	9606.ENSP00000362082	0	0	0	0	0.061	0.829	0.9	0.53	0.991
CREB1	FOS	4447522	4438204	9606.ENSP00000387699	9606.ENSP00000306245	0	0	0	0	0	0	0.9	0.911	0.99
BECN1	ATG7	4442634	4441621	9606.ENSP00000355231	9606.ENSP00000346437	0	0	0	0	0.08	0.511	0	0.98	0.99
DLL1	ADAM10	4442733	4434780	9606.ENSP00000355718	9606.ENSP00000260408	0	0	0	0	0.061	0.829	0.9	0.482	0.99
CDKN2B	CDK6	4436247	4435642	9606.ENSP00000276925	9606.ENSP00000265734	0	0	0	0	0	0.492	0.9	0.825	0.99
EDN3	EDNRA	4440764	4438963	9606.ENSP00000337128	9606.ENSP00000315011	0	0	0	0	0	0.454	0.9	0.837	0.99
CD79B	CD79A	4446076	4433192	9606.ENSP00000376544	9606.ENSP00000221972	0	0	0	0.633	0.748	0.472	0.9	0.937	0.99
CD3G	CD3D	4449591	4437689	9606.ENSP00000431445	9606.ENSP00000300692	0	0	0	0.894	0.827	0.379	0.9	0.895	0.989
BCAR1	CRKL	4447708	4441611	9606.ENSP00000391669	9606.ENSP00000346300	0	0	0	0	0.062	0.557	0.9	0.776	0.989
CDKN1C	CDK6	4448705	4435642	9606.ENSP00000413720	9606.ENSP00000265734	0	0	0	0	0.051	0.74	0.9	0.607	0.989
CCL4	CCR1	4451651	4437243	9606.ENSP00000482259	9606.ENSP00000296140	0	0	0	0	0.359	0.481	0.9	0.73	0.989
CTNNB1	ERBB2	4441426	4435897	9606.ENSP00000344456	9606.ENSP00000269571	0	0	0	0	0	0.472	0.9	0.815	0.989
ADAM10	DLL4	4434780	4434105	9606.ENSP00000260408	9606.ENSP00000249749	0	0	0	0	0.061	0.736	0.9	0.643	0.989
BCAR1	FYN	4447708	4441647	9606.ENSP00000391669	9606.ENSP00000346671	0	0	0	0	0.053	0.469	0.9	0.811	0.989
GPR55	CNR1	4445980	4443334	9606.ENSP00000375894	9606.ENSP00000358513	0	0	0	0	0	0	0.9	0.899	0.989
FGFR2	FGF3	4448546	4440527	9606.ENSP00000410294	9606.ENSP00000334122	0	0	0	0	0.069	0.469	0.9	0.814	0.989
FGA	APOA1	4438214	4433668	9606.ENSP00000306361	9606.ENSP00000236850	0	0	0	0	0.642	0.514	0.9	0.45	0.989
BLM	ATM	4441703	4436300	9606.ENSP00000347232	9606.ENSP00000278616	0	0	0	0	0.093	0.529	0.9	0.782	0.989
CXCL1	CCL20	4446449	4442174	9606.ENSP00000379110	9606.ENSP00000351671	0	0	0	0	0.553	0	0.9	0.759	0.988
CCL5	CCR2	4451102	4436955	9606.ENSP00000474412	9606.ENSP00000292301	0	0	0	0	0.105	0.084	0.9	0.875	0.988
BCAR1	DOCK1	4447708	4436372	9606.ENSP00000391669	9606.ENSP00000280333	0	0	0	0	0.127	0.348	0.9	0.825	0.988
EXO1	ERCC1	4442689	4432595	9606.ENSP00000355506	9606.ENSP00000013807	0	0	0	0	0.063	0.343	0.9	0.828	0.988
APP	ADAM10	4436608	4434780	9606.ENSP00000284981	9606.ENSP00000260408	0	0	0	0	0.062	0.19	0.9	0.868	0.988
ABL1	ATM	4443923	4436300	9606.ENSP00000361423	9606.ENSP00000278616	0	0	0	0	0	0.379	0.9	0.828	0.988
FPR1	ANXA1	4450996	4444796	9606.ENSP00000471493	9606.ENSP00000366109	0	0	0	0	0.06	0.379	0.9	0.819	0.988
CH25H	CYP7B1	4443826	4438625	9606.ENSP00000360918	9606.ENSP00000310721	0	0	0	0	0.275	0.313	0.9	0.787	0.988
DOCK8	CDC42	4447871	4446990	9606.ENSP00000394888	9606.ENSP00000383118	0	0	0	0	0.065	0.775	0.9	0.529	0.988
BCL2L11	CASP3	4446127	4438651	9606.ENSP00000376943	9606.ENSP00000311032	0	0	0	0	0	0	0.9	0.887	0.988
C4A	CD46	4447940	4438890	9606.ENSP00000396688	9606.ENSP00000313875	0	0	0	0	0	0	0.9	0.886	0.988
CXCL10	CCL11	4438146	4437839	9606.ENSP00000305651	9606.ENSP00000302234	0	0	0	0	0.117	0.214	0.9	0.853	0.988
CXCL9	CXCL10	4442567	4438146	9606.ENSP00000354901	9606.ENSP00000305651	0	0	0	0.862	0.848	0.221	0.9	0.951	0.988
BLNK	CD79A	4433296	4433192	9606.ENSP00000224337	9606.ENSP00000221972	0	0	0	0	0.23	0.379	0.9	0.79	0.988
CTNNB1	CDH17	4441426	4432611	9606.ENSP00000344456	9606.ENSP00000027335	0	0	0	0	0	0.194	0.9	0.871	0.988
EPAS1	EP300	4435307	4435224	9606.ENSP00000263734	9606.ENSP00000263253	0	0	0	0	0.061	0.827	0.9	0.36	0.988
CXCL12	CCL25	4446453	4445907	9606.ENSP00000379140	9606.ENSP00000375086	0	0	0	0	0	0.664	0.9	0.674	0.988
BLOC1S3	BLOC1S6	4447818	4433120	9606.ENSP00000393840	9606.ENSP00000220531	0	0	0	0	0	0.375	0.9	0.81	0.987
AKT1	APPL1	4450372	4436771	9606.ENSP00000451828	9606.ENSP00000288266	0	0	0	0	0.061	0.534	0.9	0.749	0.987
FYN	CTLA4	4441647	4438004	9606.ENSP00000346671	9606.ENSP00000303939	0	0	0	0	0.051	0.559	0.9	0.743	0.987
ELANE	DEFA4	4450799	4437403	9606.ENSP00000466090	9606.ENSP00000297435	0	0	0	0	0.784	0	0.9	0.456	0.987
CLU	APP	4438974	4436608	9606.ENSP00000315130	9606.ENSP00000284981	0	0	0	0	0.115	0.379	0.9	0.794	0.987
CD8B	CD3D	4440235	4437689	9606.ENSP00000331172	9606.ENSP00000300692	0	0	0	0	0.555	0.379	0.9	0.593	0.987
CDC42	ACTR3	4446990	4435220	9606.ENSP00000383118	9606.ENSP00000263238	0	0	0	0	0.526	0.401	0.9	0.608	0.987
ADD1	ADD2	4435492	4435436	9606.ENSP00000264758	9606.ENSP00000264436	0	0	0.414	0.922	0.06	0.869	0.9	0.924	0.987
CXCL2	CXCR2	4449392	4439296	9606.ENSP00000427279	9606.ENSP00000319635	0	0	0	0	0	0.379	0.9	0.815	0.987
CD19	CD81	4449841	4435286	9606.ENSP00000437940	9606.ENSP00000263645	0	0	0	0	0	0.313	0.9	0.836	0.987
CXCL1	CXCL10	4446449	4438146	9606.ENSP00000379110	9606.ENSP00000305651	0	0	0	0	0.151	0	0.9	0.863	0.987
DYSF	ANXA1	4447438	4444796	9606.ENSP00000386881	9606.ENSP00000366109	0	0	0	0	0.063	0.472	0.9	0.755	0.986
EDNRB	EDN2	4444853	4443976	9606.ENSP00000366416	9606.ENSP00000361668	0	0	0	0	0	0.157	0.9	0.849	0.986
GSK3B	APC	4439717	4434547	9606.ENSP00000324806	9606.ENSP00000257430	0	0	0	0	0.084	0.653	0.9	0.613	0.986
CXCR2	CXCL3	4439296	4437221	9606.ENSP00000319635	9606.ENSP00000296026	0	0	0	0	0	0.313	0.9	0.821	0.986
BMPR1A	BMP6	4443868	4436524	9606.ENSP00000361107	9606.ENSP00000283147	0	0	0	0	0.061	0.541	0.9	0.716	0.986
CCL5	CXCL1	4451102	4446449	9606.ENSP00000474412	9606.ENSP00000379110	0	0	0	0	0.063	0.069	0.9	0.867	0.986
CCL3	CCR5	4451253	4436956	9606.ENSP00000477908	9606.ENSP00000292303	0	0	0	0	0.276	0.379	0.8	0.867	0.986
CCL7	CCR2	4445079	4436955	9606.ENSP00000367832	9606.ENSP00000292301	0	0	0	0	0.061	0.437	0.8	0.882	0.985
CEBPB	EP300	4438125	4435224	9606.ENSP00000305422	9606.ENSP00000263253	0	0	0	0	0	0.521	0.9	0.73	0.985
APOA2	APOE	4443001	4434227	9606.ENSP00000356969	9606.ENSP00000252486	0	0	0	0	0.083	0.32	0.9	0.797	0.985
CCL4	CXCL9	4451651	4442567	9606.ENSP00000482259	9606.ENSP00000354901	0	0	0	0	0.228	0	0.9	0.825	0.985
DYSF	ANXA2	4447438	4441580	9606.ENSP00000386881	9606.ENSP00000346032	0	0	0	0	0.061	0.472	0.9	0.737	0.985
CD55	C2	4442798	4437564	9606.ENSP00000356030	9606.ENSP00000299367	0	0	0	0	0	0.692	0.9	0.559	0.985
FGG	APOA1	4440740	4433668	9606.ENSP00000336829	9606.ENSP00000236850	0	0	0	0	0.746	0	0.9	0.448	0.984
C2	C3	4437564	4433951	9606.ENSP00000299367	9606.ENSP00000245907	0	0	0	0	0.148	0.404	0.9	0.733	0.984
CNR1	DRD2	4443334	4442557	9606.ENSP00000358513	9606.ENSP00000354859	0	0	0	0	0.089	0	0.9	0.844	0.984
DEFA4	BPI	4437403	4435150	9606.ENSP00000297435	9606.ENSP00000262865	0	0	0	0	0.778	0	0.9	0.357	0.984
CXCL5	CXCR1	4437222	4437175	9606.ENSP00000296027	9606.ENSP00000295683	0	0	0	0	0.085	0.313	0.9	0.776	0.984
BCL2	BAK1	4446777	4444397	9606.ENSP00000381185	9606.ENSP00000363591	0	0	0	0.675	0	0.826	0.9	0.516	0.984
CD6	ALCAM	4439592	4438182	9606.ENSP00000323280	9606.ENSP00000305988	0	0	0	0	0	0.379	0.8	0.885	0.984
BMP4	ACVR2A	4433931	4433799	9606.ENSP00000245451	9606.ENSP00000241416	0	0	0	0	0	0.735	0.8	0.724	0.984
FCER1A	FCER1G	4443039	4436828	9606.ENSP00000357097	9606.ENSP00000289902	0	0	0	0	0.223	0.379	0.9	0.717	0.984
CXCL9	CCL19	4442567	4438451	9606.ENSP00000354901	9606.ENSP00000308815	0	0	0	0	0.552	0	0.9	0.687	0.984
CTSS	CD74	4443237	4432583	9606.ENSP00000357981	9606.ENSP00000009530	0	0	0	0	0.621	0.161	0.9	0.571	0.984
CDC42	DOCK7	4446990	4434156	9606.ENSP00000383118	9606.ENSP00000251157	0	0	0	0	0.062	0.695	0.9	0.513	0.984
BTK	CD19	4451790	4449841	9606.ENSP00000483570	9606.ENSP00000437940	0	0	0	0	0.308	0.379	0.9	0.672	0.984
CCR8	CCL1	4439852	4433340	9606.ENSP00000326432	9606.ENSP00000225842	0	0	0	0	0.061	0.379	0.9	0.763	0.984
FPR2	ANXA1	4450891	4444796	9606.ENSP00000468897	9606.ENSP00000366109	0	0	0	0	0	0	0.9	0.849	0.984
FST	BMP4	4434510	4433931	9606.ENSP00000256759	9606.ENSP00000245451	0	0	0	0	0.084	0.185	0.9	0.814	0.984
CCL5	CXCR3	4451102	4444247	9606.ENSP00000474412	9606.ENSP00000362795	0	0	0	0	0.172	0.311	0.9	0.743	0.983
FANCD2	ERCC1	4436734	4432595	9606.ENSP00000287647	9606.ENSP00000013807	0	0	0	0	0.062	0	0.9	0.842	0.983
EDN1	EDN2	4445200	4443976	9606.ENSP00000368683	9606.ENSP00000361668	0	0	0	0.8	0	0.809	0.9	0.921	0.983
CXCL12	CCL20	4446453	4442174	9606.ENSP00000379140	9606.ENSP00000351671	0	0	0	0	0	0.546	0.9	0.674	0.983
CXCL9	CXCL13	4442567	4436695	9606.ENSP00000354901	9606.ENSP00000286758	0	0	0	0	0.482	0	0.9	0.704	0.983
FYN	CAV1	4441647	4440933	9606.ENSP00000346671	9606.ENSP00000339191	0	0	0	0	0	0.389	0.9	0.743	0.983
C3AR1	C3	4437821	4433951	9606.ENSP00000302079	9606.ENSP00000245907	0	0	0	0	0.062	0.441	0.9	0.73	0.983
CXCL1	CXCR1	4446449	4437175	9606.ENSP00000379110	9606.ENSP00000295683	0	0	0	0	0.085	0.379	0.9	0.739	0.983
CCL4	CCR3	4451651	4449993	9606.ENSP00000482259	9606.ENSP00000441600	0	0	0	0	0.081	0.481	0.9	0.686	0.983
CCL4	CCL3	4451651	4451253	9606.ENSP00000482259	9606.ENSP00000477908	0	0	0	0.954	0.974	0.379	0	0.941	0.983
ACVR1B	ACVR2A	4450048	4433799	9606.ENSP00000442656	9606.ENSP00000241416	0	0	0	0.745	0.077	0.795	0.9	0.849	0.983
BAP1	ASXL2	4448867	4447052	9606.ENSP00000417132	9606.ENSP00000383920	0	0	0	0	0	0.591	0.9	0.632	0.983
CCL5	CXCR4	4451102	4447439	9606.ENSP00000474412	9606.ENSP00000386884	0	0	0	0	0.061	0.05	0.9	0.832	0.983
CFB	CFI	4448835	4446295	9606.ENSP00000416561	9606.ENSP00000378130	0	0	0	0	0.132	0	0.9	0.83	0.983
CXCR4	CD4	4447439	4432588	9606.ENSP00000386884	9606.ENSP00000011653	0	0	0	0	0.087	0.393	0.9	0.739	0.983
GREM1	BMP4	4451289	4433931	9606.ENSP00000478319	9606.ENSP00000245451	0	0	0	0	0	0	0.9	0.846	0.983
ELANE	CTSG	4450799	4432948	9606.ENSP00000466090	9606.ENSP00000216336	0	0	0.437	0.821	0.784	0	0.9	0.92	0.982
BRCA2	EXO1	4445332	4442689	9606.ENSP00000369497	9606.ENSP00000355506	0	0	0	0	0.267	0	0.9	0.777	0.982
DEFB125	DEFB129	4445687	4433970	9606.ENSP00000371847	9606.ENSP00000246105	0	0	0	0	0.098	0	0.9	0.826	0.982
CTNNB1	CASP3	4441426	4438651	9606.ENSP00000344456	9606.ENSP00000311032	0	0	0	0	0.062	0.542	0.9	0.648	0.982
CCL5	CXCR5	4451102	4436951	9606.ENSP00000474412	9606.ENSP00000292174	0	0	0	0	0.097	0.384	0.9	0.72	0.982
CCL11	CCR5	4437839	4436956	9606.ENSP00000302234	9606.ENSP00000292303	0	0	0	0	0.087	0.52	0.9	0.646	0.982
CD247	CD28	4442542	4439725	9606.ENSP00000354782	9606.ENSP00000324890	0	0	0	0	0.17	0.379	0.9	0.707	0.982
ETS1	FOS	4446058	4438204	9606.ENSP00000376436	9606.ENSP00000306245	0	0	0	0	0.061	0.379	0.9	0.736	0.982
CFB	C4B	4448835	4448805	9606.ENSP00000416561	9606.ENSP00000415941	0	0	0	0	0.231	0.393	0.9	0.677	0.982
CD3G	CD247	4449591	4442542	9606.ENSP00000431445	9606.ENSP00000354782	0	0	0	0	0.387	0	0.9	0.743	0.982
ELANE	BPI	4450799	4435150	9606.ENSP00000466090	9606.ENSP00000262865	0	0	0	0	0.611	0	0.9	0.581	0.982
FYN	CRK	4441647	4437675	9606.ENSP00000346671	9606.ENSP00000300574	0	0	0	0	0.061	0.522	0.9	0.659	0.982
BLK	CD79A	4434678	4433192	9606.ENSP00000259089	9606.ENSP00000221972	0	0	0	0	0.534	0.389	0.9	0.441	0.982
CXCL12	CCR4	4446453	4440381	9606.ENSP00000379140	9606.ENSP00000332659	0	0	0	0	0	0.457	0.9	0.705	0.982
CASP3	FADD	4438651	4437802	9606.ENSP00000311032	9606.ENSP00000301838	0	0	0	0	0	0.076	0.9	0.819	0.981
CCL5	CXCL2	4451102	4449392	9606.ENSP00000474412	9606.ENSP00000427279	0	0	0	0	0.063	0.228	0.9	0.777	0.981
CD79A	CD22	4433192	4432661	9606.ENSP00000221972	9606.ENSP00000085219	0	0	0	0	0.185	0	0.9	0.788	0.981
AKT1	GAB2	4450372	4442578	9606.ENSP00000451828	9606.ENSP00000354952	0	0	0	0	0.065	0.305	0.9	0.743	0.981
CACNB3	CACNA1C	4437715	4435696	9606.ENSP00000301050	9606.ENSP00000266376	0	0	0	0	0.061	0.555	0.9	0.605	0.981
CDKN2A	CDKN1A	4448997	4447168	9606.ENSP00000418915	9606.ENSP00000384849	0	0	0	0	0.081	0	0.9	0.815	0.981
AKT1	CAV1	4450372	4440933	9606.ENSP00000451828	9606.ENSP00000339191	0	0	0	0	0	0.057	0.9	0.815	0.981
FOXO3	CTNNB1	4447277	4441426	9606.ENSP00000385824	9606.ENSP00000344456	0	0	0	0	0	0.505	0.9	0.659	0.981
CASP1	CASP8	4449658	4442125	9606.ENSP00000433138	9606.ENSP00000351273	0	0	0	0.578	0.124	0.86	0.8	0.774	0.981
EPO	CSF3	4434249	4433314	9606.ENSP00000252723	9606.ENSP00000225474	0	0	0	0	0	0	0.8	0.912	0.981
CCL5	CXCL12	4451102	4446453	9606.ENSP00000474412	9606.ENSP00000379140	0	0	0	0	0	0.201	0.9	0.791	0.981
BCL2	BECN1	4446777	4442634	9606.ENSP00000381185	9606.ENSP00000355231	0	0	0	0	0	0.836	0.8	0.456	0.98
AKT1	EDN1	4450372	4445200	9606.ENSP00000451828	9606.ENSP00000368683	0	0	0	0	0.061	0	0.9	0.806	0.98
FGR	FYN	4444303	4441647	9606.ENSP00000363117	9606.ENSP00000346671	0	0	0	0.973	0	0.809	0.9	0.803	0.98
CCL20	CXCL5	4442174	4437222	9606.ENSP00000351671	9606.ENSP00000296027	0	0	0	0	0.138	0.274	0.9	0.722	0.98
CDKN1A	CASP3	4447168	4438651	9606.ENSP00000384849	9606.ENSP00000311032	0	0	0	0	0	0.682	0.8	0.718	0.98
ELANE	CAMP	4450799	4437278	9606.ENSP00000466090	9606.ENSP00000296435	0	0	0	0	0.32	0.379	0.9	0.586	0.98
ABL1	CTNNB1	4443923	4441426	9606.ENSP00000361423	9606.ENSP00000344456	0	0	0	0	0.064	0.424	0.9	0.679	0.98
FOXO3	FASLG	4447277	4442944	9606.ENSP00000385824	9606.ENSP00000356694	0	0	0	0	0	0.379	0.9	0.713	0.98
DEFA4	CAMP	4437403	4437278	9606.ENSP00000297435	9606.ENSP00000296435	0	0	0	0	0.749	0	0.9	0.292	0.98
B2M	CD8B	4450405	4440235	9606.ENSP00000452780	9606.ENSP00000331172	0	0	0	0	0.088	0.731	0.9	0.282	0.98
CXCL2	CXCL1	4449392	4446449	9606.ENSP00000427279	9606.ENSP00000379110	0	0	0	0.979	0.809	0	0.9	0.934	0.98
CCR3	CCL26	4449993	4446345	9606.ENSP00000441600	9606.ENSP00000378365	0	0	0	0	0	0.379	0.8	0.854	0.98
AMPD3	ADK	4446560	4436683	9606.ENSP00000379802	9606.ENSP00000286621	0	0	0	0	0.062	0.185	0.9	0.779	0.98
CCL7	CCR1	4445079	4437243	9606.ENSP00000367832	9606.ENSP00000296140	0	0	0	0	0.107	0.432	0.8	0.83	0.98
CCL19	CCR1	4438451	4437243	9606.ENSP00000308815	9606.ENSP00000296140	0	0	0	0	0.097	0	0.9	0.802	0.98
CD2	CD28	4443326	4439725	9606.ENSP00000358490	9606.ENSP00000324890	0	0	0	0	0.15	0	0.9	0.789	0.98
CYLD	DDX58	4447722	4445284	9606.ENSP00000392025	9606.ENSP00000369213	0	0	0	0	0	0.365	0.9	0.719	0.98
CXCL5	CXCL3	4437222	4437221	9606.ENSP00000296027	9606.ENSP00000296026	0	0	0	0.902	0.409	0.667	0.9	0.838	0.98
DICER1	DHX9	4449813	4442908	9606.ENSP00000437256	9606.ENSP00000356520	0	0	0	0	0.077	0.379	0.9	0.698	0.98
ADAM10	EFNA2	4434780	4432856	9606.ENSP00000260408	9606.ENSP00000215368	0	0	0	0	0	0.379	0.9	0.712	0.98
DEFA5	DEFA6	4440136	4437404	9606.ENSP00000329890	9606.ENSP00000297436	0	0	0	0.905	0.798	0	0.9	0.838	0.98
ATM	ERCC1	4436300	4432595	9606.ENSP00000278616	9606.ENSP00000013807	0	0	0	0	0	0	0.9	0.815	0.98
CRKL	DOCK1	4441611	4436372	9606.ENSP00000346300	9606.ENSP00000280333	0	0	0	0	0.061	0.547	0.8	0.792	0.98
CXCL2	CCL20	4449392	4442174	9606.ENSP00000427279	9606.ENSP00000351671	0	0	0	0	0.248	0	0.9	0.749	0.979
CD44	ERBB2	4448037	4435897	9606.ENSP00000398632	9606.ENSP00000269571	0	0	0	0	0	0.379	0.8	0.845	0.979
CXCL9	CCR5	4442567	4436956	9606.ENSP00000354901	9606.ENSP00000292303	0	0	0	0	0.336	0	0.9	0.716	0.979
ABL1	BCR	4443923	4437968	9606.ENSP00000361423	9606.ENSP00000303507	0	0	0	0	0.069	0.393	0.8	0.838	0.979
DMTN	ADD2	4449420	4435436	9606.ENSP00000427866	9606.ENSP00000264436	0	0	0	0	0.064	0	0.9	0.802	0.979
CDC42	DOCK11	4446990	4436212	9606.ENSP00000383118	9606.ENSP00000276202	0	0	0	0	0.062	0.53	0.9	0.592	0.979
C5AR2	C3	4451035	4433951	9606.ENSP00000472620	9606.ENSP00000245907	0	0	0	0	0.061	0.452	0.9	0.645	0.979
CXCL2	CXCL10	4449392	4438146	9606.ENSP00000427279	9606.ENSP00000305651	0	0	0	0	0.139	0	0.9	0.784	0.979
CDC42	DOCK1	4446990	4436372	9606.ENSP00000383118	9606.ENSP00000280333	0	0	0	0	0.064	0.304	0.9	0.718	0.979
GPR55	CNR2	4445980	4444398	9606.ENSP00000375894	9606.ENSP00000363596	0	0	0	0	0.063	0	0.9	0.799	0.979
ABL2	CRK	4449407	4437675	9606.ENSP00000427562	9606.ENSP00000300574	0	0	0	0.584	0.062	0.864	0.8	0.611	0.979
CCL5	CCL20	4451102	4442174	9606.ENSP00000474412	9606.ENSP00000351671	0	0	0	0	0.133	0.219	0.9	0.738	0.979
EDN2	EDNRA	4443976	4438963	9606.ENSP00000361668	9606.ENSP00000315011	0	0	0	0	0	0.157	0.9	0.773	0.979
CDKN1A	CDKN2B	4447168	4436247	9606.ENSP00000384849	9606.ENSP00000276925	0	0	0	0	0.096	0	0.9	0.786	0.979
CCL4	CCR2	4451651	4436955	9606.ENSP00000482259	9606.ENSP00000292301	0	0	0	0	0.15	0.2	0.9	0.729	0.979
CXCL1	CXCL5	4446449	4437222	9606.ENSP00000379110	9606.ENSP00000296027	0	0	0	0.907	0.397	0.667	0.9	0.887	0.979
CXCL10	CCR5	4438146	4436956	9606.ENSP00000305651	9606.ENSP00000292303	0	0	0	0	0.225	0	0.9	0.744	0.978
BAP1	ASXL1	4448867	4444606	9606.ENSP00000417132	9606.ENSP00000364839	0	0	0	0	0.063	0.468	0.9	0.622	0.978
DDX58	ATG5	4445284	4443253	9606.ENSP00000369213	9606.ENSP00000358072	0	0	0	0	0	0.32	0.9	0.709	0.978
CCL4	CXCL1	4451651	4446449	9606.ENSP00000482259	9606.ENSP00000379110	0	0	0	0	0.165	0	0.9	0.759	0.978
CCR3	CXCL10	4449993	4438146	9606.ENSP00000441600	9606.ENSP00000305651	0	0	0	0	0	0.379	0.9	0.682	0.978
CD2	CD5	4443326	4441273	9606.ENSP00000358490	9606.ENSP00000342681	0	0	0	0	0.516	0.379	0	0.934	0.978
CXCL10	CXCL3	4438146	4437221	9606.ENSP00000305651	9606.ENSP00000296026	0	0	0	0	0.136	0	0.9	0.766	0.978
CXCR2	CXCR1	4439296	4437175	9606.ENSP00000319635	9606.ENSP00000295683	0	0	0	0.976	0.669	0.379	0.9	0.955	0.978
BCL6	CD79A	4447113	4433192	9606.ENSP00000384371	9606.ENSP00000221972	0	0	0	0	0	0	0.9	0.79	0.978
CCL4	CXCL2	4451651	4449392	9606.ENSP00000482259	9606.ENSP00000427279	0	0	0	0	0.218	0	0.9	0.745	0.978
BMPR1A	ACVR2A	4443868	4433799	9606.ENSP00000361107	9606.ENSP00000241416	0	0	0	0.796	0.124	0.735	0.9	0.763	0.978
FCGR1A	FCGR3A	4443273	4442995	9606.ENSP00000358165	9606.ENSP00000356946	0	0	0	0.833	0.512	0.514	0.9	0.724	0.977
CD79B	CD22	4446076	4432661	9606.ENSP00000376544	9606.ENSP00000085219	0	0	0	0	0.209	0	0.9	0.733	0.977
CXCR3	CXCL13	4444247	4436695	9606.ENSP00000362795	9606.ENSP00000286758	0	0	0	0	0.09	0.379	0.9	0.646	0.977
DAPK1	BECN1	4447310	4442634	9606.ENSP00000386135	9606.ENSP00000355231	0	0	0	0	0.061	0.379	0.8	0.832	0.977
CCL3	CCR1	4451253	4437243	9606.ENSP00000477908	9606.ENSP00000296140	0	0	0	0	0.333	0.379	0.6	0.881	0.977
DEFA3	DEFA4	4440017	4437403	9606.ENSP00000328359	9606.ENSP00000297435	0	0	0	0.903	0.771	0	0.9	0.756	0.977
CFI	CD46	4446295	4438890	9606.ENSP00000378130	9606.ENSP00000313875	0	0	0	0	0	0	0.9	0.788	0.977
CCL20	CXCL3	4442174	4437221	9606.ENSP00000351671	9606.ENSP00000296026	0	0	0	0	0.308	0	0.9	0.706	0.977
ABL1	CRKL	4443923	4441611	9606.ENSP00000361423	9606.ENSP00000346300	0	0	0	0.597	0.062	0.827	0.8	0.875	0.977
CTNNB1	EP300	4441426	4435224	9606.ENSP00000344456	9606.ENSP00000263253	0	0	0	0	0.055	0.551	0.9	0.536	0.977
CCR4	CCL17	4440381	4433072	9606.ENSP00000332659	9606.ENSP00000219244	0	0	0	0	0.061	0.683	0.8	0.67	0.977
CEBPA	ADIPOQ	4449403	4447630	9606.ENSP00000427514	9606.ENSP00000389814	0	0	0	0	0.062	0	0.9	0.775	0.977
CXCL2	CXCR1	4449392	4437175	9606.ENSP00000427279	9606.ENSP00000295683	0	0	0	0	0.061	0.379	0.9	0.663	0.977
BTK	CD79B	4451790	4446076	9606.ENSP00000483570	9606.ENSP00000376544	0	0	0	0	0.349	0.057	0.9	0.672	0.977
CXCL12	CXCL13	4446453	4436695	9606.ENSP00000379140	9606.ENSP00000286758	0	0	0	0	0.061	0	0.9	0.766	0.976
CASP3	GZMB	4438651	4432950	9606.ENSP00000311032	9606.ENSP00000216341	0	0	0	0	0	0.472	0.9	0.587	0.976
C4B	C2	4448805	4437564	9606.ENSP00000415941	9606.ENSP00000299367	0	0	0	0	0.09	0.393	0.9	0.621	0.976
CCR3	CCL8	4449993	4446293	9606.ENSP00000441600	9606.ENSP00000378118	0	0	0	0	0.087	0.52	0.8	0.766	0.976
CXCL12	CCL19	4446453	4438451	9606.ENSP00000379140	9606.ENSP00000308815	0	0	0	0	0.1	0	0.9	0.759	0.976
BTK	CD79A	4451790	4433192	9606.ENSP00000483570	9606.ENSP00000221972	0	0	0	0	0.338	0.057	0.9	0.664	0.976
CFB	C4A	4448835	4447940	9606.ENSP00000416561	9606.ENSP00000396688	0	0	0	0	0.31	0.063	0.9	0.677	0.976
CXCL12	CXCL10	4446453	4438146	9606.ENSP00000379140	9606.ENSP00000305651	0	0	0	0	0	0.221	0.9	0.725	0.976
AKT1	EP300	4450372	4435224	9606.ENSP00000451828	9606.ENSP00000263253	0	0	0	0	0	0.435	0.9	0.624	0.976
CD86	CD80	4440320	4435403	9606.ENSP00000332049	9606.ENSP00000264246	0	0	0	0.62	0.317	0.515	0.9	0.933	0.976
CDC73	CTNNB1	4442883	4441426	9606.ENSP00000356405	9606.ENSP00000344456	0	0	0	0	0.061	0.461	0.9	0.586	0.976
CXCL12	CCR5	4446453	4436956	9606.ENSP00000379140	9606.ENSP00000292303	0	0	0	0	0	0.162	0.9	0.734	0.975
CXCL12	CCR2	4446453	4436955	9606.ENSP00000379140	9606.ENSP00000292301	0	0	0	0	0	0.162	0.9	0.73	0.975
CCL20	CXCL10	4442174	4438146	9606.ENSP00000351671	9606.ENSP00000305651	0	0	0	0	0.143	0	0.9	0.733	0.975
CR2	CD81	4442797	4435286	9606.ENSP00000356024	9606.ENSP00000263645	0	0	0	0	0	0.305	0.9	0.677	0.975
AKT1	CHUK	4450372	4443527	9606.ENSP00000451828	9606.ENSP00000359424	0	0	0	0.593	0	0.682	0.9	0.673	0.975
CXCR3	CCL11	4444247	4437839	9606.ENSP00000362795	9606.ENSP00000302234	0	0	0	0	0	0.365	0.9	0.649	0.975
CD79B	BLK	4446076	4434678	9606.ENSP00000376544	9606.ENSP00000259089	0	0	0	0	0.326	0.389	0.9	0.47	0.975
CD3E	CD8B	4442492	4440235	9606.ENSP00000354566	9606.ENSP00000331172	0	0	0	0	0.395	0	0.9	0.63	0.975
C5AR1	C3	4441697	4433951	9606.ENSP00000347197	9606.ENSP00000245907	0	0	0	0	0.063	0.138	0.9	0.732	0.975
CRKL	DOCK2	4441611	4434518	9606.ENSP00000346300	9606.ENSP00000256935	0	0	0	0	0.061	0.658	0.8	0.663	0.975
CDC42	DOCK10	4446990	4434622	9606.ENSP00000383118	9606.ENSP00000258390	0	0	0	0	0.062	0.561	0.9	0.482	0.975
GATA1	AHSP	4444764	4438298	9606.ENSP00000365858	9606.ENSP00000307199	0	0	0	0	0.219	0	0.9	0.716	0.975
CCL28	CCR10	4442460	4440365	9606.ENSP00000354416	9606.ENSP00000332504	0	0	0	0	0	0.379	0.9	0.64	0.975
FLT1	FLT4	4436489	4434983	9606.ENSP00000282397	9606.ENSP00000261937	0	0	0	0.889	0.062	0.732	0.9	0.902	0.975
CCL5	CXCL5	4451102	4437222	9606.ENSP00000474412	9606.ENSP00000296027	0	0	0	0	0.063	0.069	0.9	0.753	0.975
ANXA1	FPR3	4444796	4441189	9606.ENSP00000366109	9606.ENSP00000341821	0	0	0	0	0	0	0.9	0.766	0.975
CCNB2	CDK6	4436767	4435642	9606.ENSP00000288207	9606.ENSP00000265734	0	0	0	0	0.154	0.265	0.9	0.65	0.975
CCL19	CXCR5	4438451	4436951	9606.ENSP00000308815	9606.ENSP00000292174	0	0	0	0	0.064	0	0.9	0.756	0.975
EZR	FAS	4442801	4441783	9606.ENSP00000356042	9606.ENSP00000347979	0	0	0	0	0	0.503	0.9	0.53	0.974
CCL5	CX3CL1	4451102	4432567	9606.ENSP00000474412	9606.ENSP00000006053	0	0	0	0	0	0	0.9	0.754	0.974
BPI	CTSG	4435150	4432948	9606.ENSP00000262865	9606.ENSP00000216336	0	0	0	0	0.221	0	0.9	0.7	0.974
CCR3	CXCL9	4449993	4442567	9606.ENSP00000441600	9606.ENSP00000354901	0	0	0	0	0.06	0.379	0.9	0.608	0.974
CD28	CD4	4439725	4432588	9606.ENSP00000324890	9606.ENSP00000011653	0	0	0	0	0.169	0.336	0.9	0.59	0.974
CD79B	FYN	4446076	4441647	9606.ENSP00000376544	9606.ENSP00000346671	0	0	0	0	0	0.316	0.9	0.65	0.974
CCL4	CXCR3	4451651	4444247	9606.ENSP00000482259	9606.ENSP00000362795	0	0	0	0	0.159	0.124	0.9	0.69	0.974
CAMP	BPI	4437278	4435150	9606.ENSP00000296435	9606.ENSP00000262865	0	0	0	0	0.327	0	0.9	0.647	0.974
CD8A	CD3D	4447395	4437689	9606.ENSP00000386559	9606.ENSP00000300692	0	0	0	0	0.383	0.379	0.9	0.389	0.973
CCL4	CCR8	4451651	4439852	9606.ENSP00000482259	9606.ENSP00000326432	0	0	0	0	0.065	0.432	0.9	0.563	0.973
CCR4	CCL22	4440381	4433070	9606.ENSP00000332659	9606.ENSP00000219235	0	0	0	0	0.095	0.384	0.8	0.786	0.973
CCL19	CXCL10	4438451	4438146	9606.ENSP00000308815	9606.ENSP00000305651	0	0	0	0	0.189	0	0.9	0.7	0.973
CXCL12	CXCL9	4446453	4442567	9606.ENSP00000379140	9606.ENSP00000354901	0	0	0	0	0.065	0.221	0.9	0.681	0.973
CREB1	CRTC3	4447522	4435815	9606.ENSP00000387699	9606.ENSP00000268184	0	0	0	0	0	0.385	0.9	0.598	0.973
AP1G1	AP3B1	4446158	4434419	9606.ENSP00000377148	9606.ENSP00000255194	0	0	0	0	0.1	0.313	0.9	0.624	0.973
CD3E	CD28	4442492	4439725	9606.ENSP00000354566	9606.ENSP00000324890	0	0	0	0	0.27	0	0.9	0.662	0.973
CXCL10	CXCL5	4438146	4437222	9606.ENSP00000305651	9606.ENSP00000296027	0	0	0	0	0.097	0	0.9	0.729	0.973
CXCL12	CXCR2	4446453	4439296	9606.ENSP00000379140	9606.ENSP00000319635	0	0	0	0	0	0.162	0.9	0.7	0.972
GATA1	EP300	4444764	4435224	9606.ENSP00000365858	9606.ENSP00000263253	0	0	0	0	0	0.472	0.9	0.517	0.972
CXCL12	CCR7	4446453	4433992	9606.ENSP00000379140	9606.ENSP00000246657	0	0	0	0	0	0	0.9	0.733	0.972
CEBPA	EP300	4449403	4435224	9606.ENSP00000427514	9606.ENSP00000263253	0	0	0	0	0.062	0.472	0.9	0.515	0.972
FCGR2B	FCER1G	4442151	4436828	9606.ENSP00000351497	9606.ENSP00000289902	0	0	0	0	0.303	0	0.9	0.637	0.972
CXCL12	CXCR3	4446453	4444247	9606.ENSP00000379140	9606.ENSP00000362795	0	0	0	0	0	0.162	0.9	0.7	0.972
CXCL13	CCR7	4436695	4433992	9606.ENSP00000286758	9606.ENSP00000246657	0	0	0	0	0.12	0	0.9	0.712	0.972
CXCL10	CXCL13	4438146	4436695	9606.ENSP00000305651	9606.ENSP00000286758	0	0	0	0	0.153	0	0.9	0.7	0.972
APOA2	FGA	4443001	4438214	9606.ENSP00000356969	9606.ENSP00000306361	0	0	0	0	0.628	0	0.9	0.329	0.972
CCL19	CCR5	4438451	4436956	9606.ENSP00000308815	9606.ENSP00000292303	0	0	0	0	0.186	0	0.9	0.688	0.972
CXCL10	CCR1	4438146	4437243	9606.ENSP00000305651	9606.ENSP00000296140	0	0	0	0	0.153	0	0.9	0.701	0.972
CCL19	ACKR4	4438451	4434111	9606.ENSP00000308815	9606.ENSP00000249887	0	0	0	0	0	0.354	0.9	0.588	0.971
CEBPA	FOS	4449403	4438204	9606.ENSP00000427514	9606.ENSP00000306245	0	0	0	0	0.115	0.467	0.9	0.458	0.971
CXCL9	CCL20	4442567	4442174	9606.ENSP00000354901	9606.ENSP00000351671	0	0	0	0	0.097	0	0.9	0.705	0.971
FZD5	CTNNB1	4442500	4441426	9606.ENSP00000354607	9606.ENSP00000344456	0	0	0	0	0.063	0.163	0.9	0.68	0.971
FYN	CD28	4441647	4439725	9606.ENSP00000346671	9606.ENSP00000324890	0	0	0	0	0.053	0.05	0.9	0.717	0.971
CXCL10	CCR2	4438146	4436955	9606.ENSP00000305651	9606.ENSP00000292301	0	0	0	0	0.091	0	0.9	0.716	0.971
CCL25	CCL19	4445907	4438451	9606.ENSP00000375086	9606.ENSP00000308815	0	0	0	0	0.096	0	0.9	0.711	0.971
BCAP31	CASP8	4447739	4442125	9606.ENSP00000392330	9606.ENSP00000351273	0	0	0	0	0	0.379	0.9	0.579	0.971
CXCL2	CXCL12	4449392	4446453	9606.ENSP00000427279	9606.ENSP00000379140	0	0	0	0	0	0.224	0.9	0.668	0.971
CEBPD	CEBPB	4447322	4438125	9606.ENSP00000386165	9606.ENSP00000305422	0	0	0	0.773	0.412	0.458	0.9	0.841	0.971
GAB2	FYN	4442578	4441647	9606.ENSP00000354952	9606.ENSP00000346671	0	0	0	0	0	0	0.9	0.723	0.971
BCAR1	CDC42	4447708	4446990	9606.ENSP00000391669	9606.ENSP00000383118	0	0	0	0	0	0.313	0.9	0.616	0.971
CCL4	CXCL5	4451651	4437222	9606.ENSP00000482259	9606.ENSP00000296027	0	0	0	0	0.127	0	0.9	0.698	0.971
CD247	FYN	4442542	4441647	9606.ENSP00000354782	9606.ENSP00000346671	0	0	0	0	0.096	0.435	0.9	0.499	0.971
FLOT2	CAV1	4446347	4440933	9606.ENSP00000378368	9606.ENSP00000339191	0	0	0	0	0.061	0.82	0	0.843	0.971
CCL20	CCL19	4442174	4438451	9606.ENSP00000351671	9606.ENSP00000308815	0	0	0	0	0.085	0	0.9	0.711	0.971
CCL5	CCR7	4451102	4433992	9606.ENSP00000474412	9606.ENSP00000246657	0	0	0	0	0.184	0	0.9	0.678	0.971
CACNB4	CACNA1C	4449886	4435696	9606.ENSP00000438949	9606.ENSP00000266376	0	0	0	0	0.063	0.411	0.9	0.541	0.971
CDC42	GIT1	4446990	4446338	9606.ENSP00000383118	9606.ENSP00000378338	0	0	0	0	0	0.186	0.9	0.667	0.97
C4B	C4BPB	4448805	4433860	9606.ENSP00000415941	9606.ENSP00000243611	0	0	0	0	0	0	0.9	0.715	0.97
FOS	CCL2	4438204	4433339	9606.ENSP00000306245	9606.ENSP00000225831	0	0	0	0	0	0	0.9	0.719	0.97
CCL4	CXCR4	4451651	4447439	9606.ENSP00000482259	9606.ENSP00000386884	0	0	0	0	0.099	0.124	0.9	0.674	0.97
CCR2	CX3CL1	4436955	4432567	9606.ENSP00000292301	9606.ENSP00000006053	0	0	0	0	0	0	0.9	0.721	0.97
CXCL3	CXCR1	4437221	4437175	9606.ENSP00000296026	9606.ENSP00000295683	0	0	0	0	0.061	0.313	0.9	0.598	0.97
APOA2	FGG	4443001	4440740	9606.ENSP00000356969	9606.ENSP00000336829	0	0	0	0	0.639	0	0.9	0.239	0.97
CCL25	ACKR4	4445907	4434111	9606.ENSP00000375086	9606.ENSP00000249887	0	0	0	0	0	0.36	0.9	0.583	0.97
CRK	DOCK2	4437675	4434518	9606.ENSP00000300574	9606.ENSP00000256935	0	0	0	0	0.061	0.473	0.8	0.741	0.97
FOS	EP300	4438204	4435224	9606.ENSP00000306245	9606.ENSP00000263253	0	0	0	0	0	0.391	0.9	0.561	0.97
CCR3	CCL24	4449993	4448129	9606.ENSP00000441600	9606.ENSP00000400533	0	0	0	0	0.086	0.39	0.8	0.763	0.97
CLEC12A	CLEC4D	4441774	4437591	9606.ENSP00000347916	9606.ENSP00000299665	0	0	0	0	0.359	0	0.9	0.571	0.97
BLM	ERCC1	4441703	4432595	9606.ENSP00000347232	9606.ENSP00000013807	0	0	0	0	0.061	0	0.9	0.711	0.97
FCGR3A	FCER1G	4442995	4436828	9606.ENSP00000356946	9606.ENSP00000289902	0	0	0	0	0.38	0.379	0.8	0.661	0.97
CCL4	CCL20	4451651	4442174	9606.ENSP00000482259	9606.ENSP00000351671	0	0	0	0	0.099	0	0.9	0.698	0.97
CAPN1	EZR	4449613	4442801	9606.ENSP00000431984	9606.ENSP00000356042	0	0	0	0	0.062	0.379	0.9	0.557	0.97
EZR	CFTR	4442801	4432552	9606.ENSP00000356042	9606.ENSP00000003084	0	0	0	0	0	0.379	0.9	0.568	0.97
CXCL10	CX3CL1	4438146	4432567	9606.ENSP00000305651	9606.ENSP00000006053	0	0	0	0	0	0	0.9	0.712	0.97
AKT1	CASP3	4450372	4438651	9606.ENSP00000451828	9606.ENSP00000311032	0	0	0	0	0.055	0.393	0	0.95	0.969
CCL4	CCR7	4451651	4433992	9606.ENSP00000482259	9606.ENSP00000246657	0	0	0	0	0.211	0	0.9	0.642	0.969
EPRS	GAPDH	4442762	4433451	9606.ENSP00000355890	9606.ENSP00000229239	0.071	0	0	0	0.129	0	0.9	0.67	0.969
C4A	CFI	4447940	4446295	9606.ENSP00000396688	9606.ENSP00000378130	0	0	0	0	0.131	0.05	0.9	0.675	0.969
CXCL12	CCL11	4446453	4437839	9606.ENSP00000379140	9606.ENSP00000302234	0	0	0	0	0.076	0.211	0.9	0.633	0.969
CXCL12	CXCL1	4446453	4446449	9606.ENSP00000379140	9606.ENSP00000379110	0	0	0	0	0	0	0.9	0.708	0.969
CXCL12	CXCR5	4446453	4436951	9606.ENSP00000379140	9606.ENSP00000292174	0	0	0	0	0	0.162	0.9	0.669	0.969
EPAS1	EPO	4435307	4434249	9606.ENSP00000263734	9606.ENSP00000252723	0	0	0	0	0	0	0.9	0.71	0.969
CCL4	CXCR5	4451651	4436951	9606.ENSP00000482259	9606.ENSP00000292174	0	0	0	0	0.072	0.432	0.9	0.492	0.969
CXCR4	EDN1	4447439	4445200	9606.ENSP00000386884	9606.ENSP00000368683	0	0	0	0	0	0.157	0.9	0.667	0.969
C4B	CFI	4448805	4446295	9606.ENSP00000415941	9606.ENSP00000378130	0	0	0	0	0.126	0.05	0.9	0.677	0.969
CNR1	GPR18	4443334	4441334	9606.ENSP00000358513	9606.ENSP00000343428	0	0	0	0	0	0	0.9	0.707	0.969
CDKN1A	EP300	4447168	4435224	9606.ENSP00000384849	9606.ENSP00000263253	0	0	0	0	0.055	0.379	0.9	0.535	0.969
CXCL12	CCR1	4446453	4437243	9606.ENSP00000379140	9606.ENSP00000296140	0	0	0	0	0	0.162	0.9	0.669	0.969
CXCL1	CX3CL1	4446449	4432567	9606.ENSP00000379110	9606.ENSP00000006053	0	0	0	0	0.061	0	0.9	0.7	0.969
C4B	CD55	4448805	4442798	9606.ENSP00000415941	9606.ENSP00000356030	0	0	0	0	0	0	0.9	0.709	0.969
CXCL2	CXCL3	4449392	4437221	9606.ENSP00000427279	9606.ENSP00000296026	0	0	0	0.979	0.705	0	0.9	0.834	0.969
DEFA1	DEFA3	4445712	4440017	9606.ENSP00000372139	9606.ENSP00000328359	0	0	0	0.983	0.771	0.87	0	0.74	0.969
CASP1	IL37	4449658	4435238	9606.ENSP00000433138	9606.ENSP00000263326	0	0	0	0	0	0.328	0.9	0.584	0.969
C4A	CD55	4447940	4442798	9606.ENSP00000396688	9606.ENSP00000356030	0	0	0	0	0	0	0.9	0.708	0.969
CXCL10	CCR7	4438146	4433992	9606.ENSP00000305651	9606.ENSP00000246657	0	0	0	0	0.11	0	0.9	0.672	0.968
FYN	CRKL	4441647	4441611	9606.ENSP00000346671	9606.ENSP00000346300	0	0	0	0	0.061	0.262	0.9	0.594	0.968
CDC42	FYN	4446990	4441647	9606.ENSP00000383118	9606.ENSP00000346671	0	0	0	0	0.049	0.16	0.9	0.653	0.968
A2M	APOA1	4439653	4433668	9606.ENSP00000323929	9606.ENSP00000236850	0	0	0	0	0.1	0	0.9	0.678	0.968
CDC42	DOCK2	4446990	4434518	9606.ENSP00000383118	9606.ENSP00000256935	0	0	0	0	0.064	0.304	0.9	0.568	0.968
CDC42	ARHGEF2	4446990	4442552	9606.ENSP00000383118	9606.ENSP00000354837	0	0	0	0	0.059	0.186	0.9	0.633	0.968
CCL5	CCR4	4451102	4440381	9606.ENSP00000474412	9606.ENSP00000332659	0	0	0	0	0.138	0.463	0.9	0.399	0.968
BPGM	GAPDH	4446110	4433451	9606.ENSP00000376840	9606.ENSP00000229239	0	0	0	0	0.226	0.403	0.9	0.397	0.968
CXCL12	CXCR1	4446453	4437175	9606.ENSP00000379140	9606.ENSP00000295683	0	0	0	0	0	0.162	0.9	0.65	0.968
CDKN1C	CDKN2B	4448705	4436247	9606.ENSP00000413720	9606.ENSP00000276925	0	0	0	0	0	0	0.9	0.696	0.968
CXCL12	CCR10	4446453	4440365	9606.ENSP00000379140	9606.ENSP00000332504	0	0	0	0	0	0.457	0.9	0.473	0.968
CXCL9	CCR2	4442567	4436955	9606.ENSP00000354901	9606.ENSP00000292301	0	0	0	0	0.107	0	0.9	0.679	0.968
CCL5	CXCR2	4451102	4439296	9606.ENSP00000474412	9606.ENSP00000319635	0	0	0	0	0.098	0.05	0.9	0.677	0.968
CD79B	BLNK	4446076	4433296	9606.ENSP00000376544	9606.ENSP00000224337	0	0	0	0	0.171	0	0.9	0.647	0.968
ARRB2	CXCR4	4448286	4447439	9606.ENSP00000403701	9606.ENSP00000386884	0	0	0	0	0.089	0.477	0.9	0.423	0.968
C3	APOA1	4433951	4433668	9606.ENSP00000245907	9606.ENSP00000236850	0	0	0	0	0.11	0	0.9	0.664	0.967
CXCR3	CCL19	4444247	4438451	9606.ENSP00000362795	9606.ENSP00000308815	0	0	0	0	0.095	0	0.9	0.673	0.967
CCR5	CCL2	4436956	4433339	9606.ENSP00000292303	9606.ENSP00000225831	0	0	0	0	0.084	0.377	0.6	0.875	0.967
CDKN2A	CDKN1C	4448997	4448705	9606.ENSP00000418915	9606.ENSP00000413720	0	0	0	0	0	0	0.9	0.69	0.967
CXCL9	CCR7	4442567	4433992	9606.ENSP00000354901	9606.ENSP00000246657	0	0	0	0	0.132	0	0.9	0.651	0.967
BCL2	BAX	4446777	4437004	9606.ENSP00000381185	9606.ENSP00000293288	0	0	0	0.645	0	0.58	0.9	0.734	0.967
GAB2	CRKL	4442578	4441611	9606.ENSP00000354952	9606.ENSP00000346300	0	0	0	0	0.062	0.379	0.9	0.504	0.967
CCL5	CXCL3	4451102	4437221	9606.ENSP00000474412	9606.ENSP00000296026	0	0	0	0	0.063	0.069	0.9	0.669	0.967
A2M	APP	4439653	4436608	9606.ENSP00000323929	9606.ENSP00000284981	0	0	0	0	0.121	0.379	0.9	0.479	0.967
FPR1	FPR2	4450996	4450891	9606.ENSP00000471493	9606.ENSP00000468897	0	0	0	0.971	0.684	0	0.9	0.861	0.967
CCL5	CXCL13	4451102	4436695	9606.ENSP00000474412	9606.ENSP00000286758	0	0	0	0	0.087	0	0.9	0.671	0.967
CCL25	CCL20	4445907	4442174	9606.ENSP00000375086	9606.ENSP00000351671	0	0	0	0	0.077	0	0.9	0.676	0.967
CXCL9	CCR1	4442567	4437243	9606.ENSP00000354901	9606.ENSP00000296140	0	0	0	0	0.143	0	0.9	0.653	0.967
CCR1	CCL1	4437243	4433340	9606.ENSP00000296140	9606.ENSP00000225842	0	0	0	0	0.078	0.294	0.9	0.554	0.967
CXCL10	CCL1	4438146	4433340	9606.ENSP00000305651	9606.ENSP00000225842	0	0	0	0	0.096	0	0.9	0.672	0.967
DDX58	EIF2AK2	4445284	4433575	9606.ENSP00000369213	9606.ENSP00000233057	0	0	0	0	0.316	0	0.9	0.559	0.967
CXCL12	CX3CL1	4446453	4432567	9606.ENSP00000379140	9606.ENSP00000006053	0	0	0	0	0	0	0.9	0.678	0.966
CXCL1	CXCL3	4446449	4437221	9606.ENSP00000379110	9606.ENSP00000296026	0	0	0	0.979	0.674	0	0.9	0.792	0.966
APP	GAPDH	4436608	4433451	9606.ENSP00000284981	9606.ENSP00000229239	0	0	0	0	0	0.379	0.8	0.751	0.966
DEFA3	DEFB1	4440017	4437405	9606.ENSP00000328359	9606.ENSP00000297439	0	0	0	0	0	0	0.9	0.682	0.966
CD19	BCL6	4449841	4447113	9606.ENSP00000437940	9606.ENSP00000384371	0	0	0	0	0	0	0.9	0.675	0.966
GATA3	FOS	4445191	4438204	9606.ENSP00000368632	9606.ENSP00000306245	0	0	0	0	0.061	0.464	0.9	0.417	0.966
CCL4	CX3CL1	4451651	4432567	9606.ENSP00000482259	9606.ENSP00000006053	0	0	0	0	0.06	0	0.9	0.675	0.966
ELANE	GRN	4450799	4432632	9606.ENSP00000466090	9606.ENSP00000053867	0	0	0	0	0	0.379	0.9	0.507	0.966
CRKL	BCR	4441611	4437968	9606.ENSP00000346300	9606.ENSP00000303507	0	0	0	0	0	0.39	0.9	0.5	0.966
DEFA5	DEFB1	4440136	4437405	9606.ENSP00000329890	9606.ENSP00000297439	0	0	0	0	0	0	0.9	0.683	0.966
CCL20	CXCL13	4442174	4436695	9606.ENSP00000351671	9606.ENSP00000286758	0	0	0	0	0.062	0	0.9	0.674	0.966
CCR3	CXCL12	4449993	4446453	9606.ENSP00000441600	9606.ENSP00000379140	0	0	0	0	0	0.162	0.9	0.63	0.966
CCL20	CCR7	4442174	4433992	9606.ENSP00000351671	9606.ENSP00000246657	0	0	0	0	0.065	0	0.9	0.673	0.966
CXCR4	CXCL13	4447439	4436695	9606.ENSP00000386884	9606.ENSP00000286758	0	0	0	0	0.061	0	0.9	0.668	0.966
CCL5	CCL1	4451102	4433340	9606.ENSP00000474412	9606.ENSP00000225842	0	0	0	0	0	0	0.9	0.677	0.966
CHRNA4	CHRNB2	4443489	4443108	9606.ENSP00000359285	9606.ENSP00000357461	0	0	0	0.925	0.214	0.573	0.9	0.925	0.966
B2M	CD80	4450405	4435403	9606.ENSP00000452780	9606.ENSP00000264246	0	0	0	0	0.108	0	0.9	0.655	0.966
AKT1	CTLA4	4450372	4438004	9606.ENSP00000451828	9606.ENSP00000303939	0	0	0	0	0.063	0.05	0.9	0.669	0.966
CCRL2	CCL19	4441993	4438451	9606.ENSP00000349967	9606.ENSP00000308815	0	0	0	0	0.076	0	0.9	0.669	0.966
CCL25	CCR7	4445907	4433992	9606.ENSP00000375086	9606.ENSP00000246657	0	0	0	0	0.061	0	0.9	0.676	0.966
CXCL1	CCR2	4446449	4436955	9606.ENSP00000379110	9606.ENSP00000292301	0	0	0	0	0	0	0.9	0.675	0.966
CCL4	CXCL3	4451651	4437221	9606.ENSP00000482259	9606.ENSP00000296026	0	0	0	0	0.165	0	0.9	0.617	0.965
CDC42	ABR	4446990	4438000	9606.ENSP00000383118	9606.ENSP00000303909	0	0	0	0	0.061	0.181	0.9	0.603	0.965
CCL4	CXCL12	4451651	4446453	9606.ENSP00000482259	9606.ENSP00000379140	0	0	0	0	0	0	0.9	0.673	0.965
ADM	CALCR	4449788	4442265	9606.ENSP00000436607	9606.ENSP00000352561	0	0	0	0	0	0	0.9	0.672	0.965
CXCR2	CXCL10	4439296	4438146	9606.ENSP00000319635	9606.ENSP00000305651	0	0	0	0	0	0	0.9	0.672	0.965
CLEC4E	FCER1G	4437590	4436828	9606.ENSP00000299663	9606.ENSP00000289902	0	0	0	0	0.159	0.101	0.9	0.596	0.965
CCL5	CX3CR1	4451102	4442101	9606.ENSP00000474412	9606.ENSP00000351059	0	0	0	0	0	0	0.9	0.673	0.965
CCL19	CCR2	4438451	4436955	9606.ENSP00000308815	9606.ENSP00000292301	0	0	0	0	0.063	0	0.9	0.662	0.965
CXCR4	CXCL10	4447439	4438146	9606.ENSP00000386884	9606.ENSP00000305651	0	0	0	0	0	0	0.9	0.669	0.965
CNR2	GPR18	4444398	4441334	9606.ENSP00000363596	9606.ENSP00000343428	0	0	0	0	0.107	0	0.9	0.645	0.965
CXCL12	CXCL5	4446453	4437222	9606.ENSP00000379140	9606.ENSP00000296027	0	0	0	0	0	0	0.9	0.67	0.965
CXCL1	CXCL13	4446449	4436695	9606.ENSP00000379110	9606.ENSP00000286758	0	0	0	0	0	0	0.9	0.665	0.965
CACNB4	CACNA1F	4449886	4444703	9606.ENSP00000438949	9606.ENSP00000365441	0	0	0	0	0.063	0.411	0.9	0.445	0.965
CCL4	CXCL13	4451651	4436695	9606.ENSP00000482259	9606.ENSP00000286758	0	0	0	0	0.076	0	0.9	0.658	0.965
BAD	BCL2L11	4446281	4446127	9606.ENSP00000378040	9606.ENSP00000376943	0	0	0	0	0	0.305	0.9	0.543	0.965
GSN	CASP3	4444265	4438651	9606.ENSP00000362924	9606.ENSP00000311032	0	0	0	0	0	0.379	0.9	0.485	0.965
CXCL10	CXCL16	4438146	4437032	9606.ENSP00000305651	9606.ENSP00000293778	0	0	0	0	0.111	0	0.9	0.643	0.965
FGFR2	FGFR3	4448546	4440994	9606.ENSP00000410294	9606.ENSP00000339824	0	0	0	0.966	0.156	0.613	0.9	0.908	0.965
CXCR4	CCL19	4447439	4438451	9606.ENSP00000386884	9606.ENSP00000308815	0	0	0	0	0	0	0.9	0.67	0.965
CCL5	CXCR1	4451102	4437175	9606.ENSP00000474412	9606.ENSP00000295683	0	0	0	0	0.077	0.05	0.9	0.656	0.965
FANCA	ERCC1	4445843	4432595	9606.ENSP00000373952	9606.ENSP00000013807	0	0	0	0	0	0	0.9	0.673	0.965
CXCR3	CCL20	4444247	4442174	9606.ENSP00000362795	9606.ENSP00000351671	0	0	0	0	0	0	0.9	0.671	0.965
CCL25	CXCL13	4445907	4436695	9606.ENSP00000375086	9606.ENSP00000286758	0	0	0	0	0.076	0	0.9	0.66	0.965
CXCR4	CXCL1	4447439	4446449	9606.ENSP00000386884	9606.ENSP00000379110	0	0	0	0	0	0	0.9	0.657	0.964
CTNNB1	GJA1	4441426	4436500	9606.ENSP00000344456	9606.ENSP00000282561	0	0	0	0	0.073	0.261	0.9	0.546	0.964
BTK	FCER1G	4451790	4436828	9606.ENSP00000483570	9606.ENSP00000289902	0	0	0	0	0.215	0.435	0.9	0.284	0.964
ERBB2	EREG	4435897	4433915	9606.ENSP00000269571	9606.ENSP00000244869	0	0	0	0	0.061	0	0.9	0.653	0.964
APOA2	APOA4	4443001	4442050	9606.ENSP00000356969	9606.ENSP00000350425	0	0	0	0	0.115	0	0.9	0.626	0.964
DDX58	DHX58	4445284	4434186	9606.ENSP00000369213	9606.ENSP00000251642	0	0	0	0.787	0.345	0.379	0.9	0.929	0.964
CCL5	CCL25	4451102	4445907	9606.ENSP00000474412	9606.ENSP00000375086	0	0	0	0	0	0.234	0.9	0.577	0.964
CDC42	BCR	4446990	4437968	9606.ENSP00000383118	9606.ENSP00000303507	0	0	0	0	0.061	0.457	0.9	0.389	0.964
CXCL9	CCL1	4442567	4433340	9606.ENSP00000354901	9606.ENSP00000225842	0	0	0	0	0.062	0	0.9	0.653	0.964
CCR1	CCL2	4437243	4433339	9606.ENSP00000296140	9606.ENSP00000225831	0	0	0	0	0.096	0.432	0.6	0.845	0.964
CCL4	CXCR2	4451651	4439296	9606.ENSP00000482259	9606.ENSP00000319635	0	0	0	0	0.089	0.124	0.9	0.605	0.964
CXCL2	CXCL5	4449392	4437222	9606.ENSP00000427279	9606.ENSP00000296027	0	0	0	0.898	0.319	0.473	0.9	0.833	0.964
CCL20	GPR29	4442174	4441381	9606.ENSP00000351671	9606.ENSP00000343952	0	0	0	0	0	0	0	0.963	0.964
BMPR1A	FST	4443868	4434510	9606.ENSP00000361107	9606.ENSP00000256759	0	0	0	0	0.061	0.379	0.9	0.462	0.964
CXCL2	CCR2	4449392	4436955	9606.ENSP00000427279	9606.ENSP00000292301	0	0	0	0	0	0	0.9	0.657	0.964
ABI1	CRK	4444683	4437675	9606.ENSP00000365312	9606.ENSP00000300574	0	0	0	0	0.064	0.264	0.9	0.548	0.964
CASP1	CASP4	4449658	4447557	9606.ENSP00000433138	9606.ENSP00000388566	0	0	0	0.937	0.644	0	0.9	0.774	0.964
DEFB1	DEFA4	4437405	4437403	9606.ENSP00000297439	9606.ENSP00000297435	0	0	0	0	0	0	0.9	0.664	0.964
CXCL9	CXCL16	4442567	4437032	9606.ENSP00000354901	9606.ENSP00000293778	0	0	0	0	0.114	0	0.9	0.63	0.964
CXCL5	CXCL13	4437222	4436695	9606.ENSP00000296027	9606.ENSP00000286758	0	0	0	0	0	0	0.9	0.654	0.964
CCR5	CX3CL1	4436956	4432567	9606.ENSP00000292303	9606.ENSP00000006053	0	0	0	0	0	0	0.9	0.66	0.964
BRCA2	BLM	4445332	4441703	9606.ENSP00000369497	9606.ENSP00000347232	0	0	0	0	0.258	0	0.9	0.56	0.964
C4B	C1QB	4448805	4438900	9606.ENSP00000415941	9606.ENSP00000313967	0	0	0	0	0.17	0	0.9	0.59	0.963
CCL4	CXCR1	4451651	4437175	9606.ENSP00000482259	9606.ENSP00000295683	0	0	0	0	0.124	0.124	0.9	0.576	0.963
CDC42	ABI1	4446990	4444683	9606.ENSP00000383118	9606.ENSP00000365312	0	0	0	0	0.067	0.185	0.9	0.579	0.963
CDC42	ABL1	4446990	4443923	9606.ENSP00000383118	9606.ENSP00000361423	0	0	0	0	0	0.16	0.9	0.6	0.963
CXCL1	CCL1	4446449	4433340	9606.ENSP00000379110	9606.ENSP00000225842	0	0	0	0	0.077	0	0.9	0.641	0.963
CXCL10	CXCR1	4438146	4437175	9606.ENSP00000305651	9606.ENSP00000295683	0	0	0	0	0.066	0	0.9	0.636	0.963
CLU	C9	4438974	4435259	9606.ENSP00000315130	9606.ENSP00000263408	0	0	0	0	0.06	0.379	0.9	0.444	0.963
CCL28	CCR9	4442460	4442025	9606.ENSP00000354416	9606.ENSP00000350256	0	0	0	0	0	0	0.9	0.647	0.963
CCR3	CCL19	4449993	4438451	9606.ENSP00000441600	9606.ENSP00000308815	0	0	0	0	0.063	0	0.9	0.645	0.963
CXCL9	CX3CL1	4442567	4432567	9606.ENSP00000354901	9606.ENSP00000006053	0	0	0	0	0	0	0.9	0.651	0.963
C4A	C2	4447940	4437564	9606.ENSP00000396688	9606.ENSP00000299367	0	0	0	0	0.092	0.063	0.9	0.621	0.963
CCL5	CXCL16	4451102	4437032	9606.ENSP00000474412	9606.ENSP00000293778	0	0	0	0	0.107	0	0.9	0.624	0.963
CCL25	CCR10	4445907	4440365	9606.ENSP00000375086	9606.ENSP00000332504	0	0	0	0	0	0.36	0.9	0.473	0.963
CDC42	CRK	4446990	4437675	9606.ENSP00000383118	9606.ENSP00000300574	0	0	0	0	0.061	0	0.9	0.645	0.963
B2M	FCGRT	4450405	4433161	9606.ENSP00000452780	9606.ENSP00000221466	0	0	0	0	0.084	0.912	0	0.586	0.963
GREM1	BMPR1A	4451289	4443868	9606.ENSP00000478319	9606.ENSP00000361107	0	0	0	0	0	0	0.9	0.652	0.963
CD3G	CD8B	4449591	4440235	9606.ENSP00000431445	9606.ENSP00000331172	0	0	0	0	0.213	0	0.9	0.571	0.963
CDKN1A	ABL1	4447168	4443923	9606.ENSP00000384849	9606.ENSP00000361423	0	0	0	0	0	0.336	0.9	0.481	0.962
ACTR2	ABI1	4444985	4444683	9606.ENSP00000367220	9606.ENSP00000365312	0	0	0	0	0.14	0.085	0.9	0.574	0.962
AKT1	CD28	4450372	4439725	9606.ENSP00000451828	9606.ENSP00000324890	0	0	0	0	0.062	0.05	0.9	0.63	0.962
CDC42	CTNNB1	4446990	4441426	9606.ENSP00000383118	9606.ENSP00000344456	0	0	0	0	0.063	0.179	0.9	0.565	0.962
CREB1	EDN1	4447522	4445200	9606.ENSP00000387699	9606.ENSP00000368683	0	0	0	0	0	0	0.9	0.638	0.962
CXCL12	CXCL16	4446453	4437032	9606.ENSP00000379140	9606.ENSP00000293778	0	0	0	0	0	0	0.9	0.641	0.962
CCL20	CCR5	4442174	4436956	9606.ENSP00000351671	9606.ENSP00000292303	0	0	0	0	0	0	0.9	0.643	0.962
CLEC5A	CLEC12A	4450298	4441774	9606.ENSP00000449999	9606.ENSP00000347916	0	0	0	0	0.345	0	0.9	0.471	0.962
CREB3	DCSTAMP	4441225	4437421	9606.ENSP00000342136	9606.ENSP00000297581	0	0	0	0	0	0.379	0.9	0.45	0.962
CXCL16	CX3CL1	4437032	4432567	9606.ENSP00000293778	9606.ENSP00000006053	0	0	0	0	0	0	0.9	0.64	0.962
DCLRE1C	ATM	4445031	4436300	9606.ENSP00000367527	9606.ENSP00000278616	0	0	0	0	0.08	0.32	0.9	0.465	0.962
CREB1	GSK3B	4447522	4439717	9606.ENSP00000387699	9606.ENSP00000324806	0	0	0	0	0.058	0.379	0.8	0.715	0.962
CXCL12	CX3CR1	4446453	4442101	9606.ENSP00000379140	9606.ENSP00000351059	0	0	0	0	0	0	0.9	0.642	0.962
CTSC	CTSG	4433384	4432948	9606.ENSP00000227266	9606.ENSP00000216336	0	0	0	0	0	0	0.9	0.64	0.962
CXCL9	ACKR3	4442567	4436051	9606.ENSP00000354901	9606.ENSP00000272928	0	0	0	0	0	0	0.9	0.636	0.962
B2M	CTSS	4450405	4443237	9606.ENSP00000452780	9606.ENSP00000357981	0	0	0	0	0.463	0	0.9	0.355	0.962
CCR1	CX3CL1	4437243	4432567	9606.ENSP00000296140	9606.ENSP00000006053	0	0	0	0	0.058	0	0.9	0.632	0.962
CCL8	CCR2	4446293	4436955	9606.ENSP00000378118	9606.ENSP00000292301	0	0	0	0	0.109	0.52	0.6	0.805	0.962
CEBPA	CEBPB	4449403	4438125	9606.ENSP00000427514	9606.ENSP00000305422	0	0	0	0.753	0.135	0.472	0.9	0.971	0.962
CCL20	CCR2	4442174	4436955	9606.ENSP00000351671	9606.ENSP00000292301	0	0	0	0	0	0	0.9	0.641	0.962
C4A	C4BPB	4447940	4433860	9606.ENSP00000396688	9606.ENSP00000243611	0	0	0	0	0	0	0.9	0.641	0.962
GATA3	FOXP3	4445191	4444690	9606.ENSP00000368632	9606.ENSP00000365380	0	0	0	0	0	0.454	0	0.933	0.962
C4A	C1QB	4447940	4438900	9606.ENSP00000396688	9606.ENSP00000313967	0	0	0	0	0.159	0	0.9	0.58	0.961
CHUK	CASP8	4443527	4442125	9606.ENSP00000359424	9606.ENSP00000351273	0	0	0	0	0	0.374	0.9	0.43	0.961
GSN	APP	4444265	4436608	9606.ENSP00000362924	9606.ENSP00000284981	0	0	0	0	0.088	0.379	0.9	0.4	0.961
APOA2	C3	4443001	4433951	9606.ENSP00000356969	9606.ENSP00000245907	0	0	0	0	0.109	0	0.9	0.605	0.961
BLM	FANCC	4441703	4436795	9606.ENSP00000347232	9606.ENSP00000289081	0	0	0	0	0	0	0.9	0.628	0.961
CXCL13	CCL1	4436695	4433340	9606.ENSP00000286758	9606.ENSP00000225842	0	0	0	0	0	0	0.9	0.631	0.961
C3AR1	CCR1	4437821	4437243	9606.ENSP00000302079	9606.ENSP00000296140	0	0	0	0.595	0.574	0	0.9	0.353	0.961
BNIP3	BCL2L1	4443138	4437866	9606.ENSP00000357625	9606.ENSP00000302564	0	0	0	0	0.062	0.454	0.8	0.671	0.961
DHX9	CTNNBL1	4442908	4442597	9606.ENSP00000356520	9606.ENSP00000355050	0	0	0	0	0.627	0	0.9	0.06	0.961
CEBPA	FLT3	4449403	4433801	9606.ENSP00000427514	9606.ENSP00000241453	0	0	0	0	0.097	0.083	0.8	0.793	0.961
CARD11	CHUK	4446617	4443527	9606.ENSP00000380150	9606.ENSP00000359424	0	0	0	0	0.055	0.47	0.9	0.322	0.961
CD44	CD74	4448037	4432583	9606.ENSP00000398632	9606.ENSP00000009530	0	0	0	0	0.088	0.379	0.72	0.782	0.961
CD3G	CD8A	4449591	4447395	9606.ENSP00000431445	9606.ENSP00000386559	0	0	0	0	0.293	0	0.9	0.496	0.961
CCL25	CXCL9	4445907	4442567	9606.ENSP00000375086	9606.ENSP00000354901	0	0	0	0	0.082	0.069	0.9	0.604	0.961
ATG9A	ATG7	4447412	4441621	9606.ENSP00000386710	9606.ENSP00000346437	0	0	0	0	0.148	0.733	0	0.839	0.96
CCL20	CCR1	4442174	4437243	9606.ENSP00000351671	9606.ENSP00000296140	0	0	0	0	0.076	0	0.9	0.603	0.96
C8A	C9	4442465	4435259	9606.ENSP00000354458	9606.ENSP00000263408	0	0	0	0.781	0.341	0.379	0.9	0.576	0.96
ERCC2	ATM	4445965	4436300	9606.ENSP00000375809	9606.ENSP00000278616	0	0	0	0	0.061	0	0.9	0.616	0.96
CD19	CD22	4449841	4432661	9606.ENSP00000437940	9606.ENSP00000085219	0	0	0	0	0.229	0.294	0	0.933	0.96
CXCR3	CX3CL1	4444247	4432567	9606.ENSP00000362795	9606.ENSP00000006053	0	0	0	0	0	0	0.9	0.622	0.96
CCL5	CXCR6	4451102	4447901	9606.ENSP00000474412	9606.ENSP00000395704	0	0	0	0	0.184	0	0.9	0.557	0.96
CXCL1	CCR1	4446449	4437243	9606.ENSP00000379110	9606.ENSP00000296140	0	0	0	0	0.096	0	0.9	0.594	0.96
CD83	CD86	4445165	4440320	9606.ENSP00000368450	9606.ENSP00000332049	0	0	0	0	0.164	0	0	0.954	0.96
BCL10	CHUK	4443578	4443527	9606.ENSP00000359612	9606.ENSP00000359424	0	0	0	0	0.062	0.355	0.9	0.421	0.96
CCR10	CCL19	4440365	4438451	9606.ENSP00000332504	9606.ENSP00000308815	0	0	0	0	0	0.354	0.9	0.444	0.96
CDKN2A	ABL1	4448997	4443923	9606.ENSP00000418915	9606.ENSP00000361423	0	0	0	0	0	0.125	0.9	0.58	0.96
FOS	DUSP1	4438204	4433734	9606.ENSP00000306245	9606.ENSP00000239223	0	0	0	0	0.873	0.111	0	0.674	0.96
CD40	CD80	4443911	4435403	9606.ENSP00000361359	9606.ENSP00000264246	0	0	0	0	0.121	0	0	0.956	0.96
DLL1	DTX1	4442733	4434558	9606.ENSP00000355718	9606.ENSP00000257600	0	0	0	0	0.069	0.15	0.9	0.556	0.96
CXCL1	CXCL16	4446449	4437032	9606.ENSP00000379110	9606.ENSP00000293778	0	0	0	0	0.09	0	0.9	0.588	0.959
F2	F2RL1	4438421	4437321	9606.ENSP00000308541	9606.ENSP00000296677	0	0	0	0	0.061	0.348	0.9	0.413	0.959
ADCYAP1	CRHR1	4450674	4446798	9606.ENSP00000462647	9606.ENSP00000381333	0	0	0	0	0.144	0.26	0.9	0.44	0.959
CD19	BLNK	4449841	4433296	9606.ENSP00000437940	9606.ENSP00000224337	0	0	0	0	0.152	0	0.9	0.56	0.959
BAP1	BMI1	4448867	4444763	9606.ENSP00000417132	9606.ENSP00000365851	0	0	0	0	0.05	0.534	0.9	0.189	0.959
APOE	C3	4434227	4433951	9606.ENSP00000252486	9606.ENSP00000245907	0	0	0	0	0.138	0	0.9	0.57	0.959
CXCL12	CCR9	4446453	4442025	9606.ENSP00000379140	9606.ENSP00000350256	0	0	0	0	0	0.162	0.9	0.561	0.959
CXCL1	CCR5	4446449	4436956	9606.ENSP00000379110	9606.ENSP00000292303	0	0	0	0	0.065	0	0.9	0.606	0.959
GSDMD	CASP1	4449662	4449658	9606.ENSP00000433209	9606.ENSP00000433138	0	0	0	0	0.109	0.157	0.8	0.761	0.959
CFI	C2	4446295	4437564	9606.ENSP00000378130	9606.ENSP00000299367	0	0	0	0	0.098	0	0.9	0.589	0.959
AP3B1	BLOC1S6	4434419	4433120	9606.ENSP00000255194	9606.ENSP00000220531	0	0	0	0	0.062	0	0.9	0.599	0.959
CCL20	CCL1	4442174	4433340	9606.ENSP00000351671	9606.ENSP00000225842	0	0	0	0	0.093	0	0.9	0.585	0.959
CD8A	CD3E	4447395	4442492	9606.ENSP00000386559	9606.ENSP00000354566	0	0	0	0	0.366	0	0.9	0.417	0.959
CXCR4	CX3CL1	4447439	4432567	9606.ENSP00000386884	9606.ENSP00000006053	0	0	0	0	0.062	0	0.9	0.607	0.959
CXCL5	CCL1	4437222	4433340	9606.ENSP00000296027	9606.ENSP00000225842	0	0	0	0	0.062	0	0.9	0.598	0.959
CCL28	CXCR5	4442460	4436951	9606.ENSP00000354416	9606.ENSP00000292174	0	0	0	0	0	0	0.9	0.609	0.959
C4A	C1QC	4447940	4444427	9606.ENSP00000396688	9606.ENSP00000363770	0	0	0	0	0.16	0	0.9	0.551	0.959
BTK	FYN	4451790	4441647	9606.ENSP00000483570	9606.ENSP00000346671	0	0	0	0.848	0.063	0.556	0.9	0.654	0.959
CXCL5	CX3CL1	4437222	4432567	9606.ENSP00000296027	9606.ENSP00000006053	0	0	0	0	0.061	0	0.9	0.603	0.959
ABL2	CRKL	4449407	4441611	9606.ENSP00000427562	9606.ENSP00000346300	0	0	0	0.595	0.077	0.733	0.8	0.629	0.959
C4B	C1QC	4448805	4444427	9606.ENSP00000415941	9606.ENSP00000363770	0	0	0	0	0.17	0	0.9	0.554	0.959
CCL19	CCL1	4438451	4433340	9606.ENSP00000308815	9606.ENSP00000225842	0	0	0	0	0.108	0	0.9	0.568	0.958
CD3G	CD4	4449591	4432588	9606.ENSP00000431445	9606.ENSP00000011653	0	0	0	0	0.174	0	0.9	0.54	0.958
CASP8	APP	4442125	4436608	9606.ENSP00000351273	9606.ENSP00000284981	0	0	0	0	0	0.379	0.9	0.39	0.958
CXCL1	CXCR3	4446449	4444247	9606.ENSP00000379110	9606.ENSP00000362795	0	0	0	0	0	0	0.9	0.603	0.958
CXCR6	CXCL9	4447901	4442567	9606.ENSP00000395704	9606.ENSP00000354901	0	0	0	0	0.172	0	0.9	0.54	0.958
CCL20	CXCL16	4442174	4437032	9606.ENSP00000351671	9606.ENSP00000293778	0	0	0	0	0.075	0	0.9	0.584	0.958
CD3E	CD86	4442492	4440320	9606.ENSP00000354566	9606.ENSP00000332049	0	0	0	0	0.185	0	0.9	0.527	0.958
CCL11	CCR2	4437839	4436955	9606.ENSP00000302234	9606.ENSP00000292301	0	0	0	0	0.087	0.52	0.6	0.788	0.958
CXCL2	CX3CL1	4449392	4432567	9606.ENSP00000427279	9606.ENSP00000006053	0	0	0	0	0.061	0	0.9	0.589	0.958
CCL20	CX3CL1	4442174	4432567	9606.ENSP00000351671	9606.ENSP00000006053	0	0	0	0	0	0	0.9	0.601	0.958
CD40	CD86	4443911	4440320	9606.ENSP00000361359	9606.ENSP00000332049	0	0	0	0	0.119	0	0	0.953	0.958
AKT1	CD40	4450372	4443911	9606.ENSP00000451828	9606.ENSP00000361359	0	0	0	0	0	0.124	0.9	0.56	0.958
DLL1	ADAM17	4442733	4438549	9606.ENSP00000355718	9606.ENSP00000309968	0	0	0	0	0	0.169	0.9	0.536	0.958
CCR1	CXCL13	4437243	4436695	9606.ENSP00000296140	9606.ENSP00000286758	0	0	0	0	0.064	0	0.9	0.586	0.957
CCR10	CXCL13	4440365	4436695	9606.ENSP00000332504	9606.ENSP00000286758	0	0	0	0	0	0.354	0.9	0.4	0.957
CCL25	CXCL16	4445907	4437032	9606.ENSP00000375086	9606.ENSP00000293778	0	0	0	0	0.062	0	0.9	0.585	0.957
CXCL9	CXCR2	4442567	4439296	9606.ENSP00000354901	9606.ENSP00000319635	0	0	0	0	0	0	0.9	0.597	0.957
CCR9	CCL19	4442025	4438451	9606.ENSP00000350256	9606.ENSP00000308815	0	0	0	0	0	0	0.9	0.592	0.957
C8A	C6	4442465	4435261	9606.ENSP00000354458	9606.ENSP00000263413	0	0	0	0.812	0.57	0	0.9	0.281	0.957
CXCR4	CXCL9	4447439	4442567	9606.ENSP00000386884	9606.ENSP00000354901	0	0	0	0	0.065	0	0.9	0.584	0.957
CXCL2	CCR1	4449392	4437243	9606.ENSP00000427279	9606.ENSP00000296140	0	0	0	0	0.085	0	0.9	0.572	0.957
FPR1	C5AR1	4450996	4441697	9606.ENSP00000471493	9606.ENSP00000347197	0	0	0	0.811	0.546	0	0.9	0.582	0.957
CXCL16	CXCL13	4437032	4436695	9606.ENSP00000293778	9606.ENSP00000286758	0	0	0	0	0.062	0	0.9	0.587	0.957
CCL25	CCL1	4445907	4433340	9606.ENSP00000375086	9606.ENSP00000225842	0	0	0	0	0	0	0.9	0.587	0.957
CXCR1	CX3CL1	4437175	4432567	9606.ENSP00000295683	9606.ENSP00000006053	0	0	0	0	0	0	0.9	0.587	0.957
CCL25	CXCR3	4445907	4444247	9606.ENSP00000375086	9606.ENSP00000362795	0	0	0	0	0	0.05	0.9	0.586	0.957
CCL25	CXCL10	4445907	4438146	9606.ENSP00000375086	9606.ENSP00000305651	0	0	0	0	0.055	0.069	0.9	0.576	0.957
DMTN	ADD1	4449420	4435492	9606.ENSP00000427866	9606.ENSP00000264758	0	0	0	0	0.082	0	0.9	0.578	0.957
C3AR1	CCR5	4437821	4436956	9606.ENSP00000302079	9606.ENSP00000292303	0	0	0	0.595	0.552	0	0.9	0.26	0.957
CXCL2	CXCL13	4449392	4436695	9606.ENSP00000427279	9606.ENSP00000286758	0	0	0	0	0	0	0.9	0.596	0.957
CX3CR1	CXCL10	4442101	4438146	9606.ENSP00000351059	9606.ENSP00000305651	0	0	0	0	0	0	0.9	0.587	0.957
ADAM17	EREG	4438549	4433915	9606.ENSP00000309968	9606.ENSP00000244869	0	0	0	0	0	0	0.9	0.592	0.957
BCAR1	CSK	4447708	4433108	9606.ENSP00000391669	9606.ENSP00000220003	0	0	0	0	0.061	0.061	0.9	0.573	0.957
CXCR2	CX3CL1	4439296	4432567	9606.ENSP00000319635	9606.ENSP00000006053	0	0	0	0	0	0	0.9	0.594	0.957
C4B	C1QA	4448805	4444428	9606.ENSP00000415941	9606.ENSP00000363773	0	0	0	0	0.16	0	0.9	0.535	0.957
FPR1	CXCR2	4450996	4439296	9606.ENSP00000471493	9606.ENSP00000319635	0	0	0	0.755	0.532	0	0.9	0.557	0.957
CCL5	CCR8	4451102	4439852	9606.ENSP00000474412	9606.ENSP00000326432	0	0	0	0	0.063	0.05	0.9	0.581	0.957
CDKN2A	CCND3	4448997	4444072	9606.ENSP00000418915	9606.ENSP00000362082	0	0	0	0	0	0	0.9	0.589	0.957
CXCL1	CCL19	4446449	4438451	9606.ENSP00000379110	9606.ENSP00000308815	0	0	0	0	0.061	0	0.9	0.581	0.957
CCR5	CXCL13	4436956	4436695	9606.ENSP00000292303	9606.ENSP00000286758	0	0	0	0	0.108	0	0.9	0.562	0.957
CXCL2	CCL1	4449392	4433340	9606.ENSP00000427279	9606.ENSP00000225842	0	0	0	0	0.077	0	0.9	0.572	0.957
ACTN1	EZR	4446270	4442801	9606.ENSP00000377941	9606.ENSP00000356042	0	0	0	0	0.062	0.401	0.9	0.316	0.956
FZD5	AXIN1	4442500	4435059	9606.ENSP00000354607	9606.ENSP00000262320	0	0	0	0	0.062	0	0.9	0.577	0.956
C3	CTSG	4433951	4432948	9606.ENSP00000245907	9606.ENSP00000216336	0	0	0	0	0	0.384	0.9	0.348	0.956
CXCL9	CXCR1	4442567	4437175	9606.ENSP00000354901	9606.ENSP00000295683	0	0	0	0	0.069	0	0.9	0.566	0.956
CXCL2	CXCR4	4449392	4447439	9606.ENSP00000427279	9606.ENSP00000386884	0	0	0	0	0	0	0.9	0.58	0.956
CYLD	FADD	4447722	4437802	9606.ENSP00000392025	9606.ENSP00000301838	0	0	0	0	0	0	0.9	0.583	0.956
APOA4	APOA1	4442050	4433668	9606.ENSP00000350425	9606.ENSP00000236850	0	0	0	0.706	0.448	0	0.9	0.82	0.956
CXCR6	CXCL12	4447901	4446453	9606.ENSP00000395704	9606.ENSP00000379140	0	0	0	0	0	0	0.9	0.582	0.956
CCL19	CXCL5	4438451	4437222	9606.ENSP00000308815	9606.ENSP00000296027	0	0	0	0	0.061	0	0.9	0.573	0.956
CD28	CD3D	4439725	4437689	9606.ENSP00000324890	9606.ENSP00000300692	0	0	0	0	0.347	0	0.9	0.382	0.956
APP	APOA1	4436608	4433668	9606.ENSP00000284981	9606.ENSP00000236850	0	0	0	0	0.062	0.379	0.9	0.344	0.956
ADCY7	DRD2	4446306	4442557	9606.ENSP00000378187	9606.ENSP00000354859	0	0	0	0	0.063	0.06	0.9	0.56	0.956
GPC3	EXT1	4446259	4445023	9606.ENSP00000377836	9606.ENSP00000367446	0	0	0	0	0.062	0	0.9	0.576	0.956
CCL19	CXCL16	4438451	4437032	9606.ENSP00000308815	9606.ENSP00000293778	0	0	0	0	0.061	0	0.9	0.571	0.956
CCR3	CCL7	4449993	4445079	9606.ENSP00000441600	9606.ENSP00000367832	0	0	0	0	0.061	0.432	0.6	0.818	0.956
CDC42	EPS8	4446990	4436418	9606.ENSP00000383118	9606.ENSP00000281172	0	0	0	0	0	0	0.9	0.584	0.956
C8B	C9	4443704	4435259	9606.ENSP00000360281	9606.ENSP00000263408	0	0	0	0.739	0.53	0	0.9	0.483	0.956
CCL25	CXCL5	4445907	4437222	9606.ENSP00000375086	9606.ENSP00000296027	0	0	0	0	0.055	0.069	0.9	0.56	0.956
CCL4	CX3CR1	4451651	4442101	9606.ENSP00000482259	9606.ENSP00000351059	0	0	0	0	0.076	0	0.9	0.565	0.956
CXCR4	CCL20	4447439	4442174	9606.ENSP00000386884	9606.ENSP00000351671	0	0	0	0	0	0	0.9	0.586	0.956
CXCL2	CCR5	4449392	4436956	9606.ENSP00000427279	9606.ENSP00000292303	0	0	0	0	0.069	0	0.9	0.572	0.956
CXCL12	CCR8	4446453	4439852	9606.ENSP00000379140	9606.ENSP00000326432	0	0	0	0	0	0.162	0.9	0.51	0.955
CXCR2	CXCL13	4439296	4436695	9606.ENSP00000319635	9606.ENSP00000286758	0	0	0	0	0	0	0.9	0.572	0.955
CCR8	CCL19	4439852	4438451	9606.ENSP00000326432	9606.ENSP00000308815	0	0	0	0	0	0	0.9	0.574	0.955
FANCC	ERCC1	4436795	4432595	9606.ENSP00000289081	9606.ENSP00000013807	0	0	0	0	0	0	0.9	0.572	0.955
CD3E	CD4	4442492	4432588	9606.ENSP00000354566	9606.ENSP00000011653	0	0	0	0	0.218	0	0.9	0.48	0.955
CXCL1	CX3CR1	4446449	4442101	9606.ENSP00000379110	9606.ENSP00000351059	0	0	0	0	0	0	0.9	0.574	0.955
CACNA1F	CACNB3	4444703	4437715	9606.ENSP00000365441	9606.ENSP00000301050	0	0	0	0	0.061	0.314	0.9	0.387	0.955
CCR1	CXCL5	4437243	4437222	9606.ENSP00000296140	9606.ENSP00000296027	0	0	0	0	0.085	0	0.9	0.551	0.955
FPR2	CXCR1	4450891	4437175	9606.ENSP00000468897	9606.ENSP00000295683	0	0	0	0.746	0.521	0	0.9	0.474	0.955
CXCL5	CCR2	4437222	4436955	9606.ENSP00000296027	9606.ENSP00000292301	0	0	0	0	0.057	0	0.9	0.569	0.955
ACTG1	ACTN1	4450595	4446270	9606.ENSP00000458162	9606.ENSP00000377941	0	0	0	0	0.109	0.564	0.8	0.492	0.955
C4A	C1QA	4447940	4444428	9606.ENSP00000396688	9606.ENSP00000363773	0	0	0	0	0.155	0	0.9	0.516	0.955
A2M	CLU	4439653	4438974	9606.ENSP00000323929	9606.ENSP00000315130	0	0	0	0	0.076	0	0.9	0.559	0.955
DEFB125	DEFB112	4445687	4439259	9606.ENSP00000371847	9606.ENSP00000319126	0	0	0	0	0.15	0	0.9	0.514	0.955
C4A	APOA2	4447940	4443001	9606.ENSP00000396688	9606.ENSP00000356969	0	0	0	0	0.083	0.379	0.9	0.308	0.955
FYN	CD79A	4441647	4433192	9606.ENSP00000346671	9606.ENSP00000221972	0	0	0	0	0	0.316	0.9	0.4	0.955
EPHA2	CTNNB1	4442119	4441426	9606.ENSP00000351209	9606.ENSP00000344456	0	0	0	0	0.065	0.444	0.9	0.248	0.955
DEFB119	DEFB1	4444710	4437405	9606.ENSP00000365492	9606.ENSP00000297439	0	0	0	0	0	0	0.9	0.576	0.955
CXCL5	CXCL16	4437222	4437032	9606.ENSP00000296027	9606.ENSP00000293778	0	0	0	0	0.061	0	0.9	0.569	0.955
ACKR2	CCL25	4448856	4445907	9606.ENSP00000416996	9606.ENSP00000375086	0	0	0	0	0	0.36	0	0.932	0.954
ACTR2	DAB2	4444985	4438856	9606.ENSP00000367220	9606.ENSP00000313391	0	0	0	0	0.061	0.524	0.9	0.097	0.954
CCL19	CX3CL1	4438451	4432567	9606.ENSP00000308815	9606.ENSP00000006053	0	0	0	0	0.08	0	0.9	0.548	0.954
CCR2	CCL1	4436955	4433340	9606.ENSP00000292301	9606.ENSP00000225842	0	0	0	0	0.051	0	0.9	0.561	0.954
CXCL2	CXCR3	4449392	4444247	9606.ENSP00000427279	9606.ENSP00000362795	0	0	0	0	0	0	0.9	0.559	0.954
CCL20	CXCR5	4442174	4436951	9606.ENSP00000351671	9606.ENSP00000292174	0	0	0	0	0.061	0	0.9	0.549	0.954
CD247	CSK	4442542	4433108	9606.ENSP00000354782	9606.ENSP00000220003	0	0	0	0	0.103	0.435	0.9	0.213	0.954
AGER	APP	4444498	4436608	9606.ENSP00000364210	9606.ENSP00000284981	0	0	0	0	0	0	0.9	0.568	0.954
EZR	CASP8	4442801	4442125	9606.ENSP00000356042	9606.ENSP00000351273	0	0	0	0	0.056	0.48	0.9	0.186	0.954
CXCR6	CXCL10	4447901	4438146	9606.ENSP00000395704	9606.ENSP00000305651	0	0	0	0	0.101	0	0.9	0.532	0.954
CCL20	CXCR2	4442174	4439296	9606.ENSP00000351671	9606.ENSP00000319635	0	0	0	0	0	0	0.9	0.566	0.954
CXCR4	CCL25	4447439	4445907	9606.ENSP00000386884	9606.ENSP00000375086	0	0	0	0	0	0.05	0.9	0.559	0.954
FGR	FCGR3A	4444303	4442995	9606.ENSP00000363117	9606.ENSP00000356946	0	0	0	0	0.552	0.05	0.9	0.052	0.954
CXCL2	CXCL16	4449392	4437032	9606.ENSP00000427279	9606.ENSP00000293778	0	0	0	0	0.086	0	0.9	0.543	0.954
CXCR4	CXCL5	4447439	4437222	9606.ENSP00000386884	9606.ENSP00000296027	0	0	0	0	0	0	0.9	0.563	0.954
BCL6	CD22	4447113	4432661	9606.ENSP00000384371	9606.ENSP00000085219	0	0	0	0	0	0	0.9	0.559	0.954
CXCL12	CCL1	4446453	4433340	9606.ENSP00000379140	9606.ENSP00000225842	0	0	0	0	0	0	0.9	0.564	0.954
CDC42	APC	4446990	4434547	9606.ENSP00000383118	9606.ENSP00000257430	0	0	0	0	0.055	0.332	0.9	0.367	0.954
FYN	CSK	4441647	4433108	9606.ENSP00000346671	9606.ENSP00000220003	0	0	0.415	0.863	0.05	0.472	0.9	0.876	0.954
CEBPA	CEBPD	4449403	4447322	9606.ENSP00000427514	9606.ENSP00000386165	0	0	0	0.766	0.193	0.379	0.9	0.739	0.954
CCL4	CCL25	4451651	4445907	9606.ENSP00000482259	9606.ENSP00000375086	0	0	0	0	0.062	0	0.9	0.551	0.954
CITED1	EP300	4448196	4435224	9606.ENSP00000401764	9606.ENSP00000263253	0	0	0	0	0	0.379	0.9	0.326	0.954
CXCL3	CXCL13	4437221	4436695	9606.ENSP00000296026	9606.ENSP00000286758	0	0	0	0	0	0	0.9	0.56	0.954
CD86	CD4	4440320	4432588	9606.ENSP00000332049	9606.ENSP00000011653	0	0	0	0	0.291	0	0.9	0.404	0.954
CXCR3	CXCL16	4444247	4437032	9606.ENSP00000362795	9606.ENSP00000293778	0	0	0	0	0.062	0	0.9	0.556	0.954
FYN	ERBB2	4441647	4435897	9606.ENSP00000346671	9606.ENSP00000269571	0	0	0	0.695	0	0.472	0.9	0.525	0.953
CCR5	CCL1	4436956	4433340	9606.ENSP00000292303	9606.ENSP00000225842	0	0	0	0	0.074	0	0.9	0.54	0.953
FBN1	COL3A1	4439770	4438049	9606.ENSP00000325527	9606.ENSP00000304408	0	0	0	0	0.857	0.063	0	0.68	0.953
CD47	CLEC12A	4442657	4441774	9606.ENSP00000355361	9606.ENSP00000347916	0	0	0	0	0.061	0	0.9	0.545	0.953
CXCL10	CXCR5	4438146	4436951	9606.ENSP00000305651	9606.ENSP00000292174	0	0	0	0	0.062	0	0.9	0.547	0.953
CXCR3	CXCL5	4444247	4437222	9606.ENSP00000362795	9606.ENSP00000296027	0	0	0	0	0	0	0.9	0.554	0.953
CD5	CD4	4441273	4432588	9606.ENSP00000342681	9606.ENSP00000011653	0	0	0	0	0.197	0.861	0	0.618	0.953
GPC3	BMP4	4446259	4433931	9606.ENSP00000377836	9606.ENSP00000245451	0	0	0	0	0.088	0.185	0.9	0.445	0.953
CD2	FCGR3A	4443326	4442995	9606.ENSP00000358490	9606.ENSP00000356946	0	0	0	0	0.337	0	0.9	0.352	0.953
GSK3B	EIF2B5	4439717	4436092	9606.ENSP00000324806	9606.ENSP00000273783	0	0	0	0	0.071	0.386	0.9	0.273	0.953
CCR3	CX3CL1	4449993	4432567	9606.ENSP00000441600	9606.ENSP00000006053	0	0	0	0	0.049	0	0.9	0.549	0.953
BCL6	CD79B	4447113	4446076	9606.ENSP00000384371	9606.ENSP00000376544	0	0	0	0	0.061	0	0.9	0.54	0.953
EZR	FADD	4442801	4437802	9606.ENSP00000356042	9606.ENSP00000301838	0	0	0	0	0	0.518	0.9	0.121	0.953
CCL4	CXCL16	4451651	4437032	9606.ENSP00000482259	9606.ENSP00000293778	0	0	0	0	0.102	0	0.9	0.528	0.953
CLU	APOE	4438974	4434227	9606.ENSP00000315130	9606.ENSP00000252486	0	0	0	0	0.099	0	0.72	0.832	0.953
CXCL2	CCL19	4449392	4438451	9606.ENSP00000427279	9606.ENSP00000308815	0	0	0	0	0.061	0	0.9	0.545	0.953
CD8A	CD28	4447395	4439725	9606.ENSP00000386559	9606.ENSP00000324890	0	0	0	0	0.083	0	0.9	0.537	0.953
CCL20	CCR8	4442174	4439852	9606.ENSP00000351671	9606.ENSP00000326432	0	0	0	0	0	0	0.9	0.55	0.953
CCR3	CCL20	4449993	4442174	9606.ENSP00000441600	9606.ENSP00000351671	0	0	0	0	0	0	0.9	0.558	0.953
CCL25	CCR5	4445907	4436956	9606.ENSP00000375086	9606.ENSP00000292303	0	0	0	0	0	0.05	0.9	0.543	0.952
CCR2	CXCL13	4436955	4436695	9606.ENSP00000292301	9606.ENSP00000286758	0	0	0	0	0.063	0	0.9	0.538	0.952
CXCR1	CXCL13	4437175	4436695	9606.ENSP00000295683	9606.ENSP00000286758	0	0	0	0	0	0	0.9	0.543	0.952
CXCL12	CXCL3	4446453	4437221	9606.ENSP00000379140	9606.ENSP00000296026	0	0	0	0	0	0	0.9	0.548	0.952
BTK	FAS	4451790	4441783	9606.ENSP00000483570	9606.ENSP00000347979	0	0	0	0	0	0.379	0.9	0.299	0.952
GATA3	EP300	4445191	4435224	9606.ENSP00000368632	9606.ENSP00000263253	0	0	0	0	0	0.188	0.9	0.458	0.952
CCR3	CXCL1	4449993	4446449	9606.ENSP00000441600	9606.ENSP00000379110	0	0	0	0	0.055	0	0.9	0.54	0.952
AKT1	CD19	4450372	4449841	9606.ENSP00000451828	9606.ENSP00000437940	0	0	0	0	0.062	0	0.9	0.53	0.952
APCS	APOA1	4434407	4433668	9606.ENSP00000255040	9606.ENSP00000236850	0	0	0	0	0.114	0	0.9	0.511	0.952
CCL25	CCR8	4445907	4439852	9606.ENSP00000375086	9606.ENSP00000326432	0	0	0	0	0.062	0.05	0.9	0.53	0.952
CXCL1	CCL25	4446449	4445907	9606.ENSP00000379110	9606.ENSP00000375086	0	0	0	0	0.055	0.069	0.9	0.523	0.952
DEFA1B	DEFA3	4445711	4440017	9606.ENSP00000372136	9606.ENSP00000328359	0	0	0	0.983	0.771	0.8	0	0.736	0.952
ADIPOQ	CRP	4447630	4434405	9606.ENSP00000389814	9606.ENSP00000255030	0	0	0	0	0	0	0	0.952	0.952
CCR3	CCL1	4449993	4433340	9606.ENSP00000441600	9606.ENSP00000225842	0	0	0	0	0.051	0	0.9	0.543	0.952
BAK1	BAX	4444397	4437004	9606.ENSP00000363591	9606.ENSP00000293288	0	0	0	0.654	0.088	0.379	0.9	0.674	0.952
CXCL5	CCR5	4437222	4436956	9606.ENSP00000296027	9606.ENSP00000292303	0	0	0	0	0.084	0	0.9	0.52	0.952
ADCY7	GNAS	4446306	4443667	9606.ENSP00000378187	9606.ENSP00000360141	0	0	0	0	0.063	0.184	0.9	0.453	0.952
CCL25	CX3CL1	4445907	4432567	9606.ENSP00000375086	9606.ENSP00000006053	0	0	0	0	0	0	0.9	0.548	0.952
ADORA3	CNR1	4443373	4443334	9606.ENSP00000358730	9606.ENSP00000358513	0	0	0	0	0.065	0	0.9	0.53	0.952
CAV1	AXIN1	4440933	4435059	9606.ENSP00000339191	9606.ENSP00000262320	0	0	0	0	0	0.336	0.9	0.345	0.952
CCR3	CCL25	4449993	4445907	9606.ENSP00000441600	9606.ENSP00000375086	0	0	0	0	0	0.05	0.9	0.526	0.951
CXCL13	CX3CL1	4436695	4432567	9606.ENSP00000286758	9606.ENSP00000006053	0	0	0	0	0	0	0.9	0.53	0.951
CD274	CTLA4	4445568	4438004	9606.ENSP00000370989	9606.ENSP00000303939	0	0	0	0	0.061	0.32	0	0.93	0.951
CNR2	DRD2	4444398	4442557	9606.ENSP00000363596	9606.ENSP00000354859	0	0	0	0	0	0	0.9	0.534	0.951
CXCR4	CXCL16	4447439	4437032	9606.ENSP00000386884	9606.ENSP00000293778	0	0	0	0	0	0	0.9	0.539	0.951
CCL25	CCR2	4445907	4436955	9606.ENSP00000375086	9606.ENSP00000292301	0	0	0	0	0	0.05	0.9	0.527	0.951
DAB2	CFTR	4438856	4432552	9606.ENSP00000313391	9606.ENSP00000003084	0	0	0	0	0	0.379	0.9	0.278	0.951
ELANE	CTSC	4450799	4433384	9606.ENSP00000466090	9606.ENSP00000227266	0	0	0	0	0	0	0.9	0.535	0.951
CCL5	ANXA1	4451102	4444796	9606.ENSP00000474412	9606.ENSP00000366109	0	0	0	0	0.061	0	0.9	0.524	0.951
CCR3	CXCL13	4449993	4436695	9606.ENSP00000441600	9606.ENSP00000286758	0	0	0	0	0.061	0	0.9	0.523	0.951
CCR3	CXCL5	4449993	4437222	9606.ENSP00000441600	9606.ENSP00000296027	0	0	0	0	0.062	0	0.9	0.52	0.951
CXCR4	CCL11	4447439	4437839	9606.ENSP00000386884	9606.ENSP00000302234	0	0	0	0	0.062	0.124	0.9	0.48	0.951
CXCL3	CX3CL1	4437221	4432567	9606.ENSP00000296026	9606.ENSP00000006053	0	0	0	0	0.061	0	0.9	0.521	0.951
CCR8	CXCL10	4439852	4438146	9606.ENSP00000326432	9606.ENSP00000305651	0	0	0	0	0	0	0.9	0.537	0.951
CD3E	CD80	4442492	4435403	9606.ENSP00000354566	9606.ENSP00000264246	0	0	0	0	0.078	0	0.9	0.514	0.951
FASLG	EZR	4442944	4442801	9606.ENSP00000356694	9606.ENSP00000356042	0	0	0	0	0	0.48	0.9	0.146	0.951
CD3D	CD4	4437689	4432588	9606.ENSP00000300692	9606.ENSP00000011653	0	0	0	0	0.228	0	0.9	0.421	0.951
CCL20	CXCR1	4442174	4437175	9606.ENSP00000351671	9606.ENSP00000295683	0	0	0	0	0	0	0.9	0.536	0.951
FOXO3	CHUK	4447277	4443527	9606.ENSP00000385824	9606.ENSP00000359424	0	0	0	0	0	0.416	0.9	0.229	0.951
C4A	APOA1	4447940	4433668	9606.ENSP00000396688	9606.ENSP00000236850	0	0	0	0	0.116	0	0.9	0.493	0.951
CCR3	CCL28	4449993	4442460	9606.ENSP00000441600	9606.ENSP00000354416	0	0	0	0	0	0.379	0.9	0.288	0.951
CXCL9	CCR8	4442567	4439852	9606.ENSP00000354901	9606.ENSP00000326432	0	0	0	0	0.07	0	0.9	0.518	0.951
CD8A	CD247	4447395	4442542	9606.ENSP00000386559	9606.ENSP00000354782	0	0	0	0	0.359	0	0.9	0.295	0.95
ADAM10	APOE	4434780	4434227	9606.ENSP00000260408	9606.ENSP00000252486	0	0	0	0	0	0	0.9	0.53	0.95
CXCL9	CXCR5	4442567	4436951	9606.ENSP00000354901	9606.ENSP00000292174	0	0	0	0	0.062	0	0.9	0.514	0.95
CD8B	CD4	4440235	4432588	9606.ENSP00000331172	9606.ENSP00000011653	0	0	0	0	0.127	0	0.9	0.483	0.95
CCR5	CCR2	4436956	4436955	9606.ENSP00000292303	9606.ENSP00000292301	0	0	0	0.968	0.328	0.305	0.9	0.937	0.95
ADAM17	DLL4	4438549	4434105	9606.ENSP00000309968	9606.ENSP00000249749	0	0	0	0	0	0.169	0.9	0.453	0.95
CCL1	CX3CL1	4433340	4432567	9606.ENSP00000225842	9606.ENSP00000006053	0	0	0	0	0	0	0.9	0.529	0.95
ABI1	DOCK1	4444683	4436372	9606.ENSP00000365312	9606.ENSP00000280333	0	0	0	0	0.062	0.065	0.9	0.503	0.95
A2M	FGA	4439653	4438214	9606.ENSP00000323929	9606.ENSP00000306361	0	0	0	0	0.185	0	0.9	0.436	0.95
EDN1	F2	4445200	4438421	9606.ENSP00000368683	9606.ENSP00000308541	0	0	0	0	0	0	0.9	0.52	0.95
C1QA	CRP	4444428	4434405	9606.ENSP00000363773	9606.ENSP00000255030	0	0	0	0	0	0.379	0.9	0.264	0.95
FGG	A2M	4440740	4439653	9606.ENSP00000336829	9606.ENSP00000323929	0	0	0	0	0.182	0	0.9	0.44	0.95
AGPAT5	GPAM	4436636	4435577	9606.ENSP00000285518	9606.ENSP00000265276	0.056	0	0	0	0.062	0	0.9	0.506	0.95
CCR7	CX3CL1	4433992	4432567	9606.ENSP00000246657	9606.ENSP00000006053	0	0	0	0	0	0	0.9	0.52	0.95
CXCR6	CCL20	4447901	4442174	9606.ENSP00000395704	9606.ENSP00000351671	0	0	0	0	0	0	0.9	0.527	0.95
ADAM17	ERBB2	4438549	4435897	9606.ENSP00000309968	9606.ENSP00000269571	0	0	0	0	0.049	0	0.9	0.523	0.95
CCL20	CCR9	4442174	4442025	9606.ENSP00000351671	9606.ENSP00000350256	0	0	0	0	0	0	0.9	0.53	0.95
AKT1	GAPDH	4450372	4433451	9606.ENSP00000451828	9606.ENSP00000229239	0	0	0	0	0.046	0.349	0	0.925	0.95
BCAR1	EPHA2	4447708	4442119	9606.ENSP00000391669	9606.ENSP00000351209	0	0	0	0	0.203	0.061	0.9	0.42	0.95
ACTG1	CDC42	4450595	4446990	9606.ENSP00000458162	9606.ENSP00000383118	0	0	0	0	0.105	0.084	0.9	0.47	0.95
BLK	BLNK	4434678	4433296	9606.ENSP00000259089	9606.ENSP00000224337	0	0	0	0	0.153	0.078	0.9	0.441	0.95
CXCR3	CCL1	4444247	4433340	9606.ENSP00000362795	9606.ENSP00000225842	0	0	0	0	0	0	0.9	0.529	0.95
EDN3	GNRH1	4440764	4436220	9606.ENSP00000337128	9606.ENSP00000276414	0	0	0	0	0	0	0.9	0.529	0.95
FYB	CD3E	4449385	4442492	9606.ENSP00000427114	9606.ENSP00000354566	0	0	0	0	0.358	0	0.9	0.294	0.95
CD2	CD7	4443326	4438745	9606.ENSP00000358490	9606.ENSP00000312027	0	0	0	0	0.403	0	0	0.92	0.95
CEBPD	EP300	4447322	4435224	9606.ENSP00000386165	9606.ENSP00000263253	0	0	0	0	0	0.404	0.9	0.222	0.949
CD300A	FCER1G	4442338	4436828	9606.ENSP00000353259	9606.ENSP00000289902	0	0	0	0	0.335	0.129	0.9	0.237	0.949
CCL4	CXCR6	4451651	4447901	9606.ENSP00000482259	9606.ENSP00000395704	0	0	0	0	0.099	0	0.9	0.486	0.949
ACVR1B	CFC1	4450048	4434685	9606.ENSP00000442656	9606.ENSP00000259216	0	0	0	0	0	0.08	0.9	0.496	0.949
CD8B	CD28	4440235	4439725	9606.ENSP00000331172	9606.ENSP00000324890	0	0	0	0	0.199	0	0.9	0.425	0.949
CXCL16	CCL1	4437032	4433340	9606.ENSP00000293778	9606.ENSP00000225842	0	0	0	0	0	0	0.9	0.516	0.949
CXCL3	CXCL16	4437221	4437032	9606.ENSP00000296026	9606.ENSP00000293778	0	0	0	0	0.083	0	0.9	0.491	0.949
C8B	CLU	4443704	4438974	9606.ENSP00000360281	9606.ENSP00000315130	0	0	0	0	0	0.379	0.9	0.251	0.949
GPR183	CXCL13	4444726	4436695	9606.ENSP00000365596	9606.ENSP00000286758	0	0	0	0	0.077	0	0.9	0.492	0.949
CCL19	CXCR1	4438451	4437175	9606.ENSP00000308815	9606.ENSP00000295683	0	0	0	0	0	0	0.9	0.511	0.949
CCL4	GPR183	4451651	4444726	9606.ENSP00000482259	9606.ENSP00000365596	0	0	0	0	0.452	0	0.9	0.149	0.949
CXCL9	CX3CR1	4442567	4442101	9606.ENSP00000354901	9606.ENSP00000351059	0	0	0	0	0	0	0.9	0.515	0.949
CXCL3	CCL1	4437221	4433340	9606.ENSP00000296026	9606.ENSP00000225842	0	0	0	0	0.104	0	0.9	0.479	0.949
CXCR2	CCL19	4439296	4438451	9606.ENSP00000319635	9606.ENSP00000308815	0	0	0	0	0	0	0.9	0.519	0.949
CCR7	CCL1	4433992	4433340	9606.ENSP00000246657	9606.ENSP00000225842	0	0	0	0	0.058	0	0.9	0.51	0.949
CXCR4	CCR5	4447439	4436956	9606.ENSP00000386884	9606.ENSP00000292303	0	0	0	0.82	0.098	0.379	0.9	0.956	0.949
CXCL2	CCL25	4449392	4445907	9606.ENSP00000427279	9606.ENSP00000375086	0	0	0	0	0.055	0.069	0.9	0.48	0.948
CCR1	CXCL16	4437243	4437032	9606.ENSP00000296140	9606.ENSP00000293778	0	0	0	0	0.107	0	0.9	0.472	0.948
CXCR6	CX3CL1	4447901	4432567	9606.ENSP00000395704	9606.ENSP00000006053	0	0	0	0	0	0	0.9	0.501	0.948
FBXW7	FBXO9	4436442	4433894	9606.ENSP00000281708	9606.ENSP00000244426	0	0	0	0	0.088	0	0.9	0.479	0.948
CCL4	C3AR1	4451651	4437821	9606.ENSP00000482259	9606.ENSP00000302079	0	0	0	0	0.372	0	0.9	0.246	0.948
EPHB1	CRK	4446762	4437675	9606.ENSP00000381097	9606.ENSP00000300574	0	0	0	0	0.142	0.262	0.9	0.287	0.948
CXCL1	CCR7	4446449	4433992	9606.ENSP00000379110	9606.ENSP00000246657	0	0	0	0	0	0	0.9	0.51	0.948
GATA2	FOS	4441542	4438204	9606.ENSP00000345681	9606.ENSP00000306245	0	0	0	0	0.061	0.079	0.9	0.476	0.948
CXCL16	CCR5	4437032	4436956	9606.ENSP00000293778	9606.ENSP00000292303	0	0	0	0	0.098	0	0.9	0.478	0.948
GAB2	CRK	4442578	4437675	9606.ENSP00000354952	9606.ENSP00000300574	0	0	0	0	0.055	0.159	0.9	0.43	0.948
ABI1	ACTR3	4444683	4435220	9606.ENSP00000365312	9606.ENSP00000263238	0	0	0	0	0.139	0.081	0.9	0.425	0.948
FYB	CD3D	4449385	4437689	9606.ENSP00000427114	9606.ENSP00000300692	0	0	0	0	0.356	0	0.9	0.245	0.947
ANXA1	ANXA2	4444796	4441580	9606.ENSP00000366109	9606.ENSP00000346032	0	0	0	0.938	0.47	0	0.9	0.851	0.947
C4B	COLEC11	4448805	4448620	9606.ENSP00000415941	9606.ENSP00000411770	0	0	0	0	0.064	0	0.9	0.484	0.947
CCL5	CCR9	4451102	4442025	9606.ENSP00000474412	9606.ENSP00000350256	0	0	0	0	0	0.05	0.9	0.491	0.947
CD40	CHUK	4443911	4443527	9606.ENSP00000361359	9606.ENSP00000359424	0	0	0	0	0.063	0.82	0.54	0.402	0.947
CDC42	EPHB3	4446990	4440327	9606.ENSP00000383118	9606.ENSP00000332118	0	0	0	0	0.061	0.171	0.9	0.408	0.947
A2M	FGB	4439653	4438190	9606.ENSP00000323929	9606.ENSP00000306099	0	0	0	0	0.168	0	0.9	0.42	0.947
CXCL2	CX3CR1	4449392	4442101	9606.ENSP00000427279	9606.ENSP00000351059	0	0	0	0	0	0	0.9	0.497	0.947
AKT1	CD40LG	4450372	4443586	9606.ENSP00000451828	9606.ENSP00000359663	0	0	0	0	0	0.072	0.9	0.482	0.947
BAD	CASP3	4446281	4438651	9606.ENSP00000378040	9606.ENSP00000311032	0	0	0	0	0	0	0.9	0.496	0.947
CCL4	CCR9	4451651	4442025	9606.ENSP00000482259	9606.ENSP00000350256	0	0	0	0	0	0.124	0.9	0.45	0.947
GAB2	BCR	4442578	4437968	9606.ENSP00000354952	9606.ENSP00000303507	0	0	0	0	0	0.32	0.9	0.285	0.947
AKT1	CD86	4450372	4440320	9606.ENSP00000451828	9606.ENSP00000332049	0	0	0	0	0.061	0	0.9	0.486	0.947
CXCL1	CXCR5	4446449	4436951	9606.ENSP00000379110	9606.ENSP00000292174	0	0	0	0	0.061	0	0.9	0.483	0.947
CCL25	CCR1	4445907	4437243	9606.ENSP00000375086	9606.ENSP00000296140	0	0	0	0	0	0.05	0.9	0.488	0.947
CCL25	CXCR5	4445907	4436951	9606.ENSP00000375086	9606.ENSP00000292174	0	0	0	0	0	0.05	0.9	0.492	0.947
COLEC11	C4A	4448620	4447940	9606.ENSP00000411770	9606.ENSP00000396688	0	0	0	0	0.064	0	0.9	0.483	0.947
CX3CR1	CXCL16	4442101	4437032	9606.ENSP00000351059	9606.ENSP00000293778	0	0	0	0	0	0	0.9	0.495	0.947
CCL19	CXCL3	4438451	4437221	9606.ENSP00000308815	9606.ENSP00000296026	0	0	0	0	0.061	0	0.9	0.485	0.947
CXCL16	CCR2	4437032	4436955	9606.ENSP00000293778	9606.ENSP00000292301	0	0	0	0	0.083	0	0.9	0.477	0.947
CD247	CD8B	4442542	4440235	9606.ENSP00000354782	9606.ENSP00000331172	0	0	0	0	0.301	0	0.9	0.296	0.946
B2M	CD44	4450405	4448037	9606.ENSP00000452780	9606.ENSP00000398632	0	0	0	0	0.161	0	0.9	0.416	0.946
CRK	DOCK7	4437675	4434156	9606.ENSP00000300574	9606.ENSP00000251157	0	0	0	0	0.06	0.314	0.9	0.267	0.946
CXCR6	CXCL13	4447901	4436695	9606.ENSP00000395704	9606.ENSP00000286758	0	0	0	0	0.097	0	0.9	0.452	0.946
CEBPA	ETS1	4449403	4446058	9606.ENSP00000427514	9606.ENSP00000376436	0	0	0	0	0.061	0.05	0.9	0.47	0.946
ADIPOQ	CEBPB	4447630	4438125	9606.ENSP00000389814	9606.ENSP00000305422	0	0	0	0	0.061	0	0.9	0.473	0.946
AKT1	CD80	4450372	4435403	9606.ENSP00000451828	9606.ENSP00000264246	0	0	0	0	0	0	0.9	0.482	0.946
CD44	CDC42	4448037	4446990	9606.ENSP00000398632	9606.ENSP00000383118	0	0	0	0	0	0	0.9	0.491	0.946
CX3CR1	CCL19	4442101	4438451	9606.ENSP00000351059	9606.ENSP00000308815	0	0	0	0	0	0	0.9	0.491	0.946
ABL1	EPS8	4443923	4436418	9606.ENSP00000361423	9606.ENSP00000281172	0	0	0	0	0	0.354	0.9	0.233	0.946
BLOC1S3	AP3B1	4447818	4434419	9606.ENSP00000393840	9606.ENSP00000255194	0	0	0	0	0	0	0.9	0.485	0.946
CXCR4	CDC42	4447439	4446990	9606.ENSP00000386884	9606.ENSP00000383118	0	0	0	0	0.05	0.058	0.9	0.475	0.946
CCR1	CXCL3	4437243	4437221	9606.ENSP00000296140	9606.ENSP00000296026	0	0	0	0	0.086	0	0.9	0.465	0.946
CXCL5	CXCR5	4437222	4436951	9606.ENSP00000296027	9606.ENSP00000292174	0	0	0	0	0.061	0	0.9	0.477	0.946
CCL20	CX3CR1	4442174	4442101	9606.ENSP00000351671	9606.ENSP00000351059	0	0	0	0	0	0	0.9	0.491	0.946
BTK	CBLB	4451790	4435380	9606.ENSP00000483570	9606.ENSP00000264122	0	0	0	0	0	0.464	0.9	0.083	0.946
CXCL10	ACKR3	4438146	4436051	9606.ENSP00000305651	9606.ENSP00000272928	0	0	0	0	0	0	0.9	0.485	0.946
BTK	CDC42	4451790	4446990	9606.ENSP00000483570	9606.ENSP00000383118	0	0	0	0	0.052	0.16	0.9	0.405	0.946
FPR2	CLEC4D	4450891	4437591	9606.ENSP00000468897	9606.ENSP00000299665	0	0	0	0	0.339	0	0.9	0.25	0.946
CFB	CFH	4448835	4442881	9606.ENSP00000416561	9606.ENSP00000356399	0	0	0	0.543	0.158	0	0.9	0.866	0.946
CCR9	CXCL10	4442025	4438146	9606.ENSP00000350256	9606.ENSP00000305651	0	0	0	0	0	0	0.9	0.473	0.945
FGA	APCS	4438214	4434407	9606.ENSP00000306361	9606.ENSP00000255040	0	0	0	0	0.242	0	0.9	0.343	0.945
APOA4	APCS	4442050	4434407	9606.ENSP00000350425	9606.ENSP00000255040	0	0	0	0	0.109	0	0.9	0.442	0.945
CXCR6	CCL19	4447901	4438451	9606.ENSP00000395704	9606.ENSP00000308815	0	0	0	0	0.102	0	0.9	0.444	0.945
CDC42	CXCL12	4446990	4446453	9606.ENSP00000383118	9606.ENSP00000379140	0	0	0	0	0	0	0.9	0.475	0.945
CD3G	FYN	4449591	4441647	9606.ENSP00000431445	9606.ENSP00000346671	0	0	0	0	0.061	0.276	0.9	0.293	0.945
CD36	FYN	4448068	4441647	9606.ENSP00000399421	9606.ENSP00000346671	0	0	0	0	0	0.379	0.9	0.197	0.945
CCL20	CCR10	4442174	4440365	9606.ENSP00000351671	9606.ENSP00000332504	0	0	0	0	0	0	0.9	0.475	0.945
CCND3	CDKN2B	4444072	4436247	9606.ENSP00000362082	9606.ENSP00000276925	0	0	0	0	0	0	0.9	0.473	0.945
CCL25	CXCL3	4445907	4437221	9606.ENSP00000375086	9606.ENSP00000296026	0	0	0	0	0.055	0.069	0.9	0.455	0.945
CXCR3	CXCL3	4444247	4437221	9606.ENSP00000362795	9606.ENSP00000296026	0	0	0	0	0	0	0.9	0.474	0.945
ADCYAP1	CALCR	4450674	4442265	9606.ENSP00000462647	9606.ENSP00000352561	0	0	0	0	0	0.26	0.9	0.323	0.945
CCL8	CCR5	4446293	4436956	9606.ENSP00000378118	9606.ENSP00000292303	0	0	0	0	0.275	0.52	0.6	0.651	0.945
VPRBP	DCAF15	4447784	4434357	9606.ENSP00000393183	9606.ENSP00000254337	0	0	0	0	0	0	0.9	0.473	0.945
CXCL3	CCR2	4437221	4436955	9606.ENSP00000296026	9606.ENSP00000292301	0	0	0	0	0	0	0.9	0.481	0.945
DNM1L	BCAP31	4450276	4447739	9606.ENSP00000449089	9606.ENSP00000392330	0	0	0	0	0.061	0	0.9	0.462	0.945
CXCR2	CXCL16	4439296	4437032	9606.ENSP00000319635	9606.ENSP00000293778	0	0	0	0	0	0	0.9	0.473	0.945
CFC1	ACVR2A	4434685	4433799	9606.ENSP00000259216	9606.ENSP00000241416	0	0	0	0	0.061	0.186	0.9	0.368	0.945
CUL4A	ERCC1	4444561	4432595	9606.ENSP00000364589	9606.ENSP00000013807	0	0	0	0	0.064	0.05	0.9	0.459	0.945
ERBB2	DOCK7	4435897	4434156	9606.ENSP00000269571	9606.ENSP00000251157	0	0	0	0	0	0	0.9	0.479	0.945
FYB	EVL	4449385	4446090	9606.ENSP00000427114	9606.ENSP00000376652	0	0	0	0	0.088	0.313	0.9	0.236	0.945
CD46	C2	4438890	4437564	9606.ENSP00000313875	9606.ENSP00000299367	0	0	0	0	0	0	0.9	0.473	0.945
CCR9	CXCL13	4442025	4436695	9606.ENSP00000350256	9606.ENSP00000286758	0	0	0	0	0	0	0.9	0.479	0.945
CCL5	ACKR3	4451102	4436051	9606.ENSP00000474412	9606.ENSP00000272928	0	0	0	0	0	0.05	0.9	0.47	0.945
BTK	EPO	4451790	4434249	9606.ENSP00000483570	9606.ENSP00000252723	0	0	0	0	0	0	0.9	0.478	0.945
B4GALT1	FUT9	4445266	4437871	9606.ENSP00000369055	9606.ENSP00000302599	0	0	0	0	0.049	0	0.9	0.471	0.945
FGA	C3	4438214	4433951	9606.ENSP00000306361	9606.ENSP00000245907	0	0	0	0	0.217	0	0.9	0.359	0.945
DEFB119	DEFB118	4444710	4434302	9606.ENSP00000365492	9606.ENSP00000253381	0	0	0	0	0.125	0	0.9	0.429	0.945
BMX	CASP3	4442022	4438651	9606.ENSP00000350224	9606.ENSP00000311032	0	0	0	0	0	0.393	0.9	0.171	0.945
DLG1	CTNNB1	4441548	4441426	9606.ENSP00000345731	9606.ENSP00000344456	0	0	0	0	0.061	0.16	0.9	0.376	0.944
FURIN	FBN1	4451788	4439770	9606.ENSP00000483552	9606.ENSP00000325527	0	0	0	0	0	0	0.9	0.463	0.944
GAB2	FCER1G	4442578	4436828	9606.ENSP00000354952	9606.ENSP00000289902	0	0	0	0	0	0	0.9	0.47	0.944
CCR3	CXCL2	4449993	4449392	9606.ENSP00000441600	9606.ENSP00000427279	0	0	0	0	0.055	0	0.9	0.456	0.944
CXCR4	CXCL3	4447439	4437221	9606.ENSP00000386884	9606.ENSP00000296026	0	0	0	0	0	0	0.9	0.466	0.944
F2	APP	4438421	4436608	9606.ENSP00000308541	9606.ENSP00000284981	0	0	0	0	0	0.132	0.9	0.413	0.944
GSDMD	CASP4	4449662	4447557	9606.ENSP00000433209	9606.ENSP00000388566	0	0	0	0	0.115	0.47	0.8	0.48	0.944
FYN	EPHB3	4441647	4440327	9606.ENSP00000346671	9606.ENSP00000332118	0	0	0	0.75	0.077	0.406	0.9	0.312	0.944
CXCR6	CCL25	4447901	4445907	9606.ENSP00000395704	9606.ENSP00000375086	0	0	0	0	0.061	0	0.9	0.454	0.944
DEFB112	DEFB129	4439259	4433970	9606.ENSP00000319126	9606.ENSP00000246105	0	0	0	0	0.088	0	0.9	0.44	0.944
CYBB	C3AR1	4445083	4437821	9606.ENSP00000367851	9606.ENSP00000302079	0	0	0	0	0.397	0	0.9	0.159	0.944
EDNRA	GNRH1	4438963	4436220	9606.ENSP00000315011	9606.ENSP00000276414	0	0	0	0	0	0	0.9	0.468	0.944
CDC42	ARHGEF5	4446990	4432640	9606.ENSP00000383118	9606.ENSP00000056217	0	0	0	0	0	0.185	0.9	0.375	0.944
ACKR3	CX3CL1	4436051	4432567	9606.ENSP00000272928	9606.ENSP00000006053	0	0	0	0	0	0	0.9	0.471	0.944
FYN	FCER1G	4441647	4436828	9606.ENSP00000346671	9606.ENSP00000289902	0	0	0	0	0.062	0.128	0.9	0.401	0.944
CYLD	CHUK	4447722	4443527	9606.ENSP00000392025	9606.ENSP00000359424	0	0	0	0	0.063	0.123	0.9	0.401	0.944
AKT1	FYN	4450372	4441647	9606.ENSP00000451828	9606.ENSP00000346671	0	0	0.367	0.562	0.063	0.071	0.9	0.732	0.944
C4A	APOE	4447940	4434227	9606.ENSP00000396688	9606.ENSP00000252486	0	0	0	0	0.118	0	0.9	0.425	0.944
GSN	APCS	4444265	4434407	9606.ENSP00000362924	9606.ENSP00000255040	0	0	0	0	0.061	0	0.9	0.451	0.943
CD207	FCGR1A	4447367	4443273	9606.ENSP00000386378	9606.ENSP00000358165	0	0	0	0	0.061	0	0.9	0.448	0.943
FGR	CSK	4444303	4433108	9606.ENSP00000363117	9606.ENSP00000220003	0	0	0	0.864	0.067	0.379	0.9	0.784	0.943
DDX58	FADD	4445284	4437802	9606.ENSP00000369213	9606.ENSP00000301838	0	0	0	0	0	0	0.9	0.455	0.943
FYN	BLNK	4441647	4433296	9606.ENSP00000346671	9606.ENSP00000224337	0	0	0	0	0	0.078	0.9	0.441	0.943
DEFB125	DEFB119	4445687	4444710	9606.ENSP00000371847	9606.ENSP00000365492	0	0	0	0	0.069	0	0.9	0.44	0.943
DEFB118	DEFB129	4434302	4433970	9606.ENSP00000253381	9606.ENSP00000246105	0	0	0	0	0.128	0	0.9	0.399	0.943
CAPN1	APP	4449613	4436608	9606.ENSP00000431984	9606.ENSP00000284981	0	0	0	0	0	0	0.9	0.46	0.943
EP300	EPO	4435224	4434249	9606.ENSP00000263253	9606.ENSP00000252723	0	0	0	0	0	0.098	0.9	0.421	0.943
BMP4	FSTL3	4433931	4432697	9606.ENSP00000245451	9606.ENSP00000166139	0	0	0	0	0.073	0.185	0.9	0.343	0.943
ERCC2	FANCD2	4445965	4436734	9606.ENSP00000375809	9606.ENSP00000287647	0	0	0	0	0.063	0	0.9	0.448	0.943
DDX58	CASP8	4445284	4442125	9606.ENSP00000369213	9606.ENSP00000351273	0	0	0	0	0.063	0	0.9	0.45	0.943
BTK	BCL6	4451790	4447113	9606.ENSP00000483570	9606.ENSP00000384371	0	0	0	0	0.055	0.08	0.9	0.424	0.943
CXCL1	ARG1	4446449	4441926	9606.ENSP00000379110	9606.ENSP00000349446	0	0	0	0	0	0	0.9	0.453	0.943
ELANE	C3	4450799	4433951	9606.ENSP00000466090	9606.ENSP00000245907	0	0	0	0	0.061	0.05	0.9	0.436	0.943
DCLRE1C	ERCC1	4445031	4432595	9606.ENSP00000367527	9606.ENSP00000013807	0	0	0	0	0.097	0	0.9	0.428	0.943
ACE2	DPP4	4447602	4442387	9606.ENSP00000389326	9606.ENSP00000353731	0	0	0	0	0.061	0	0.8	0.717	0.942
ACTG1	ACTR2	4450595	4444985	9606.ENSP00000458162	9606.ENSP00000367220	0	0	0	0.937	0.106	0.382	0.9	0.602	0.942
GPR183	CCR7	4444726	4433992	9606.ENSP00000365596	9606.ENSP00000246657	0	0	0	0.663	0.327	0	0.9	0.56	0.942
CD36	CD14	4448068	4438033	9606.ENSP00000399421	9606.ENSP00000304236	0	0	0	0	0.181	0	0.9	0.352	0.942
CXCL9	CCR10	4442567	4440365	9606.ENSP00000354901	9606.ENSP00000332504	0	0	0	0	0	0	0.9	0.445	0.942
CD3E	CSK	4442492	4433108	9606.ENSP00000354566	9606.ENSP00000220003	0	0	0	0	0.084	0.379	0.9	0.107	0.942
CCL4	CCR4	4451651	4440381	9606.ENSP00000482259	9606.ENSP00000332659	0	0	0	0	0.081	0.2	0.9	0.307	0.942
CTNNB1	FOS	4441426	4438204	9606.ENSP00000344456	9606.ENSP00000306245	0	0	0	0	0	0	0.9	0.447	0.942
CTSH	CD74	4433111	4432583	9606.ENSP00000220166	9606.ENSP00000009530	0	0	0	0	0.17	0.161	0.9	0.265	0.942
ELANE	CXCL1	4450799	4446449	9606.ENSP00000466090	9606.ENSP00000379110	0	0	0	0	0	0	0.9	0.45	0.942
CCR8	CX3CL1	4439852	4432567	9606.ENSP00000326432	9606.ENSP00000006053	0	0	0	0	0	0	0.9	0.447	0.942
CLEC5A	CLEC4D	4450298	4437591	9606.ENSP00000449999	9606.ENSP00000299665	0	0	0	0.69	0.347	0	0.9	0.524	0.942
CLEC4D	FCER1G	4437591	4436828	9606.ENSP00000299665	9606.ENSP00000289902	0	0	0	0	0.247	0	0.9	0.295	0.942
CXCL9	CCR9	4442567	4442025	9606.ENSP00000354901	9606.ENSP00000350256	0	0	0	0	0	0	0.9	0.45	0.942
CXCR2	CCL1	4439296	4433340	9606.ENSP00000319635	9606.ENSP00000225842	0	0	0	0	0	0	0.9	0.444	0.942
CHUK	FADD	4443527	4437802	9606.ENSP00000359424	9606.ENSP00000301838	0	0	0	0	0	0.063	0.9	0.435	0.942
DEFB115	DEFB1	4447019	4437405	9606.ENSP00000383398	9606.ENSP00000297439	0	0	0	0	0.061	0	0.9	0.436	0.942
CXCL1	ACKR3	4446449	4436051	9606.ENSP00000379110	9606.ENSP00000272928	0	0	0	0	0	0	0.9	0.449	0.942
CD48	CD2	4451851	4443326	9606.ENSP00000484431	9606.ENSP00000358490	0	0	0	0	0.551	0.379	0	0.809	0.942
CXCR4	CXCR5	4447439	4436951	9606.ENSP00000386884	9606.ENSP00000292174	0	0	0	0.839	0	0.358	0.9	0.886	0.942
CD274	CD80	4445568	4435403	9606.ENSP00000370989	9606.ENSP00000264246	0	0	0	0.589	0.181	0.472	0.8	0.942	0.942
CLEC5A	FCER1G	4450298	4436828	9606.ENSP00000449999	9606.ENSP00000289902	0	0	0	0	0.348	0	0.9	0.191	0.942
CCL5	C5AR1	4451102	4441697	9606.ENSP00000474412	9606.ENSP00000347197	0	0	0	0	0.157	0	0.9	0.375	0.942
CD3G	CD28	4449591	4439725	9606.ENSP00000431445	9606.ENSP00000324890	0	0	0	0	0.196	0	0.9	0.345	0.942
CDC42	EFNB2	4446990	4433928	9606.ENSP00000383118	9606.ENSP00000245323	0	0	0	0	0	0	0.9	0.45	0.942
CXCL12	EDN1	4446453	4445200	9606.ENSP00000379140	9606.ENSP00000368683	0	0	0	0	0	0	0.9	0.446	0.942
FYN	DOCK1	4441647	4436372	9606.ENSP00000346671	9606.ENSP00000280333	0	0	0	0	0.06	0.148	0.9	0.367	0.942
FBN1	BMP4	4439770	4433931	9606.ENSP00000325527	9606.ENSP00000245451	0	0	0	0	0.088	0.129	0.9	0.361	0.942
GLI3	GSK3B	4446476	4439717	9606.ENSP00000379258	9606.ENSP00000324806	0	0	0	0	0.063	0.165	0.9	0.339	0.941
CCR8	CXCL13	4439852	4436695	9606.ENSP00000326432	9606.ENSP00000286758	0	0	0	0	0	0	0.9	0.441	0.941
CD19	C3	4449841	4433951	9606.ENSP00000437940	9606.ENSP00000245907	0	0	0	0	0.061	0	0.9	0.429	0.941
CCL25	CCL28	4445907	4442460	9606.ENSP00000375086	9606.ENSP00000354416	0	0	0	0	0	0	0.9	0.441	0.941
CXCL1	CAMP	4446449	4437278	9606.ENSP00000379110	9606.ENSP00000296435	0	0	0	0	0	0	0.9	0.442	0.941
FGR	DOCK2	4444303	4434518	9606.ENSP00000363117	9606.ENSP00000256935	0	0	0	0	0.301	0.079	0.9	0.199	0.941
ADK	AHCY	4436683	4433021	9606.ENSP00000286621	9606.ENSP00000217426	0.135	0	0	0	0.389	0.28	0	0.863	0.941
ADCY7	ADORA2B	4446306	4438057	9606.ENSP00000378187	9606.ENSP00000304501	0	0	0	0	0.063	0.06	0.9	0.413	0.941
CCL25	CX3CR1	4445907	4442101	9606.ENSP00000375086	9606.ENSP00000351059	0	0	0	0	0	0	0.9	0.441	0.941
CXCL2	CCR7	4449392	4433992	9606.ENSP00000427279	9606.ENSP00000246657	0	0	0	0	0	0	0.9	0.441	0.941
CD300A	CEACAM1	4442338	4432684	9606.ENSP00000353259	9606.ENSP00000161559	0	0	0	0	0	0	0.9	0.441	0.941
CD44	FCGR1A	4448037	4443273	9606.ENSP00000398632	9606.ENSP00000358165	0	0	0	0	0.062	0	0.9	0.43	0.941
CXCL16	ACKR3	4437032	4436051	9606.ENSP00000293778	9606.ENSP00000272928	0	0	0	0	0	0	0.9	0.441	0.941
AKT1	BCL2	4450372	4446777	9606.ENSP00000451828	9606.ENSP00000381185	0	0	0	0	0.061	0	0.9	0.426	0.941
CXCL3	CCR5	4437221	4436956	9606.ENSP00000296026	9606.ENSP00000292303	0	0	0	0	0	0	0.9	0.44	0.941
CYBB	FCER1G	4445083	4436828	9606.ENSP00000367851	9606.ENSP00000289902	0	0	0	0	0.366	0	0.9	0.151	0.941
ACTG1	ACTR3	4450595	4435220	9606.ENSP00000458162	9606.ENSP00000263238	0	0	0	0.872	0.125	0.345	0.9	0.508	0.941
CLEC6A	FCER1G	4445642	4436828	9606.ENSP00000371505	9606.ENSP00000289902	0	0	0	0	0.141	0	0.9	0.368	0.941
CXCL10	CCL2	4438146	4433339	9606.ENSP00000305651	9606.ENSP00000225831	0	0	0	0	0.158	0	0	0.933	0.941
CCR10	CXCL10	4440365	4438146	9606.ENSP00000332504	9606.ENSP00000305651	0	0	0	0	0	0	0.9	0.426	0.94
APOA4	APOE	4442050	4434227	9606.ENSP00000350425	9606.ENSP00000252486	0	0	0	0.638	0.109	0.185	0.9	0.681	0.94
GLMN	FBXW7	4443515	4436442	9606.ENSP00000359385	9606.ENSP00000281708	0	0	0	0	0	0.27	0.9	0.245	0.94
CCL20	ACKR3	4442174	4436051	9606.ENSP00000351671	9606.ENSP00000272928	0	0	0	0	0	0	0.9	0.433	0.94
GMPR2	AMPD3	4450445	4446560	9606.ENSP00000454038	9606.ENSP00000379802	0.06	0	0	0	0.076	0.062	0.9	0.383	0.94
CXCR6	CXCL1	4447901	4446449	9606.ENSP00000395704	9606.ENSP00000379110	0	0	0	0	0.05	0	0.9	0.422	0.94
CCL25	CXCR1	4445907	4437175	9606.ENSP00000375086	9606.ENSP00000295683	0	0	0	0	0	0.05	0.9	0.422	0.94
CIITA	B2M	4451905	4450405	9606.ENSP00000485010	9606.ENSP00000452780	0	0	0	0	0.098	0	0.9	0.398	0.94
CDC42	EFNB1	4446990	4432808	9606.ENSP00000383118	9606.ENSP00000204961	0	0	0	0	0.055	0	0.9	0.42	0.94
CCL4	C5AR1	4451651	4441697	9606.ENSP00000482259	9606.ENSP00000347197	0	0	0	0	0.226	0	0.9	0.292	0.94
EDN2	GNRH1	4443976	4436220	9606.ENSP00000361668	9606.ENSP00000276414	0	0	0	0	0	0	0.9	0.428	0.94
CXCL13	ACKR3	4436695	4436051	9606.ENSP00000286758	9606.ENSP00000272928	0	0	0	0	0	0	0.9	0.427	0.94
FGG	C3	4440740	4433951	9606.ENSP00000336829	9606.ENSP00000245907	0	0	0	0	0.2	0	0.9	0.312	0.94
CNR1	CCL28	4443334	4442460	9606.ENSP00000358513	9606.ENSP00000354416	0	0	0	0	0	0	0.9	0.43	0.94
FYN	EFNB2	4441647	4433928	9606.ENSP00000346671	9606.ENSP00000245323	0	0	0	0	0.061	0.186	0.9	0.311	0.94
CXCL16	CCR7	4437032	4433992	9606.ENSP00000293778	9606.ENSP00000246657	0	0	0	0	0.062	0	0.9	0.418	0.94
FYN	EFNB1	4441647	4432808	9606.ENSP00000346671	9606.ENSP00000204961	0	0	0	0	0.061	0.186	0.9	0.312	0.94
CD80	CD4	4435403	4432588	9606.ENSP00000264246	9606.ENSP00000011653	0	0	0	0	0.099	0	0.9	0.389	0.94
CD247	CD86	4442542	4440320	9606.ENSP00000354782	9606.ENSP00000332049	0	0	0	0	0.158	0	0.9	0.348	0.94
FOXO3	APP	4447277	4436608	9606.ENSP00000385824	9606.ENSP00000284981	0	0	0	0	0.055	0	0.9	0.419	0.94
CX3CR1	CCL1	4442101	4433340	9606.ENSP00000351059	9606.ENSP00000225842	0	0	0	0	0	0	0.9	0.429	0.94
CACNB4	CACNB3	4449886	4437715	9606.ENSP00000438949	9606.ENSP00000301050	0	0	0	0.965	0.061	0.403	0.9	0.801	0.94
BTK	FGR	4451790	4444303	9606.ENSP00000483570	9606.ENSP00000363117	0	0	0	0.844	0.366	0	0.9	0.512	0.939
CX3CR1	CXCL13	4442101	4436695	9606.ENSP00000351059	9606.ENSP00000286758	0	0	0	0	0	0	0.9	0.424	0.939
CCR9	CXCL16	4442025	4437032	9606.ENSP00000350256	9606.ENSP00000293778	0	0	0	0	0	0	0.9	0.417	0.939
CXCR6	CXCL5	4447901	4437222	9606.ENSP00000395704	9606.ENSP00000296027	0	0	0	0	0.05	0	0.9	0.414	0.939
CCL5	CCR10	4451102	4440365	9606.ENSP00000474412	9606.ENSP00000332504	0	0	0	0	0	0.05	0.9	0.417	0.939
DLG1	APC	4441548	4434547	9606.ENSP00000345731	9606.ENSP00000257430	0	0	0	0	0.064	0.129	0.9	0.342	0.939
CXCR1	CXCL16	4437175	4437032	9606.ENSP00000295683	9606.ENSP00000293778	0	0	0	0	0.065	0	0.9	0.401	0.939
CCL25	ACKR3	4445907	4436051	9606.ENSP00000375086	9606.ENSP00000272928	0	0	0	0	0	0.05	0.9	0.415	0.939
CBFB	GATA1	4448775	4444764	9606.ENSP00000415151	9606.ENSP00000365858	0	0	0	0	0	0	0.9	0.416	0.939
CCR3	CXCL3	4449993	4437221	9606.ENSP00000441600	9606.ENSP00000296026	0	0	0	0	0.055	0	0.9	0.412	0.939
FCER1A	FYN	4443039	4441647	9606.ENSP00000357097	9606.ENSP00000346671	0	0	0	0	0	0.05	0.9	0.411	0.939
CD79B	FCGR2B	4446076	4442151	9606.ENSP00000376544	9606.ENSP00000351497	0	0	0	0	0.183	0	0.9	0.323	0.939
FCGR2B	CD79A	4442151	4433192	9606.ENSP00000351497	9606.ENSP00000221972	0	0	0	0	0.211	0	0.9	0.294	0.939
EPHB6	EPHB4	4451629	4442085	9606.ENSP00000481994	9606.ENSP00000350896	0	0	0	0.911	0	0.379	0.9	0.711	0.939
AKT1	CDC42	4450372	4446990	9606.ENSP00000451828	9606.ENSP00000383118	0	0	0	0	0.063	0.16	0	0.928	0.939
B2M	CD247	4450405	4442542	9606.ENSP00000452780	9606.ENSP00000354782	0	0	0	0	0.098	0	0.9	0.384	0.939
CXCL2	CXCR5	4449392	4436951	9606.ENSP00000427279	9606.ENSP00000292174	0	0	0	0	0.061	0	0.9	0.405	0.939
BABAM1	ATM	4442245	4436300	9606.ENSP00000352408	9606.ENSP00000278616	0	0	0	0	0	0	0.9	0.416	0.939
CSF1	APOE	4439930	4434227	9606.ENSP00000327513	9606.ENSP00000252486	0	0	0	0	0	0	0.9	0.417	0.939
CXCL2	ACKR3	4449392	4436051	9606.ENSP00000427279	9606.ENSP00000272928	0	0	0	0	0	0	0.9	0.421	0.939
BCL2L11	BRAF	4446127	4436778	9606.ENSP00000376943	9606.ENSP00000288602	0	0	0	0	0	0.064	0.9	0.406	0.939
CXCL16	CXCR5	4437032	4436951	9606.ENSP00000293778	9606.ENSP00000292174	0	0	0	0	0	0	0.9	0.419	0.939
CD274	CD3E	4445568	4442492	9606.ENSP00000370989	9606.ENSP00000354566	0	0	0	0	0.061	0	0.9	0.412	0.939
CRKL	CRK	4441611	4437675	9606.ENSP00000346300	9606.ENSP00000300574	0	0	0	0.953	0.061	0.379	0.9	0.867	0.939
CUL4A	DCAF15	4444561	4434357	9606.ENSP00000364589	9606.ENSP00000254337	0	0	0	0	0	0.166	0.9	0.336	0.939
FGB	C9	4438190	4435259	9606.ENSP00000306099	9606.ENSP00000263408	0	0	0	0	0.923	0	0	0.243	0.939
C9	C8G	4435259	4433295	9606.ENSP00000263408	9606.ENSP00000224181	0	0	0	0	0.174	0	0.9	0.328	0.939
CCL28	CXCL13	4442460	4436695	9606.ENSP00000354416	9606.ENSP00000286758	0	0	0	0	0	0.356	0.9	0.136	0.939
CCL4	FGR	4451651	4444303	9606.ENSP00000482259	9606.ENSP00000363117	0	0	0	0	0.37	0	0.9	0.113	0.939
GPC3	APOA1	4446259	4433668	9606.ENSP00000377836	9606.ENSP00000236850	0	0	0	0	0.3	0	0.9	0.191	0.938
CCL20	CCRL2	4442174	4441993	9606.ENSP00000351671	9606.ENSP00000349967	0	0	0	0	0.093	0	0	0.935	0.938
CCR3	CXCL16	4449993	4437032	9606.ENSP00000441600	9606.ENSP00000293778	0	0	0	0	0.061	0	0.9	0.398	0.938
B2M	GBP2	4450405	4443541	9606.ENSP00000452780	9606.ENSP00000359497	0	0	0	0	0.281	0	0.9	0.211	0.938
C4A	FGA	4447940	4438214	9606.ENSP00000396688	9606.ENSP00000306361	0	0	0	0	0.166	0	0.9	0.326	0.938
ADORA3	C3AR1	4443373	4437821	9606.ENSP00000358730	9606.ENSP00000302079	0	0	0	0	0.314	0	0.9	0.169	0.938
C4A	C3	4447940	4433951	9606.ENSP00000396688	9606.ENSP00000245907	0	0	0	0.749	0.22	0	0.9	0.95	0.938
FYB	CD247	4449385	4442542	9606.ENSP00000427114	9606.ENSP00000354782	0	0	0	0	0.328	0	0.9	0.157	0.938
CXCR1	CCL1	4437175	4433340	9606.ENSP00000295683	9606.ENSP00000225842	0	0	0	0	0	0	0.9	0.413	0.938
C4B	C3	4448805	4433951	9606.ENSP00000415941	9606.ENSP00000245907	0	0	0	0.751	0.227	0	0.9	0.95	0.938
BDKRB2	BDKRB1	4450312	4432976	9606.ENSP00000450482	9606.ENSP00000216629	0	0	0	0.858	0.318	0	0.9	0.95	0.938
CCL8	CCR1	4446293	4437243	9606.ENSP00000378118	9606.ENSP00000296140	0	0	0	0	0.182	0.52	0.6	0.653	0.938
FPR1	CXCR1	4450996	4437175	9606.ENSP00000471493	9606.ENSP00000295683	0	0	0	0.747	0.325	0	0.9	0.51	0.938
CREB1	CDKN1A	4447522	4447168	9606.ENSP00000387699	9606.ENSP00000384849	0	0	0	0	0	0	0.9	0.413	0.938
CX3CR1	CXCL5	4442101	4437222	9606.ENSP00000351059	9606.ENSP00000296027	0	0	0	0	0	0	0.9	0.408	0.938
EDNRB	GNRH1	4444853	4436220	9606.ENSP00000366416	9606.ENSP00000276414	0	0	0	0	0	0	0.9	0.415	0.938
FGA	C9	4438214	4435259	9606.ENSP00000306361	9606.ENSP00000263408	0	0	0	0	0.922	0	0	0.243	0.938
CXCL5	CCR7	4437222	4433992	9606.ENSP00000296027	9606.ENSP00000246657	0	0	0	0	0.049	0	0.9	0.41	0.938
FYN	CD4	4441647	4432588	9606.ENSP00000346671	9606.ENSP00000011653	0	0	0	0	0.05	0.263	0.9	0.229	0.938
CCR10	CCR7	4440365	4433992	9606.ENSP00000332504	9606.ENSP00000246657	0	0	0	0.873	0	0.354	0.9	0.668	0.938
CTSK	CD74	4435989	4432583	9606.ENSP00000271651	9606.ENSP00000009530	0	0	0	0	0.064	0.161	0.9	0.313	0.938
ABL2	ABL1	4449407	4443923	9606.ENSP00000427562	9606.ENSP00000361423	0	0	0	0.937	0	0.379	0.9	0.723	0.938
CXCL1	CCR8	4446449	4439852	9606.ENSP00000379110	9606.ENSP00000326432	0	0	0	0	0	0	0.9	0.405	0.938
B2M	CD28	4450405	4439725	9606.ENSP00000452780	9606.ENSP00000324890	0	0	0	0	0.076	0	0.9	0.383	0.938
AKT1	EDNRA	4450372	4438963	9606.ENSP00000451828	9606.ENSP00000315011	0	0	0	0	0	0.072	0.9	0.387	0.938
FYN	EFNB3	4441647	4433353	9606.ENSP00000346671	9606.ENSP00000226091	0	0	0	0	0.061	0.186	0.9	0.287	0.938
CCL25	CXCR2	4445907	4439296	9606.ENSP00000375086	9606.ENSP00000319635	0	0	0	0	0	0.05	0.9	0.4	0.938
C3AR1	CD68	4437821	4434118	9606.ENSP00000302079	9606.ENSP00000250092	0	0	0	0	0.246	0	0.9	0.243	0.937
FGR	CXCR1	4444303	4437175	9606.ENSP00000363117	9606.ENSP00000295683	0	0	0	0	0.311	0.072	0.9	0.134	0.937
CX3CR1	APP	4442101	4436608	9606.ENSP00000351059	9606.ENSP00000284981	0	0	0	0	0	0	0.9	0.4	0.937
EDN1	GNRH1	4445200	4436220	9606.ENSP00000368683	9606.ENSP00000276414	0	0	0	0	0	0	0.9	0.402	0.937
APP	C3	4436608	4433951	9606.ENSP00000284981	9606.ENSP00000245907	0	0	0	0	0.063	0	0.9	0.388	0.937
CASP3	BCL2L1	4438651	4437866	9606.ENSP00000311032	9606.ENSP00000302564	0	0	0	0	0	0.168	0	0.927	0.937
CASP3	ADD1	4438651	4435492	9606.ENSP00000311032	9606.ENSP00000264758	0	0	0	0	0.049	0.379	0.9	0.073	0.937
CXCL3	CCR7	4437221	4433992	9606.ENSP00000296026	9606.ENSP00000246657	0	0	0	0	0	0	0.9	0.399	0.937
CCL4	CCR10	4451651	4440365	9606.ENSP00000482259	9606.ENSP00000332504	0	0	0	0	0	0.124	0.9	0.343	0.937
ERBB2	CDC37	4435897	4433199	9606.ENSP00000269571	9606.ENSP00000222005	0	0	0	0	0	0.164	0.9	0.31	0.937
ARRB2	AP3B1	4448286	4434419	9606.ENSP00000403701	9606.ENSP00000255194	0	0	0	0	0	0.405	0.9	0	0.937
CCR8	CXCL5	4439852	4437222	9606.ENSP00000326432	9606.ENSP00000296027	0	0	0	0	0	0	0.9	0.4	0.937
FPR2	CXCR2	4450891	4439296	9606.ENSP00000468897	9606.ENSP00000319635	0	0	0	0.764	0.318	0	0.9	0.542	0.937
C1QC	C2	4444427	4437564	9606.ENSP00000363770	9606.ENSP00000299367	0	0	0	0	0.116	0	0.9	0.348	0.937
CXCR4	CCL1	4447439	4433340	9606.ENSP00000386884	9606.ENSP00000225842	0	0	0	0	0	0	0.9	0.401	0.937
CXCR5	CCL1	4436951	4433340	9606.ENSP00000292174	9606.ENSP00000225842	0	0	0	0	0.062	0	0.9	0.389	0.937
BCL2L11	ATG7	4446127	4441621	9606.ENSP00000376943	9606.ENSP00000346437	0	0	0	0	0	0	0.9	0.399	0.937
CXCL3	ACKR3	4437221	4436051	9606.ENSP00000296026	9606.ENSP00000272928	0	0	0	0	0	0	0.9	0.399	0.937
CXCL3	CXCR5	4437221	4436951	9606.ENSP00000296026	9606.ENSP00000292174	0	0	0	0	0.061	0	0.9	0.392	0.937
CCL19	ACKR3	4438451	4436051	9606.ENSP00000308815	9606.ENSP00000272928	0	0	0	0	0	0	0.9	0.4	0.937
FGG	C9	4440740	4435259	9606.ENSP00000336829	9606.ENSP00000263408	0	0	0	0	0.921	0	0	0.235	0.937
GPR183	CCL19	4444726	4438451	9606.ENSP00000365596	9606.ENSP00000308815	0	0	0	0	0.153	0	0.9	0.322	0.937
B2M	CD86	4450405	4440320	9606.ENSP00000452780	9606.ENSP00000332049	0	0	0	0	0.148	0	0.9	0.328	0.937
CYSLTR1	GPR17	4451303	4450063	9606.ENSP00000478492	9606.ENSP00000442982	0	0	0	0.801	0	0.299	0.9	0.743	0.937
CHRNA7	CHRNB2	4448456	4443108	9606.ENSP00000407546	9606.ENSP00000357461	0	0	0	0.868	0.064	0.314	0.9	0.763	0.937
EPHB6	EPHB1	4451629	4446762	9606.ENSP00000481994	9606.ENSP00000381097	0	0	0	0.94	0	0.379	0.9	0.681	0.937
ANXA1	CCR10	4444796	4440365	9606.ENSP00000366109	9606.ENSP00000332504	0	0	0	0	0	0	0.9	0.401	0.937
CCR9	CX3CL1	4442025	4432567	9606.ENSP00000350256	9606.ENSP00000006053	0	0	0	0	0	0	0.9	0.404	0.937
CDC42	EFNB3	4446990	4433353	9606.ENSP00000383118	9606.ENSP00000226091	0	0	0	0	0	0	0.9	0.387	0.936
CXCL5	ACKR3	4437222	4436051	9606.ENSP00000296027	9606.ENSP00000272928	0	0	0	0	0	0	0.9	0.389	0.936
ADCYAP1	FSHB	4450674	4448837	9606.ENSP00000462647	9606.ENSP00000416606	0	0	0	0	0	0	0.9	0.39	0.936
CXCR5	CX3CL1	4436951	4432567	9606.ENSP00000292174	9606.ENSP00000006053	0	0	0	0	0	0	0.9	0.391	0.936
FPR3	CCR5	4441189	4436956	9606.ENSP00000341821	9606.ENSP00000292303	0	0	0	0.657	0.338	0	0.9	0.268	0.936
CD8A	CD80	4447395	4435403	9606.ENSP00000386559	9606.ENSP00000264246	0	0	0	0	0	0	0.9	0.39	0.936
APP	CX3CL1	4436608	4432567	9606.ENSP00000284981	9606.ENSP00000006053	0	0	0	0	0.089	0	0.9	0.355	0.936
CD8A	CD86	4447395	4440320	9606.ENSP00000386559	9606.ENSP00000332049	0	0	0	0	0.088	0	0.9	0.357	0.936
ADK	AK7	4436683	4435773	9606.ENSP00000286621	9606.ENSP00000267584	0.052	0	0	0	0.101	0	0.9	0.343	0.936
ADAR	BST2	4443107	4434236	9606.ENSP00000357459	9606.ENSP00000252593	0	0	0	0	0.112	0	0.9	0.343	0.936
ACTN1	CLU	4446270	4438974	9606.ENSP00000377941	9606.ENSP00000315130	0	0	0	0	0	0.294	0.9	0.178	0.936
CCL4	FPR1	4451651	4450996	9606.ENSP00000482259	9606.ENSP00000471493	0	0	0	0	0.212	0.124	0.9	0.195	0.936
C4A	FGG	4447940	4440740	9606.ENSP00000396688	9606.ENSP00000336829	0	0	0	0	0.162	0	0.9	0.308	0.936
CRK	EFNB2	4437675	4433928	9606.ENSP00000300574	9606.ENSP00000245323	0	0	0	0	0.099	0	0.9	0.355	0.936
ARRB2	CXCR2	4448286	4439296	9606.ENSP00000403701	9606.ENSP00000319635	0	0	0	0	0.062	0.193	0.9	0.256	0.936
FGR	BLNK	4444303	4433296	9606.ENSP00000363117	9606.ENSP00000224337	0	0	0	0	0.152	0.078	0.9	0.278	0.936
FPR2	CYBB	4450891	4445083	9606.ENSP00000468897	9606.ENSP00000367851	0	0	0	0	0.169	0	0.9	0.294	0.936
CD247	CD80	4442542	4435403	9606.ENSP00000354782	9606.ENSP00000264246	0	0	0	0	0.088	0	0.9	0.355	0.936
DBNL	CASP3	4448919	4438651	9606.ENSP00000417653	9606.ENSP00000311032	0	0	0	0	0	0.379	0.9	0.065	0.936
ARRB2	CSK	4448286	4433108	9606.ENSP00000403701	9606.ENSP00000220003	0	0	0	0	0.11	0.331	0.9	0.064	0.936
CCR9	CCL1	4442025	4433340	9606.ENSP00000350256	9606.ENSP00000225842	0	0	0	0	0	0	0.9	0.383	0.935
CNR1	GAL	4443334	4435627	9606.ENSP00000358513	9606.ENSP00000265643	0	0	0	0	0	0	0.9	0.382	0.935
CYBB	CD300A	4445083	4442338	9606.ENSP00000367851	9606.ENSP00000353259	0	0	0	0	0.383	0	0.9	0.041	0.935
CCL5	FPR2	4451102	4450891	9606.ENSP00000474412	9606.ENSP00000468897	0	0	0	0	0.108	0.05	0.9	0.327	0.935
FURIN	GPC3	4451788	4446259	9606.ENSP00000483552	9606.ENSP00000377836	0	0	0	0	0	0	0.9	0.377	0.935
DEFB1	DEFB129	4437405	4433970	9606.ENSP00000297439	9606.ENSP00000246105	0	0	0	0	0	0	0.9	0.386	0.935
CRKL	CSK	4441611	4433108	9606.ENSP00000346300	9606.ENSP00000220003	0	0	0	0.585	0.043	0.262	0.9	0.412	0.935
ADORA3	CCR5	4443373	4436956	9606.ENSP00000358730	9606.ENSP00000292303	0	0	0	0	0.251	0	0.9	0.211	0.935
DAPK1	CASP3	4447310	4438651	9606.ENSP00000386135	9606.ENSP00000311032	0	0	0	0	0	0	0.9	0.384	0.935
CD300A	CLEC12A	4442338	4441774	9606.ENSP00000353259	9606.ENSP00000347916	0	0	0	0	0.341	0	0.9	0.096	0.935
FGR	FCGR1A	4444303	4443273	9606.ENSP00000363117	9606.ENSP00000358165	0	0	0	0	0.313	0.056	0.9	0.118	0.935
C3AR1	CLEC4D	4437821	4437591	9606.ENSP00000302079	9606.ENSP00000299665	0	0	0	0	0.206	0	0.9	0.25	0.935
DEFB119	DEFB129	4444710	4433970	9606.ENSP00000365492	9606.ENSP00000246105	0	0	0	0	0.076	0	0.9	0.354	0.935
CCL5	C3AR1	4451102	4437821	9606.ENSP00000474412	9606.ENSP00000302079	0	0	0	0	0.116	0	0.9	0.326	0.935
CXCL12	CCL28	4446453	4442460	9606.ENSP00000379140	9606.ENSP00000354416	0	0	0	0	0	0.221	0.9	0.243	0.935
CLEC12A	FCER1G	4441774	4436828	9606.ENSP00000347916	9606.ENSP00000289902	0	0	0	0	0.349	0	0.9	0.093	0.935
FPR1	CXCL1	4450996	4446449	9606.ENSP00000471493	9606.ENSP00000379110	0	0	0	0	0.085	0	0.9	0.348	0.935
C8B	C6	4443704	4435261	9606.ENSP00000360281	9606.ENSP00000263413	0	0	0	0.785	0.321	0	0.9	0.43	0.935
CFP	C3	4434012	4433951	9606.ENSP00000247153	9606.ENSP00000245907	0	0	0	0	0.063	0.379	0	0.898	0.935
GBP5	FCGR1A	4443538	4443273	9606.ENSP00000359488	9606.ENSP00000358165	0	0	0	0	0.111	0	0.9	0.329	0.935
FGG	APOE	4440740	4434227	9606.ENSP00000336829	9606.ENSP00000252486	0	0	0	0	0.088	0	0.9	0.346	0.935
ADCY7	ADORA1	4446306	4442839	9606.ENSP00000378187	9606.ENSP00000356205	0	0	0	0	0.063	0.06	0.9	0.349	0.934
CXCL9	FPR3	4442567	4441189	9606.ENSP00000354901	9606.ENSP00000341821	0	0	0	0	0.312	0	0.9	0.12	0.934
DEFB1	DEFB118	4437405	4434302	9606.ENSP00000297439	9606.ENSP00000253381	0	0	0	0	0	0	0.9	0.374	0.934
CD247	CD4	4442542	4432588	9606.ENSP00000354782	9606.ENSP00000011653	0	0	0	0	0.233	0	0.9	0.211	0.934
AKT1	CBLB	4450372	4435380	9606.ENSP00000451828	9606.ENSP00000264122	0	0	0	0	0.08	0.261	0.9	0.152	0.934
AKT1	BECN1	4450372	4442634	9606.ENSP00000451828	9606.ENSP00000355231	0	0	0	0	0	0.31	0	0.908	0.934
CD24	CD44	4451824	4448037	9606.ENSP00000483985	9606.ENSP00000398632	0	0	0	0	0	0	0	0.934	0.934
GNAS	ADORA2B	4443667	4438057	9606.ENSP00000360141	9606.ENSP00000304501	0	0	0	0	0.055	0.177	0.9	0.26	0.934
CRKL	DOCK7	4441611	4434156	9606.ENSP00000346300	9606.ENSP00000251157	0	0	0	0	0.06	0.314	0.9	0.106	0.934
CFI	C4BPB	4446295	4433860	9606.ENSP00000378130	9606.ENSP00000243611	0	0	0	0	0.062	0	0.9	0.356	0.934
CDC42	CD28	4446990	4439725	9606.ENSP00000383118	9606.ENSP00000324890	0	0	0	0	0.062	0	0.9	0.353	0.934
CCL5	C3	4451102	4433951	9606.ENSP00000474412	9606.ENSP00000245907	0	0	0	0	0.063	0	0.9	0.356	0.934
CCR10	CCL1	4440365	4433340	9606.ENSP00000332504	9606.ENSP00000225842	0	0	0	0	0	0	0.9	0.372	0.934
FPR2	CXCL1	4450891	4446449	9606.ENSP00000468897	9606.ENSP00000379110	0	0	0	0	0.082	0	0.9	0.348	0.934
FPR2	CLEC12A	4450891	4441774	9606.ENSP00000468897	9606.ENSP00000347916	0	0	0	0	0.298	0	0.9	0.144	0.934
FYN	CD3D	4441647	4437689	9606.ENSP00000346671	9606.ENSP00000300692	0	0	0	0	0.049	0.276	0.9	0.163	0.934
CXCL1	C5AR1	4446449	4441697	9606.ENSP00000379110	9606.ENSP00000347197	0	0	0	0	0.062	0	0.9	0.355	0.934
FAM20C	FGA	4439517	4438214	9606.ENSP00000322323	9606.ENSP00000306361	0	0	0	0	0.05	0.358	0.9	0	0.933
CCR1	CCR2	4437243	4436955	9606.ENSP00000296140	9606.ENSP00000292301	0	0	0	0.946	0.334	0	0.9	0.86	0.933
CXCL2	CXCR6	4449392	4447901	9606.ENSP00000427279	9606.ENSP00000395704	0	0	0	0	0.05	0	0.9	0.355	0.933
CCR1	CCR5	4437243	4436956	9606.ENSP00000296140	9606.ENSP00000292303	0	0	0	0.956	0.335	0	0.9	0.891	0.933
AP2A2	DAB2	4439946	4438856	9606.ENSP00000327694	9606.ENSP00000313391	0	0	0	0	0	0.328	0.9	0.093	0.933
CXCR6	CCL1	4447901	4433340	9606.ENSP00000395704	9606.ENSP00000225842	0	0	0	0	0	0	0.9	0.36	0.933
FPR3	C3AR1	4441189	4437821	9606.ENSP00000341821	9606.ENSP00000302079	0	0	0	0.787	0.329	0	0.9	0.238	0.933
C3AR1	CCR2	4437821	4436955	9606.ENSP00000302079	9606.ENSP00000292301	0	0	0	0.582	0.27	0	0.9	0.316	0.933
CRKL	BRAF	4441611	4436778	9606.ENSP00000346300	9606.ENSP00000288602	0	0	0	0	0.063	0.262	0.9	0.15	0.933
CXCR4	ADORA3	4447439	4443373	9606.ENSP00000386884	9606.ENSP00000358730	0	0	0	0	0.064	0	0.9	0.348	0.933
CCL4	ACKR3	4451651	4436051	9606.ENSP00000482259	9606.ENSP00000272928	0	0	0	0	0	0.124	0.9	0.297	0.933
CCR1	CXCR1	4437243	4437175	9606.ENSP00000296140	9606.ENSP00000295683	0	0	0	0.81	0.266	0	0.9	0.73	0.933
CD86	CD8B	4440320	4440235	9606.ENSP00000332049	9606.ENSP00000331172	0	0	0	0	0.116	0	0.9	0.302	0.933
DDX58	CHUK	4445284	4443527	9606.ENSP00000369213	9606.ENSP00000359424	0	0	0	0	0.049	0.062	0.9	0.347	0.933
ACTR2	CORO1A	4444985	4433064	9606.ENSP00000367220	9606.ENSP00000219150	0	0	0	0	0.07	0.854	0	0.547	0.933
GPR55	GPR18	4445980	4441334	9606.ENSP00000375894	9606.ENSP00000343428	0	0	0	0.653	0.083	0	0.9	0.876	0.933
ADORA3	FPR3	4443373	4441189	9606.ENSP00000358730	9606.ENSP00000341821	0	0	0	0	0.25	0	0.9	0.188	0.933
CLEC5A	C3AR1	4450298	4437821	9606.ENSP00000449999	9606.ENSP00000302079	0	0	0	0	0.35	0	0.9	0.063	0.933
GAS6	CSF1	4440301	4439930	9606.ENSP00000331831	9606.ENSP00000327513	0	0	0	0	0.11	0	0.9	0.317	0.933
CD177	CEACAM1	4451398	4432684	9606.ENSP00000479536	9606.ENSP00000161559	0	0	0	0	0.059	0	0.9	0.348	0.933
FGA	APOE	4438214	4434227	9606.ENSP00000306361	9606.ENSP00000252486	0	0	0	0	0.09	0	0.9	0.322	0.933
CXCL12	C5AR1	4446453	4441697	9606.ENSP00000379140	9606.ENSP00000347197	0	0	0	0	0	0	0.9	0.366	0.933
CX3CR1	CCR2	4442101	4436955	9606.ENSP00000351059	9606.ENSP00000292301	0	0	0	0.887	0.285	0	0.9	0.916	0.933
ARRB2	CXCL12	4448286	4446453	9606.ENSP00000403701	9606.ENSP00000379140	0	0	0	0	0	0	0.9	0.349	0.932
CXCL9	C3AR1	4442567	4437821	9606.ENSP00000354901	9606.ENSP00000302079	0	0	0	0	0.159	0	0.9	0.258	0.932
CXCL12	C3AR1	4446453	4437821	9606.ENSP00000379140	9606.ENSP00000302079	0	0	0	0	0	0	0.9	0.354	0.932
CXCL1	CCR10	4446449	4440365	9606.ENSP00000379110	9606.ENSP00000332504	0	0	0	0	0	0	0.9	0.348	0.932
DEFA3	DEFB129	4440017	4433970	9606.ENSP00000328359	9606.ENSP00000246105	0	0	0	0	0	0	0.9	0.355	0.932
FPR3	CCR1	4441189	4437243	9606.ENSP00000341821	9606.ENSP00000296140	0	0	0	0.662	0.291	0	0.9	0.296	0.932
CYBB	CLEC12A	4445083	4441774	9606.ENSP00000367851	9606.ENSP00000347916	0	0	0	0	0.348	0	0.9	0.041	0.932
C1QB	C2	4438900	4437564	9606.ENSP00000313967	9606.ENSP00000299367	0	0	0	0	0.117	0	0.9	0.297	0.932
ADCYAP1	ADM	4450674	4449788	9606.ENSP00000462647	9606.ENSP00000436607	0	0	0	0	0	0	0.9	0.356	0.932
CCL4	CCL5	4451651	4451102	9606.ENSP00000482259	9606.ENSP00000474412	0	0	0	0.932	0.309	0	0.9	0.933	0.932
CRK	FLT4	4437675	4434983	9606.ENSP00000300574	9606.ENSP00000261937	0	0	0	0	0.049	0.162	0.9	0.252	0.932
FFAR2	FPR2	4451059	4450891	9606.ENSP00000473159	9606.ENSP00000468897	0	0	0	0	0.211	0	0.9	0.211	0.932
BDKRB2	APP	4450312	4436608	9606.ENSP00000450482	9606.ENSP00000284981	0	0	0	0	0.087	0	0.9	0.32	0.932
CXCR6	CXCR3	4447901	4444247	9606.ENSP00000395704	9606.ENSP00000362795	0	0	0	0.825	0.26	0	0.9	0.75	0.932
FBXW7	FBXO7	4436442	4435689	9606.ENSP00000281708	9606.ENSP00000266087	0	0	0	0	0	0	0.9	0.35	0.932
FOS	BATF3	4438204	4433855	9606.ENSP00000306245	9606.ENSP00000243440	0	0	0	0	0	0	0.9	0.352	0.932
DNM1L	CASP8	4450276	4442125	9606.ENSP00000449089	9606.ENSP00000351273	0	0	0	0	0	0.092	0.9	0.317	0.932
GPR183	CCR5	4444726	4436956	9606.ENSP00000365596	9606.ENSP00000292303	0	0	0	0.734	0.326	0	0.9	0.158	0.932
CTSG	GRN	4432948	4432632	9606.ENSP00000216336	9606.ENSP00000053867	0	0	0	0	0	0	0.9	0.35	0.932
CCL4	FPR2	4451651	4450891	9606.ENSP00000482259	9606.ENSP00000468897	0	0	0	0	0.139	0.124	0.9	0.214	0.932
CXCL10	C3AR1	4438146	4437821	9606.ENSP00000305651	9606.ENSP00000302079	0	0	0	0	0.159	0	0.9	0.267	0.932
B2M	APCS	4450405	4434407	9606.ENSP00000452780	9606.ENSP00000255040	0	0	0	0	0	0	0.9	0.355	0.932
CLEC5A	CYBB	4450298	4445083	9606.ENSP00000449999	9606.ENSP00000367851	0	0	0	0	0.349	0	0.9	0.048	0.932
CCL4	FOS	4451651	4438204	9606.ENSP00000482259	9606.ENSP00000306245	0	0	0	0	0.114	0	0.9	0.29	0.931
DRD2	GAL	4442557	4435627	9606.ENSP00000354859	9606.ENSP00000265643	0	0	0	0	0	0	0.9	0.343	0.931
CRK	BRAF	4437675	4436778	9606.ENSP00000300574	9606.ENSP00000288602	0	0	0	0	0.063	0.262	0.9	0.129	0.931
FGG	FBN1	4440740	4439770	9606.ENSP00000336829	9606.ENSP00000325527	0	0	0	0	0.059	0.064	0.9	0.311	0.931
CSF2	CSF3	4437349	4433314	9606.ENSP00000296871	9606.ENSP00000225474	0	0	0	0	0.164	0	0	0.921	0.931
FPR2	CXCL2	4450891	4449392	9606.ENSP00000468897	9606.ENSP00000427279	0	0	0	0	0.076	0	0.9	0.314	0.931
B2M	CXCL1	4450405	4446449	9606.ENSP00000452780	9606.ENSP00000379110	0	0	0	0	0.087	0	0.9	0.31	0.931
FYB	CD4	4449385	4432588	9606.ENSP00000427114	9606.ENSP00000011653	0	0	0	0	0.343	0	0.9	0	0.931
CYLD	CASP8	4447722	4442125	9606.ENSP00000392025	9606.ENSP00000351273	0	0	0	0	0	0.265	0.8	0.571	0.931
DRD2	APP	4442557	4436608	9606.ENSP00000354859	9606.ENSP00000284981	0	0	0	0	0.063	0	0.9	0.33	0.931
CXCL10	C3	4438146	4433951	9606.ENSP00000305651	9606.ENSP00000245907	0	0	0	0	0.088	0	0.9	0.312	0.931
C5AR1	CCR1	4441697	4437243	9606.ENSP00000347197	9606.ENSP00000296140	0	0	0	0.724	0.252	0	0.9	0.446	0.931
CXCL1	C3	4446449	4433951	9606.ENSP00000379110	9606.ENSP00000245907	0	0	0	0	0.105	0	0.9	0.297	0.931
CD86	CD3D	4440320	4437689	9606.ENSP00000332049	9606.ENSP00000300692	0	0	0	0	0.151	0	0.9	0.254	0.931
CXCR4	ADORA1	4447439	4442839	9606.ENSP00000386884	9606.ENSP00000356205	0	0	0	0	0	0	0.9	0.341	0.931
GPR183	GPR18	4444726	4441334	9606.ENSP00000365596	9606.ENSP00000343428	0	0	0	0.714	0.225	0	0.9	0.561	0.931
CASP8	GZMB	4442125	4432950	9606.ENSP00000351273	9606.ENSP00000216341	0	0	0	0	0	0.338	0.8	0.526	0.931
CDKN2A	CDKN2B	4448997	4436247	9606.ENSP00000418915	9606.ENSP00000276925	0	0	0.44	0.972	0.245	0.139	0.9	0.896	0.931
CCR8	CXCL16	4439852	4437032	9606.ENSP00000326432	9606.ENSP00000293778	0	0	0	0	0	0	0.9	0.344	0.931
FPR2	CLEC5A	4450891	4450298	9606.ENSP00000468897	9606.ENSP00000449999	0	0	0	0	0.245	0	0.9	0.171	0.931
FPR1	CXCL2	4450996	4449392	9606.ENSP00000471493	9606.ENSP00000427279	0	0	0	0	0.082	0	0.9	0.311	0.931
CCL5	FPR1	4451102	4450996	9606.ENSP00000474412	9606.ENSP00000471493	0	0	0	0	0.113	0.05	0.9	0.287	0.931
GAB2	FLT3	4442578	4433801	9606.ENSP00000354952	9606.ENSP00000241453	0	0	0	0	0.069	0	0.9	0.325	0.931
FOXO3	CEBPB	4447277	4438125	9606.ENSP00000385824	9606.ENSP00000305422	0	0	0	0	0	0.064	0.9	0.329	0.931
FPR2	CXCL12	4450891	4446453	9606.ENSP00000468897	9606.ENSP00000379140	0	0	0	0	0	0.162	0.9	0.251	0.931
CDC42	EDN1	4446990	4445200	9606.ENSP00000383118	9606.ENSP00000368683	0	0	0	0	0	0	0.9	0.338	0.931
DROSHA	DDX17	4449341	4446598	9606.ENSP00000425979	9606.ENSP00000380033	0	0	0	0	0.174	0.409	0	0.869	0.931
BTK	FCER1A	4451790	4443039	9606.ENSP00000483570	9606.ENSP00000357097	0	0	0	0	0.289	0.05	0.9	0.105	0.931
FZD5	GSK3B	4442500	4439717	9606.ENSP00000354607	9606.ENSP00000324806	0	0	0	0	0	0.126	0.9	0.276	0.931
CD300A	CLEC4D	4442338	4437591	9606.ENSP00000353259	9606.ENSP00000299665	0	0	0	0	0.23	0	0.9	0.182	0.931
CD3G	FYB	4449591	4449385	9606.ENSP00000431445	9606.ENSP00000427114	0	0	0	0	0.165	0	0.9	0.241	0.931
APP	APCS	4436608	4434407	9606.ENSP00000284981	9606.ENSP00000255040	0	0	0	0	0	0	0.9	0.338	0.931
DEFB125	DEFA4	4445687	4437403	9606.ENSP00000371847	9606.ENSP00000297435	0	0	0	0	0	0	0.9	0.329	0.93
DEFB125	DEFA3	4445687	4440017	9606.ENSP00000371847	9606.ENSP00000328359	0	0	0	0	0	0	0.9	0.338	0.93
GPC3	APOA2	4446259	4443001	9606.ENSP00000377836	9606.ENSP00000356969	0	0	0	0	0.337	0	0.9	0	0.93
CD3E	FYN	4442492	4441647	9606.ENSP00000354566	9606.ENSP00000346671	0	0	0	0	0.096	0	0.9	0.296	0.93
CREB1	EPO	4447522	4434249	9606.ENSP00000387699	9606.ENSP00000252723	0	0	0	0	0	0	0.9	0.33	0.93
C5AR1	CCR5	4441697	4436956	9606.ENSP00000347197	9606.ENSP00000292303	0	0	0	0.688	0.228	0	0.9	0.445	0.93
CCR10	CXCL16	4440365	4437032	9606.ENSP00000332504	9606.ENSP00000293778	0	0	0	0	0	0	0.9	0.337	0.93
FBN1	APP	4439770	4436608	9606.ENSP00000325527	9606.ENSP00000284981	0	0	0	0	0.083	0	0.9	0.303	0.93
CBLB	BLNK	4435380	4433296	9606.ENSP00000264122	9606.ENSP00000224337	0	0	0	0	0	0.305	0.9	0.084	0.93
CXCL12	CNR2	4446453	4444398	9606.ENSP00000379140	9606.ENSP00000363596	0	0	0	0	0	0.162	0.9	0.236	0.93
DEFA3	DEFB112	4440017	4439259	9606.ENSP00000328359	9606.ENSP00000319126	0	0	0	0	0	0	0.9	0.33	0.93
CD81	C3	4435286	4433951	9606.ENSP00000263645	9606.ENSP00000245907	0	0	0	0	0	0	0.9	0.33	0.93
FBN1	ADAM10	4439770	4434780	9606.ENSP00000325527	9606.ENSP00000260408	0	0	0	0	0	0.263	0.9	0.131	0.93
CCR9	CXCL5	4442025	4437222	9606.ENSP00000350256	9606.ENSP00000296027	0	0	0	0	0	0	0.9	0.332	0.93
CCR3	CXCR1	4449993	4437175	9606.ENSP00000441600	9606.ENSP00000295683	0	0	0	0.807	0.233	0	0.9	0.7	0.93
BCAR1	ABI1	4447708	4444683	9606.ENSP00000391669	9606.ENSP00000365312	0	0	0	0	0.057	0	0.9	0.319	0.93
CRHR1	GNAS	4446798	4443667	9606.ENSP00000381333	9606.ENSP00000360141	0	0	0	0	0.055	0.305	0.9	0.069	0.93
CD28	CTLA4	4439725	4438004	9606.ENSP00000324890	9606.ENSP00000303939	0	0	0	0.689	0.127	0	0.9	0.779	0.93
CD8B	CD80	4440235	4435403	9606.ENSP00000331172	9606.ENSP00000264246	0	0	0	0	0.061	0	0.9	0.315	0.93
CXCL2	CXCL9	4449392	4442567	9606.ENSP00000427279	9606.ENSP00000354901	0	0	0	0.865	0.08	0.226	0.9	0.727	0.93
ARRB2	GLI3	4448286	4446476	9606.ENSP00000403701	9606.ENSP00000379258	0	0	0	0	0.064	0.125	0.9	0.254	0.93
CRK	EFNB1	4437675	4432808	9606.ENSP00000300574	9606.ENSP00000204961	0	0	0	0	0.099	0	0.9	0.292	0.93
CXCR4	GNAS	4447439	4443667	9606.ENSP00000386884	9606.ENSP00000360141	0	0	0	0	0	0.177	0.9	0.218	0.93
CTSS	CFP	4443237	4434012	9606.ENSP00000357981	9606.ENSP00000247153	0	0	0	0	0.212	0	0.9	0.171	0.929
CXCR3	CCR7	4444247	4433992	9606.ENSP00000362795	9606.ENSP00000246657	0	0	0	0.852	0.23	0	0.9	0.816	0.929
FPR1	CXCL12	4450996	4446453	9606.ENSP00000471493	9606.ENSP00000379140	0	0	0	0	0	0.162	0.9	0.228	0.929
CASP3	APPL1	4438651	4436771	9606.ENSP00000311032	9606.ENSP00000288266	0	0	0	0	0	0.186	0.9	0.204	0.929
CNR2	ADORA3	4444398	4443373	9606.ENSP00000363596	9606.ENSP00000358730	0	0	0	0	0	0	0.9	0.328	0.929
ADA	ADAR	4444047	4443107	9606.ENSP00000361965	9606.ENSP00000357459	0	0	0	0	0	0	0	0.929	0.929
CUL4A	EP300	4444561	4435224	9606.ENSP00000364589	9606.ENSP00000263253	0	0	0	0	0.089	0.124	0.9	0.222	0.929
CREB1	ESRRA	4447522	4447169	9606.ENSP00000387699	9606.ENSP00000384851	0	0	0	0	0	0.05	0.9	0.314	0.929
ADCY7	ADORA3	4446306	4443373	9606.ENSP00000378187	9606.ENSP00000358730	0	0	0	0	0.063	0.06	0.9	0.296	0.929
CFB	CD46	4448835	4438890	9606.ENSP00000416561	9606.ENSP00000313875	0	0	0	0.569	0	0	0.9	0.701	0.929
B2M	CD3D	4450405	4437689	9606.ENSP00000452780	9606.ENSP00000300692	0	0	0	0	0.118	0	0.9	0.26	0.929
ARRB2	DTX1	4448286	4434558	9606.ENSP00000403701	9606.ENSP00000257600	0	0	0	0	0	0.183	0.9	0.202	0.929
DBNL	CTSS	4448919	4443237	9606.ENSP00000417653	9606.ENSP00000357981	0	0	0	0	0	0	0.9	0.323	0.929
FGL1	FGG	4446770	4440740	9606.ENSP00000381133	9606.ENSP00000336829	0	0	0	0.867	0.73	0	0.72	0.755	0.929
CD36	CD47	4448068	4442657	9606.ENSP00000399421	9606.ENSP00000355361	0	0	0	0	0	0	0.9	0.326	0.929
B2M	CD3E	4450405	4442492	9606.ENSP00000452780	9606.ENSP00000354566	0	0	0	0	0.138	0	0.9	0.25	0.929
ADORA1	APP	4442839	4436608	9606.ENSP00000356205	9606.ENSP00000284981	0	0	0	0	0.139	0	0.9	0.243	0.929
CXCL2	CCR9	4449392	4442025	9606.ENSP00000427279	9606.ENSP00000350256	0	0	0	0	0	0	0.9	0.326	0.929
CXCL2	C5AR1	4449392	4441697	9606.ENSP00000427279	9606.ENSP00000347197	0	0	0	0	0.083	0	0.9	0.294	0.929
FOXP3	FOS	4444690	4438204	9606.ENSP00000365380	9606.ENSP00000306245	0	0	0	0	0	0.05	0.9	0.314	0.929
FAM20C	APP	4439517	4436608	9606.ENSP00000322323	9606.ENSP00000284981	0	0	0	0	0.117	0.232	0.9	0.079	0.929
CX3CR1	C3	4442101	4433951	9606.ENSP00000351059	9606.ENSP00000245907	0	0	0	0	0.061	0	0.9	0.308	0.929
FZD5	APC	4442500	4434547	9606.ENSP00000354607	9606.ENSP00000257430	0	0	0	0	0.062	0	0.9	0.309	0.929
BDKRB2	EDN1	4450312	4445200	9606.ENSP00000450482	9606.ENSP00000368683	0	0	0	0	0.083	0	0.9	0.292	0.929
C6	C8G	4435261	4433295	9606.ENSP00000263413	9606.ENSP00000224181	0	0	0	0	0.063	0	0.9	0.303	0.929
BTK	FOS	4451790	4438204	9606.ENSP00000483570	9606.ENSP00000306245	0	0	0	0	0	0.084	0.9	0.289	0.929
EFNB2	EFNB1	4433928	4432808	9606.ENSP00000245323	9606.ENSP00000204961	0	0	0	0.95	0.076	0.272	0.9	0.807	0.929
ADAM8	ADAM10	4450425	4434780	9606.ENSP00000453302	9606.ENSP00000260408	0	0	0	0.569	0.05	0	0.9	0.684	0.929
CXCL12	DRD2	4446453	4442557	9606.ENSP00000379140	9606.ENSP00000354859	0	0	0	0	0	0.162	0.9	0.231	0.929
CX3CR1	CXCL3	4442101	4437221	9606.ENSP00000351059	9606.ENSP00000296026	0	0	0	0	0	0	0.9	0.328	0.929
CXCR4	CNR1	4447439	4443334	9606.ENSP00000386884	9606.ENSP00000358513	0	0	0	0	0	0	0.9	0.325	0.929
ABL1	CDK6	4443923	4435642	9606.ENSP00000361423	9606.ENSP00000265734	0	0	0	0.616	0.062	0.093	0.9	0.628	0.929
CCR4	CXCL10	4440381	4438146	9606.ENSP00000332659	9606.ENSP00000305651	0	0	0	0	0	0	0.9	0.31	0.928
CD19	CD5	4449841	4441273	9606.ENSP00000437940	9606.ENSP00000342681	0	0	0	0	0.13	0	0	0.92	0.928
CASP1	CASP3	4449658	4438651	9606.ENSP00000433138	9606.ENSP00000311032	0	0	0	0.658	0	0	0.9	0.831	0.928
GPR183	CXCL10	4444726	4438146	9606.ENSP00000365596	9606.ENSP00000305651	0	0	0	0	0.109	0	0.9	0.258	0.928
EDN1	EP300	4445200	4435224	9606.ENSP00000368683	9606.ENSP00000263253	0	0	0	0	0	0	0.9	0.312	0.928
ACTR3	CORO1A	4435220	4433064	9606.ENSP00000263238	9606.ENSP00000219150	0	0	0	0	0.128	0.892	0	0.304	0.928
GBP2	GBP5	4443541	4443538	9606.ENSP00000359497	9606.ENSP00000359488	0	0	0	0.966	0.644	0	0.8	0.906	0.928
BCAR1	FGR	4447708	4444303	9606.ENSP00000391669	9606.ENSP00000363117	0	0	0	0	0	0.061	0.9	0.297	0.928
C6	C9	4435261	4435259	9606.ENSP00000263413	9606.ENSP00000263408	0	0	0	0.733	0.171	0	0.9	0.655	0.928
EDN1	BDKRB1	4445200	4432976	9606.ENSP00000368683	9606.ENSP00000216629	0	0	0	0	0	0.157	0.9	0.216	0.928
FBN1	APOE	4439770	4434227	9606.ENSP00000325527	9606.ENSP00000252486	0	0	0	0	0	0	0.9	0.313	0.928
CCR2	APP	4436955	4436608	9606.ENSP00000292301	9606.ENSP00000284981	0	0	0	0	0	0	0.9	0.31	0.928
CASP3	APC	4438651	4434547	9606.ENSP00000311032	9606.ENSP00000257430	0	0	0	0	0	0	0.9	0.31	0.928
CXCL2	CCL28	4449392	4442460	9606.ENSP00000427279	9606.ENSP00000354416	0	0	0	0	0	0.231	0.9	0.146	0.928
CSK	CD4	4433108	4432588	9606.ENSP00000220003	9606.ENSP00000011653	0	0	0	0	0.05	0.263	0.9	0.1	0.928
CXCL2	CCR8	4449392	4439852	9606.ENSP00000427279	9606.ENSP00000326432	0	0	0	0	0	0	0.9	0.317	0.928
ELANE	ARG1	4450799	4441926	9606.ENSP00000466090	9606.ENSP00000349446	0	0	0	0	0.108	0	0.9	0.26	0.928
CXCL1	CCR9	4446449	4442025	9606.ENSP00000379110	9606.ENSP00000350256	0	0	0	0	0	0	0.9	0.311	0.928
CXCL9	CCL28	4442567	4442460	9606.ENSP00000354901	9606.ENSP00000354416	0	0	0	0	0	0.221	0.9	0.157	0.928
FURIN	F2	4451788	4438421	9606.ENSP00000483552	9606.ENSP00000308541	0	0	0	0	0.061	0	0.9	0.298	0.928
CXCL12	CNR1	4446453	4443334	9606.ENSP00000379140	9606.ENSP00000358513	0	0	0	0	0	0.162	0.9	0.211	0.928
CITED2	EPAS1	4450108	4435307	9606.ENSP00000444198	9606.ENSP00000263734	0	0	0	0	0	0	0.9	0.31	0.928
CXCL12	EZR	4446453	4442801	9606.ENSP00000379140	9606.ENSP00000356042	0	0	0	0	0	0	0.9	0.31	0.928
C5AR1	CXCL10	4441697	4438146	9606.ENSP00000347197	9606.ENSP00000305651	0	0	0	0	0.072	0	0.9	0.287	0.928
CCL5	CCL28	4451102	4442460	9606.ENSP00000474412	9606.ENSP00000354416	0	0	0	0	0.067	0.207	0.9	0.143	0.928
FPR2	C5AR1	4450891	4441697	9606.ENSP00000468897	9606.ENSP00000347197	0	0	0	0.821	0.237	0	0.9	0.58	0.928
DEFB112	DEFA4	4439259	4437403	9606.ENSP00000319126	9606.ENSP00000297435	0	0	0	0	0	0	0.9	0.315	0.928
CD274	CD4	4445568	4432588	9606.ENSP00000370989	9606.ENSP00000011653	0	0	0	0	0.061	0	0.9	0.299	0.928
CXCR1	CCR2	4437175	4436955	9606.ENSP00000295683	9606.ENSP00000292301	0	0	0	0.826	0.212	0	0.9	0.738	0.928
ARRB2	CXCR1	4448286	4437175	9606.ENSP00000403701	9606.ENSP00000295683	0	0	0	0	0.076	0.193	0.9	0.154	0.928
ADAM8	CLEC4D	4450425	4437591	9606.ENSP00000453302	9606.ENSP00000299665	0	0	0	0	0.208	0	0.9	0.174	0.928
ACTR2	ANXA2	4444985	4441580	9606.ENSP00000367220	9606.ENSP00000346032	0	0	0	0	0	0.094	0.9	0.27	0.928
CXCR3	CCR5	4444247	4436956	9606.ENSP00000362795	9606.ENSP00000292303	0	0	0	0.83	0.195	0	0.9	0.888	0.928
BCL6	BLNK	4447113	4433296	9606.ENSP00000384371	9606.ENSP00000224337	0	0	0	0	0.061	0	0.9	0.299	0.928
CD36	APOA1	4448068	4433668	9606.ENSP00000399421	9606.ENSP00000236850	0	0	0	0	0.064	0	0.9	0.299	0.928
CCL4	ADORA3	4451651	4443373	9606.ENSP00000482259	9606.ENSP00000358730	0	0	0	0	0.127	0.124	0.9	0.166	0.927
FPR2	CCR1	4450891	4437243	9606.ENSP00000468897	9606.ENSP00000296140	0	0	0	0.702	0.21	0	0.9	0.429	0.927
CXCR6	CCR5	4447901	4436956	9606.ENSP00000395704	9606.ENSP00000292303	0	0	0	0.809	0.195	0	0.9	0.745	0.927
CCL28	CXCL16	4442460	4437032	9606.ENSP00000354416	9606.ENSP00000293778	0	0	0	0	0	0	0.9	0.302	0.927
ANXA1	C3	4444796	4433951	9606.ENSP00000366109	9606.ENSP00000245907	0	0	0	0	0.062	0	0.9	0.287	0.927
CXCL12	ADORA1	4446453	4442839	9606.ENSP00000379140	9606.ENSP00000356205	0	0	0	0	0	0.162	0.9	0.209	0.927
EP300	BRD1	4435224	4432939	9606.ENSP00000263253	9606.ENSP00000216267	0	0	0	0.541	0.113	0.161	0.9	0.268	0.927
CXCL16	APP	4437032	4436608	9606.ENSP00000293778	9606.ENSP00000284981	0	0	0	0	0	0	0.9	0.304	0.927
CTSC	CD74	4433384	4432583	9606.ENSP00000227266	9606.ENSP00000009530	0	0	0	0	0.066	0.161	0.9	0.187	0.927
CXCR4	CNR2	4447439	4444398	9606.ENSP00000386884	9606.ENSP00000363596	0	0	0	0	0.061	0	0.9	0.29	0.927
C4A	APP	4447940	4436608	9606.ENSP00000396688	9606.ENSP00000284981	0	0	0	0	0.09	0	0.9	0.269	0.927
ADORA1	DRD2	4442839	4442557	9606.ENSP00000356205	9606.ENSP00000354859	0	0	0	0.642	0.088	0	0.9	0.669	0.927
CNR1	APP	4443334	4436608	9606.ENSP00000358513	9606.ENSP00000284981	0	0	0	0	0.062	0	0.9	0.292	0.927
CLEC12A	C3AR1	4441774	4437821	9606.ENSP00000347916	9606.ENSP00000302079	0	0	0	0	0.295	0	0.9	0.049	0.927
GIT1	EPHA2	4446338	4442119	9606.ENSP00000378338	9606.ENSP00000351209	0	0	0	0	0	0.084	0.9	0.269	0.927
CCL28	CXCL10	4442460	4438146	9606.ENSP00000354416	9606.ENSP00000305651	0	0	0	0	0	0.221	0.9	0.146	0.927
FPR1	CCR1	4450996	4437243	9606.ENSP00000471493	9606.ENSP00000296140	0	0	0	0.689	0.213	0	0.9	0.4	0.927
CIITA	GBP2	4451905	4443541	9606.ENSP00000485010	9606.ENSP00000359497	0	0	0	0	0.097	0	0.9	0.249	0.926
B2M	APP	4450405	4436608	9606.ENSP00000452780	9606.ENSP00000284981	0	0	0	0	0.061	0	0.9	0.285	0.926
CXCR5	CCR7	4436951	4433992	9606.ENSP00000292174	9606.ENSP00000246657	0	0	0	0.85	0.18	0	0.9	0.899	0.926
CRHR1	ADCY7	4446798	4446306	9606.ENSP00000381333	9606.ENSP00000378187	0	0	0	0	0.061	0.092	0.9	0.243	0.926
ACKR3	CCL1	4436051	4433340	9606.ENSP00000272928	9606.ENSP00000225842	0	0	0	0	0	0	0.9	0.297	0.926
FPR3	CCL19	4441189	4438451	9606.ENSP00000341821	9606.ENSP00000308815	0	0	0	0	0.165	0	0.9	0.187	0.926
AKT1	BCL2L11	4450372	4446127	9606.ENSP00000451828	9606.ENSP00000376943	0	0	0	0	0	0.336	0	0.894	0.926
DEFB125	DEFA5	4445687	4440136	9606.ENSP00000371847	9606.ENSP00000329890	0	0	0	0	0	0	0.9	0.295	0.926
CXCL2	C3AR1	4449392	4437821	9606.ENSP00000427279	9606.ENSP00000302079	0	0	0	0	0.106	0	0.9	0.248	0.926
ANXA2	C3	4441580	4433951	9606.ENSP00000346032	9606.ENSP00000245907	0	0	0	0	0.061	0	0.9	0.285	0.926
CHRNA7	CHRNA4	4448456	4443489	9606.ENSP00000407546	9606.ENSP00000359285	0	0	0	0.859	0.064	0.186	0.9	0.771	0.926
DBNL	CRKL	4448919	4441611	9606.ENSP00000417653	9606.ENSP00000346300	0	0	0	0	0.076	0	0.9	0.269	0.926
CSF1	BMP4	4439930	4433931	9606.ENSP00000327513	9606.ENSP00000245451	0	0	0	0	0.05	0	0.9	0.288	0.926
FPR1	C3	4450996	4433951	9606.ENSP00000471493	9606.ENSP00000245907	0	0	0	0	0.063	0	0.9	0.282	0.926
ADORA3	DRD2	4443373	4442557	9606.ENSP00000358730	9606.ENSP00000354859	0	0	0	0.58	0	0	0.9	0.643	0.926
CXCL12	ADORA3	4446453	4443373	9606.ENSP00000379140	9606.ENSP00000358730	0	0	0	0	0	0.162	0.9	0.194	0.926
FPR2	CD47	4450891	4442657	9606.ENSP00000468897	9606.ENSP00000355361	0	0	0	0	0	0	0.9	0.292	0.926
CSF1	C3	4439930	4433951	9606.ENSP00000327513	9606.ENSP00000245907	0	0	0	0	0.077	0	0.9	0.268	0.926
FCGR3A	CD247	4442995	4442542	9606.ENSP00000356946	9606.ENSP00000354782	0	0	0	0	0.149	0.379	0.8	0.385	0.926
ADORA3	CX3CR1	4443373	4442101	9606.ENSP00000358730	9606.ENSP00000351059	0	0	0	0	0.141	0	0.9	0.217	0.926
CAV1	GSK3B	4440933	4439717	9606.ENSP00000339191	9606.ENSP00000324806	0	0	0	0	0	0.057	0.9	0.282	0.926
FPR2	APP	4450891	4436608	9606.ENSP00000468897	9606.ENSP00000284981	0	0	0	0	0	0	0.9	0.292	0.926
CXCL12	GPR183	4446453	4444726	9606.ENSP00000379140	9606.ENSP00000365596	0	0	0	0	0	0	0.9	0.298	0.926
FOXP3	CD28	4444690	4439725	9606.ENSP00000365380	9606.ENSP00000324890	0	0	0	0	0	0.084	0	0.922	0.926
ENPP1	BST1	4442442	4435534	9606.ENSP00000354238	9606.ENSP00000265016	0	0	0	0	0	0	0.9	0.292	0.926
C5AR1	CCR2	4441697	4436955	9606.ENSP00000347197	9606.ENSP00000292301	0	0	0	0.681	0.175	0	0.9	0.464	0.926
CXCR3	CCR2	4444247	4436955	9606.ENSP00000362795	9606.ENSP00000292301	0	0	0	0.823	0.175	0	0.9	0.824	0.926
CD83	CD80	4445165	4435403	9606.ENSP00000368450	9606.ENSP00000264246	0	0	0	0	0.098	0	0	0.922	0.926
ADAM10	DTX1	4434780	4434558	9606.ENSP00000260408	9606.ENSP00000257600	0	0	0	0	0.05	0	0.9	0.288	0.926
BCAR1	FLT4	4447708	4434983	9606.ENSP00000391669	9606.ENSP00000261937	0	0	0	0	0.061	0	0.9	0.283	0.926
FGG	CLU	4440740	4438974	9606.ENSP00000336829	9606.ENSP00000315130	0	0	0	0	0.061	0	0.9	0.282	0.926
CALR	APOE	4439395	4434227	9606.ENSP00000320866	9606.ENSP00000252486	0	0	0	0	0	0	0.9	0.294	0.926
ADORA1	CX3CL1	4442839	4432567	9606.ENSP00000356205	9606.ENSP00000006053	0	0	0	0	0.106	0	0.9	0.245	0.926
C3	CX3CL1	4433951	4432567	9606.ENSP00000245907	9606.ENSP00000006053	0	0	0	0	0.087	0	0.9	0.257	0.926
FPR1	ADORA3	4450996	4443373	9606.ENSP00000471493	9606.ENSP00000358730	0	0	0	0	0.14	0	0.9	0.212	0.926
GPR55	ADORA3	4445980	4443373	9606.ENSP00000375894	9606.ENSP00000358730	0	0	0	0	0.066	0	0.9	0.278	0.926
CX3CR1	CCL2	4442101	4433339	9606.ENSP00000351059	9606.ENSP00000225831	0	0	0	0	0	0	0.6	0.824	0.926
ADORA3	CCR1	4443373	4437243	9606.ENSP00000358730	9606.ENSP00000296140	0	0	0	0	0.214	0	0.9	0.136	0.926
CCR4	CCR5	4440381	4436956	9606.ENSP00000332659	9606.ENSP00000292303	0	0	0	0.94	0	0.269	0.9	0.558	0.926
FPR1	C3AR1	4450996	4437821	9606.ENSP00000471493	9606.ENSP00000302079	0	0	0	0.772	0.214	0	0.9	0.402	0.925
CFB	CD55	4448835	4442798	9606.ENSP00000416561	9606.ENSP00000356030	0	0	0	0.562	0.06	0	0.9	0.56	0.925
BECN1	CASP3	4442634	4438651	9606.ENSP00000355231	9606.ENSP00000311032	0	0	0	0	0	0.302	0	0.897	0.925
C5AR1	C3AR1	4441697	4437821	9606.ENSP00000347197	9606.ENSP00000302079	0	0	0	0.817	0.14	0	0.9	0.9	0.925
CCR2	C3	4436955	4433951	9606.ENSP00000292301	9606.ENSP00000245907	0	0	0	0	0.061	0	0.9	0.266	0.925
EXOSC3	AICDA	4439572	4433465	9606.ENSP00000323046	9606.ENSP00000229335	0	0	0	0	0	0.9	0	0.279	0.925
FCER1G	CYBA	4436828	4434915	9606.ENSP00000289902	9606.ENSP00000261623	0	0	0	0	0.172	0	0.9	0.168	0.925
CD19	BCR	4449841	4437968	9606.ENSP00000437940	9606.ENSP00000303507	0	0	0	0	0	0	0.9	0.287	0.925
CXCL12	C3	4446453	4433951	9606.ENSP00000379140	9606.ENSP00000245907	0	0	0	0	0.065	0	0.9	0.267	0.925
EPHA2	ADAM10	4442119	4434780	9606.ENSP00000351209	9606.ENSP00000260408	0	0	0	0	0.061	0	0.9	0.27	0.925
GPR55	ADORA1	4445980	4442839	9606.ENSP00000375894	9606.ENSP00000356205	0	0	0	0	0	0	0.9	0.287	0.925
DBNL	CNN2	4448919	4435198	9606.ENSP00000417653	9606.ENSP00000263097	0	0	0	0	0.061	0.157	0.9	0.168	0.925
EDN1	APP	4445200	4436608	9606.ENSP00000368683	9606.ENSP00000284981	0	0	0	0	0.065	0	0.9	0.269	0.925
ARHGEF2	FYN	4442552	4441647	9606.ENSP00000354837	9606.ENSP00000346671	0	0	0	0	0	0.087	0.9	0.251	0.925
CCR4	CCR2	4440381	4436955	9606.ENSP00000332659	9606.ENSP00000292301	0	0	0	0.924	0	0.261	0.9	0.44	0.925
CIITA	GBP5	4451905	4443538	9606.ENSP00000485010	9606.ENSP00000359488	0	0	0	0	0.188	0	0.9	0.155	0.925
CCL4	CCL19	4451651	4438451	9606.ENSP00000482259	9606.ENSP00000308815	0	0	0	0.793	0.174	0	0.9	0.691	0.925
DHX36	DHX9	4448864	4442908	9606.ENSP00000417078	9606.ENSP00000356520	0	0	0.314	0.814	0.117	0	0.9	0.794	0.925
DEFA3	DEFB118	4440017	4434302	9606.ENSP00000328359	9606.ENSP00000253381	0	0	0	0	0	0	0.9	0.286	0.925
CCR5	CCR7	4436956	4433992	9606.ENSP00000292303	9606.ENSP00000246657	0	0	0	0.851	0.182	0	0.9	0.819	0.925
CNR1	ADORA1	4443334	4442839	9606.ENSP00000358513	9606.ENSP00000356205	0	0	0	0.608	0.096	0	0.9	0.557	0.925
DEFA5	DEFB112	4440136	4439259	9606.ENSP00000329890	9606.ENSP00000319126	0	0	0	0	0	0	0.9	0.287	0.925
BTK	BCR	4451790	4437968	9606.ENSP00000483570	9606.ENSP00000303507	0	0	0	0	0	0.063	0.9	0.266	0.925
CCL20	CCR4	4442174	4440381	9606.ENSP00000351671	9606.ENSP00000332659	0	0	0	0	0	0	0.9	0.285	0.925
CLU	FGA	4438974	4438214	9606.ENSP00000315130	9606.ENSP00000306361	0	0	0	0	0.061	0	0.9	0.269	0.925
EDN1	CCR5	4445200	4436956	9606.ENSP00000368683	9606.ENSP00000292303	0	0	0	0	0	0.157	0.9	0.186	0.925
DEFB112	DEFB1	4439259	4437405	9606.ENSP00000319126	9606.ENSP00000297439	0	0	0	0	0	0	0.9	0.287	0.925
CCL4	FPR3	4451651	4441189	9606.ENSP00000482259	9606.ENSP00000341821	0	0	0	0	0.177	0.124	0.9	0.085	0.925
FGFR2	FOS	4448546	4438204	9606.ENSP00000410294	9606.ENSP00000306245	0	0	0	0	0	0	0.9	0.287	0.925
CXCL1	ANXA1	4446449	4444796	9606.ENSP00000379110	9606.ENSP00000366109	0	0	0	0	0.117	0	0.9	0.212	0.924
B2M	FCGR1A	4450405	4443273	9606.ENSP00000452780	9606.ENSP00000358165	0	0	0	0	0.098	0	0.9	0.227	0.924
ENPP1	ADK	4442442	4436683	9606.ENSP00000354238	9606.ENSP00000286621	0	0	0	0	0.061	0	0.9	0.262	0.924
CLEC5A	CD300A	4450298	4442338	9606.ENSP00000449999	9606.ENSP00000353259	0	0	0	0	0.214	0	0.9	0.119	0.924
BCAR1	ACTN1	4447708	4446270	9606.ENSP00000391669	9606.ENSP00000377941	0	0	0	0	0.069	0.044	0.9	0.255	0.924
GPR183	ADORA3	4444726	4443373	9606.ENSP00000365596	9606.ENSP00000358730	0	0	0	0	0.139	0	0.9	0.189	0.924
CXCR4	F2	4447439	4438421	9606.ENSP00000386884	9606.ENSP00000308541	0	0	0	0	0	0	0.9	0.275	0.924
CXCR6	CXCL3	4447901	4437221	9606.ENSP00000395704	9606.ENSP00000296026	0	0	0	0	0.05	0	0.9	0.27	0.924
CD5	CD7	4441273	4438745	9606.ENSP00000342681	9606.ENSP00000312027	0	0	0	0	0.293	0	0	0.898	0.924
ARHGEF7	FYN	4444617	4441647	9606.ENSP00000364893	9606.ENSP00000346671	0	0	0	0	0	0.057	0.9	0.262	0.924
CXCL1	CTSS	4446449	4443237	9606.ENSP00000379110	9606.ENSP00000357981	0	0	0	0	0.095	0	0.9	0.237	0.924
APBB1IP	CRK	4444696	4437675	9606.ENSP00000365411	9606.ENSP00000300574	0	0	0	0	0	0.075	0.9	0.25	0.924
B2M	CD3G	4450405	4449591	9606.ENSP00000452780	9606.ENSP00000431445	0	0	0	0	0.064	0	0.9	0.257	0.924
FPR2	CXCL10	4450891	4438146	9606.ENSP00000468897	9606.ENSP00000305651	0	0	0	0	0.076	0	0.9	0.244	0.924
CCR4	CCL19	4440381	4438451	9606.ENSP00000332659	9606.ENSP00000308815	0	0	0	0	0.063	0	0.9	0.258	0.924
ADAM8	BST1	4450425	4435534	9606.ENSP00000453302	9606.ENSP00000265016	0	0	0	0	0.077	0	0.9	0.245	0.924
EDN1	EDN3	4445200	4440764	9606.ENSP00000368683	9606.ENSP00000337128	0	0	0	0.737	0	0	0.9	0.924	0.924
GAS6	C3	4440301	4433951	9606.ENSP00000331831	9606.ENSP00000245907	0	0	0	0	0.078	0	0.9	0.247	0.924
FYN	GSK3B	4441647	4439717	9606.ENSP00000346671	9606.ENSP00000324806	0	0	0	0.562	0	0.123	0.9	0.426	0.924
C5AR1	CXCR2	4441697	4439296	9606.ENSP00000347197	9606.ENSP00000319635	0	0	0	0.718	0.152	0	0.9	0.555	0.924
CXCR1	CCR5	4437175	4436956	9606.ENSP00000295683	9606.ENSP00000292303	0	0	0	0.816	0.173	0	0.9	0.717	0.924
FAM20C	C3	4439517	4433951	9606.ENSP00000322323	9606.ENSP00000245907	0	0	0	0	0.096	0.232	0.9	0	0.924
FPR2	CCR5	4450891	4436956	9606.ENSP00000468897	9606.ENSP00000292303	0	0	0	0.692	0.163	0	0.9	0.473	0.924
BLK	CSK	4434678	4433108	9606.ENSP00000259089	9606.ENSP00000220003	0	0	0.383	0.869	0.176	0	0.9	0.649	0.924
C5AR1	CXCR1	4441697	4437175	9606.ENSP00000347197	9606.ENSP00000295683	0	0	0	0.723	0.152	0	0.9	0.556	0.924
CCR8	CXCL3	4439852	4437221	9606.ENSP00000326432	9606.ENSP00000296026	0	0	0	0	0	0	0.9	0.274	0.924
FPR2	C3	4450891	4433951	9606.ENSP00000468897	9606.ENSP00000245907	0	0	0	0	0.056	0	0.9	0.265	0.924
CCL28	GAL	4442460	4435627	9606.ENSP00000354416	9606.ENSP00000265643	0	0	0	0	0	0	0.9	0.265	0.923
DCLRE1C	APLF	4445031	4438278	9606.ENSP00000367527	9606.ENSP00000307004	0	0	0	0	0	0	0.9	0.269	0.923
FCER1A	FCGR2B	4443039	4442151	9606.ENSP00000357097	9606.ENSP00000351497	0	0	0	0.824	0.205	0	0.9	0.469	0.923
CLEC6A	CLEC4E	4445642	4437590	9606.ENSP00000371505	9606.ENSP00000299663	0	0	0	0.877	0.174	0	0.9	0.86	0.923
FURIN	GAS6	4451788	4440301	9606.ENSP00000483552	9606.ENSP00000331831	0	0	0	0	0.088	0	0.9	0.228	0.923
CRK	EFNB3	4437675	4433353	9606.ENSP00000300574	9606.ENSP00000226091	0	0	0	0	0.099	0	0.9	0.221	0.923
CCR10	CXCL3	4440365	4437221	9606.ENSP00000332504	9606.ENSP00000296026	0	0	0	0	0	0	0.9	0.267	0.923
BCL6	FCGR2B	4447113	4442151	9606.ENSP00000384371	9606.ENSP00000351497	0	0	0	0	0.065	0	0.9	0.249	0.923
ANXA1	APP	4444796	4436608	9606.ENSP00000366109	9606.ENSP00000284981	0	0	0	0	0	0	0.9	0.265	0.923
B2M	GBP3	4450405	4443547	9606.ENSP00000452780	9606.ENSP00000359512	0	0	0	0	0.225	0	0.9	0.09	0.923
FSHR	GNAS	4447154	4443667	9606.ENSP00000384708	9606.ENSP00000360141	0	0	0	0	0.057	0	0.9	0.258	0.923
CTSC	GRN	4433384	4432632	9606.ENSP00000227266	9606.ENSP00000053867	0	0	0	0	0.103	0	0.9	0.21	0.923
FPR1	CCR5	4450996	4436956	9606.ENSP00000471493	9606.ENSP00000292303	0	0	0	0.683	0.177	0	0.9	0.358	0.923
CNR1	CCR5	4443334	4436956	9606.ENSP00000358513	9606.ENSP00000292303	0	0	0	0	0	0	0.9	0.265	0.923
DBNL	CRK	4448919	4437675	9606.ENSP00000417653	9606.ENSP00000300574	0	0	0	0	0	0	0.9	0.263	0.923
CTNNB1	ADAM10	4441426	4434780	9606.ENSP00000344456	9606.ENSP00000260408	0	0	0	0	0.063	0	0.9	0.248	0.923
CXCR3	C3	4444247	4433951	9606.ENSP00000362795	9606.ENSP00000245907	0	0	0	0	0.061	0	0.9	0.254	0.923
CCL3	CXCR2	4451253	4439296	9606.ENSP00000477908	9606.ENSP00000319635	0	0	0	0	0.061	0	0.6	0.811	0.923
FYN	CD80	4441647	4435403	9606.ENSP00000346671	9606.ENSP00000264246	0	0	0	0	0	0	0.9	0.268	0.923
CSF1	APP	4439930	4436608	9606.ENSP00000327513	9606.ENSP00000284981	0	0	0	0	0.061	0	0.9	0.251	0.923
CCL7	CCR5	4445079	4436956	9606.ENSP00000367832	9606.ENSP00000292303	0	0	0	0	0.116	0.377	0.6	0.691	0.923
ANXA2	CTSC	4441580	4433384	9606.ENSP00000346032	9606.ENSP00000227266	0	0	0	0	0.095	0	0.9	0.225	0.923
FPR2	CCR2	4450891	4436955	9606.ENSP00000468897	9606.ENSP00000292301	0	0	0	0.683	0.139	0	0.9	0.473	0.923
C5AR1	APP	4441697	4436608	9606.ENSP00000347197	9606.ENSP00000284981	0	0	0	0	0	0	0.9	0.262	0.923
ADORA3	APP	4443373	4436608	9606.ENSP00000358730	9606.ENSP00000284981	0	0	0	0	0	0	0.9	0.262	0.923
FYN	CD86	4441647	4440320	9606.ENSP00000346671	9606.ENSP00000332049	0	0	0	0	0	0	0.9	0.27	0.923
CXCR4	DRD2	4447439	4442557	9606.ENSP00000386884	9606.ENSP00000354859	0	0	0	0	0	0	0.9	0.267	0.923
CXCR4	CXCL14	4447439	4440759	9606.ENSP00000386884	9606.ENSP00000337065	0	0	0	0	0	0.379	0.6	0.715	0.923
CXCR4	ANXA1	4447439	4444796	9606.ENSP00000386884	9606.ENSP00000366109	0	0	0	0	0.062	0	0.9	0.246	0.923
CXCL1	C3AR1	4446449	4437821	9606.ENSP00000379110	9606.ENSP00000302079	0	0	0	0	0.107	0	0.9	0.211	0.923
CX3CR1	CCR1	4442101	4437243	9606.ENSP00000351059	9606.ENSP00000296140	0	0	0	0.897	0.213	0	0.9	0.679	0.923
CXCL2	C3	4449392	4433951	9606.ENSP00000427279	9606.ENSP00000245907	0	0	0	0	0.094	0	0.9	0.222	0.923
CCND3	ABL1	4444072	4443923	9606.ENSP00000362082	9606.ENSP00000361423	0	0	0	0	0	0	0.9	0.265	0.923
C4A	C8A	4447940	4442465	9606.ENSP00000396688	9606.ENSP00000354458	0	0	0	0	0.127	0	0	0.914	0.922
GIT1	FYN	4446338	4441647	9606.ENSP00000378338	9606.ENSP00000346671	0	0	0	0	0.057	0.084	0.9	0.213	0.922
GSK3B	CDK6	4439717	4435642	9606.ENSP00000324806	9606.ENSP00000265734	0	0	0.304	0.73	0.063	0.093	0.9	0.386	0.922
CCL4	C3	4451651	4433951	9606.ENSP00000482259	9606.ENSP00000245907	0	0	0	0	0.061	0	0.9	0.243	0.922
ADIPOQ	EP300	4447630	4435224	9606.ENSP00000389814	9606.ENSP00000263253	0	0	0	0	0	0	0.9	0.255	0.922
CX3CR1	CXCR1	4442101	4437175	9606.ENSP00000351059	9606.ENSP00000295683	0	0	0	0.8	0.141	0	0.9	0.678	0.922
FPR1	CCL19	4450996	4438451	9606.ENSP00000471493	9606.ENSP00000308815	0	0	0	0	0.088	0	0.9	0.216	0.922
C4B	C8A	4448805	4442465	9606.ENSP00000415941	9606.ENSP00000354458	0	0	0	0	0.116	0	0	0.915	0.922
BTK	B2M	4451790	4450405	9606.ENSP00000483570	9606.ENSP00000452780	0	0	0	0	0.126	0	0.9	0.186	0.922
CFD	CLU	4440329	4438974	9606.ENSP00000332139	9606.ENSP00000315130	0	0	0	0	0.062	0	0.9	0.235	0.922
DEFB125	DEFB1	4445687	4437405	9606.ENSP00000371847	9606.ENSP00000297439	0	0	0	0	0	0	0.9	0.253	0.922
CXCR4	GPR183	4447439	4444726	9606.ENSP00000386884	9606.ENSP00000365596	0	0	0	0.702	0.167	0	0.9	0.398	0.922
FGR	EFNB1	4444303	4432808	9606.ENSP00000363117	9606.ENSP00000204961	0	0	0	0	0.061	0.186	0.9	0.108	0.922
CTSS	CTSH	4443237	4433111	9606.ENSP00000357981	9606.ENSP00000220166	0	0	0.338	0.843	0.14	0	0.9	0.582	0.922
CXCL9	C3	4442567	4433951	9606.ENSP00000354901	9606.ENSP00000245907	0	0	0	0	0.09	0	0.9	0.213	0.922
ARG1	BPI	4441926	4435150	9606.ENSP00000349446	9606.ENSP00000262865	0	0	0	0	0.146	0	0.9	0.163	0.922
CD47	CD300A	4442657	4442338	9606.ENSP00000355361	9606.ENSP00000353259	0	0	0	0	0	0	0.9	0.258	0.922
CDKN1C	CDKN1A	4448705	4447168	9606.ENSP00000413720	9606.ENSP00000384849	0	0	0	0.697	0	0	0.9	0.743	0.922
CD36	CYBB	4448068	4445083	9606.ENSP00000399421	9606.ENSP00000367851	0	0	0	0	0.151	0	0.9	0.154	0.922
GNAS	EDNRA	4443667	4438963	9606.ENSP00000360141	9606.ENSP00000315011	0	0	0	0	0	0.177	0.9	0.138	0.922
BCL2	BNIP3	4446777	4443138	9606.ENSP00000381185	9606.ENSP00000357625	0	0	0	0	0.061	0.472	0.8	0.311	0.922
CASP3	DAPK2	4438651	4434976	9606.ENSP00000311032	9606.ENSP00000261891	0	0	0	0	0	0	0.9	0.257	0.922
GPR183	C3AR1	4444726	4437821	9606.ENSP00000365596	9606.ENSP00000302079	0	0	0	0.594	0.246	0	0.9	0.067	0.922
CDKN1C	ABL1	4448705	4443923	9606.ENSP00000413720	9606.ENSP00000361423	0	0	0	0	0	0.084	0.9	0.218	0.922
BDKRB2	EDNRA	4450312	4438963	9606.ENSP00000450482	9606.ENSP00000315011	0	0	0	0.569	0.134	0	0.9	0.349	0.922
CXCL12	FPR3	4446453	4441189	9606.ENSP00000379140	9606.ENSP00000341821	0	0	0	0	0	0.162	0.9	0.145	0.922
FSHR	CALCR	4447154	4442265	9606.ENSP00000384708	9606.ENSP00000352561	0	0	0	0	0.064	0	0.9	0.235	0.922
FKBP1A	ACVR2A	4446979	4433799	9606.ENSP00000383003	9606.ENSP00000241416	0	0	0	0	0	0.185	0.9	0.13	0.922
ELANE	CFP	4450799	4434012	9606.ENSP00000466090	9606.ENSP00000247153	0	0	0	0	0.109	0	0.9	0.195	0.922
CBFB	FOXP3	4448775	4444690	9606.ENSP00000415151	9606.ENSP00000365380	0	0	0	0	0	0.064	0.9	0.238	0.922
CLU	C6	4438974	4435261	9606.ENSP00000315130	9606.ENSP00000263413	0	0	0	0	0	0	0.9	0.244	0.921
ADM	CRHR1	4449788	4446798	9606.ENSP00000436607	9606.ENSP00000381333	0	0	0	0	0	0	0.9	0.245	0.921
EDN2	EDN3	4443976	4440764	9606.ENSP00000361668	9606.ENSP00000337128	0	0	0	0.772	0	0	0.9	0.929	0.921
CD8A	FYN	4447395	4441647	9606.ENSP00000386559	9606.ENSP00000346671	0	0	0	0	0.076	0.079	0.9	0.185	0.921
CCL4	EDN1	4451651	4445200	9606.ENSP00000482259	9606.ENSP00000368683	0	0	0	0	0.062	0	0.9	0.226	0.921
GLI3	CDC73	4446476	4442883	9606.ENSP00000379258	9606.ENSP00000356405	0	0	0	0	0	0.185	0.9	0.119	0.921
B2M	CTSH	4450405	4433111	9606.ENSP00000452780	9606.ENSP00000220166	0	0	0	0	0.098	0	0.9	0.204	0.921
CXCR4	CCR1	4447439	4437243	9606.ENSP00000386884	9606.ENSP00000296140	0	0	0	0.816	0.109	0	0.9	0.833	0.921
GPR55	DRD2	4445980	4442557	9606.ENSP00000375894	9606.ENSP00000354859	0	0	0	0	0	0	0.9	0.251	0.921
CXCL2	ANXA1	4449392	4444796	9606.ENSP00000427279	9606.ENSP00000366109	0	0	0	0	0.097	0	0.9	0.198	0.921
CIITA	CREB1	4451905	4447522	9606.ENSP00000485010	9606.ENSP00000387699	0	0	0	0	0	0	0.8	0.623	0.921
CFD	APP	4440329	4436608	9606.ENSP00000332139	9606.ENSP00000284981	0	0	0	0	0	0.159	0.9	0.145	0.921
EFNA2	EFNB1	4432856	4432808	9606.ENSP00000215368	9606.ENSP00000204961	0	0	0	0.665	0.066	0	0.9	0.608	0.921
EDN1	CCL11	4445200	4437839	9606.ENSP00000368683	9606.ENSP00000302234	0	0	0	0	0.049	0	0.9	0.243	0.921
C6	CFP	4435261	4434012	9606.ENSP00000263413	9606.ENSP00000247153	0	0	0	0	0	0	0.9	0.251	0.921
AKT1	BRD1	4450372	4432939	9606.ENSP00000451828	9606.ENSP00000216267	0	0	0	0	0.086	0	0.9	0.207	0.921
CCL5	APP	4451102	4436608	9606.ENSP00000474412	9606.ENSP00000284981	0	0	0	0	0	0	0.9	0.247	0.921
ADORA3	C5AR1	4443373	4441697	9606.ENSP00000358730	9606.ENSP00000347197	0	0	0	0	0.076	0	0.9	0.223	0.921
CXCL10	APP	4438146	4436608	9606.ENSP00000305651	9606.ENSP00000284981	0	0	0	0	0	0	0.9	0.243	0.921
ADORA3	GPR18	4443373	4441334	9606.ENSP00000358730	9606.ENSP00000343428	0	0	0	0	0	0	0.9	0.251	0.921
CDKN2A	CEBPB	4448997	4438125	9606.ENSP00000418915	9606.ENSP00000305422	0	0	0	0	0	0.05	0.9	0.243	0.921
GPSM3	CCR10	4444494	4440365	9606.ENSP00000364180	9606.ENSP00000332504	0	0	0	0	0	0	0.9	0.25	0.921
BMI1	ASXL1	4444763	4444606	9606.ENSP00000365851	9606.ENSP00000364839	0	0	0	0	0	0	0.9	0.247	0.921
ARRB2	BRAF	4448286	4436778	9606.ENSP00000403701	9606.ENSP00000288602	0	0	0	0	0.049	0.187	0.9	0.099	0.921
BCL6	CXCR5	4447113	4436951	9606.ENSP00000384371	9606.ENSP00000292174	0	0	0	0	0	0.05	0	0.92	0.921
CHUK	FASLG	4443527	4442944	9606.ENSP00000359424	9606.ENSP00000356694	0	0	0	0	0	0	0.9	0.244	0.921
BCL6	BCR	4447113	4437968	9606.ENSP00000384371	9606.ENSP00000303507	0	0	0	0	0	0	0.9	0.25	0.921
CXCR4	C3	4447439	4433951	9606.ENSP00000386884	9606.ENSP00000245907	0	0	0	0	0	0	0.9	0.244	0.921
CYBB	CLEC4D	4445083	4437591	9606.ENSP00000367851	9606.ENSP00000299665	0	0	0	0	0.232	0	0.9	0.056	0.921
CD3G	CD274	4449591	4445568	9606.ENSP00000431445	9606.ENSP00000370989	0	0	0	0	0.061	0	0.9	0.232	0.921
ADORA3	CX3CL1	4443373	4432567	9606.ENSP00000358730	9606.ENSP00000006053	0	0	0	0	0	0	0.9	0.247	0.921
CD3G	CD86	4449591	4440320	9606.ENSP00000431445	9606.ENSP00000332049	0	0	0	0	0.079	0	0.9	0.215	0.921
CALR	APOA1	4439395	4433668	9606.ENSP00000320866	9606.ENSP00000236850	0	0	0	0	0	0	0.9	0.246	0.921
CCR10	CXCL5	4440365	4437222	9606.ENSP00000332504	9606.ENSP00000296027	0	0	0	0	0	0	0.9	0.245	0.921
DEFB119	DEFA3	4444710	4440017	9606.ENSP00000365492	9606.ENSP00000328359	0	0	0	0	0	0	0.9	0.25	0.921
CCR5	CD4	4436956	4432588	9606.ENSP00000292303	9606.ENSP00000011653	0	0	0	0	0.322	0.472	0	0.799	0.921
GPC3	FGG	4446259	4440740	9606.ENSP00000377836	9606.ENSP00000336829	0	0	0	0	0.213	0	0.9	0.079	0.921
CNR1	CX3CL1	4443334	4432567	9606.ENSP00000358513	9606.ENSP00000006053	0	0	0	0	0.096	0	0.9	0.197	0.921
EPHA2	EPHB4	4442119	4442085	9606.ENSP00000351209	9606.ENSP00000350896	0	0	0	0.919	0.126	0.128	0.9	0.691	0.921
CXCR4	CCR2	4447439	4436955	9606.ENSP00000386884	9606.ENSP00000292301	0	0	0	0.832	0.127	0	0.9	0.802	0.921
CFB	C2	4448835	4437564	9606.ENSP00000416561	9606.ENSP00000299367	0	0	0	0.882	0.172	0	0.9	0.738	0.921
C4A	CSF1	4447940	4439930	9606.ENSP00000396688	9606.ENSP00000327513	0	0	0	0	0.098	0	0.9	0.197	0.921
GATA3	GATA2	4445191	4441542	9606.ENSP00000368632	9606.ENSP00000345681	0	0	0	0.961	0.224	0	0.9	0.756	0.921
C5AR1	CXCL5	4441697	4437222	9606.ENSP00000347197	9606.ENSP00000296027	0	0	0	0	0.082	0	0.9	0.213	0.921
GAS6	APOE	4440301	4434227	9606.ENSP00000331831	9606.ENSP00000252486	0	0	0	0	0.079	0	0.9	0.22	0.921
CREB1	BCL2	4447522	4446777	9606.ENSP00000387699	9606.ENSP00000381185	0	0	0	0	0	0	0.9	0.25	0.921
F2	CFTR	4438421	4432552	9606.ENSP00000308541	9606.ENSP00000003084	0	0	0	0	0	0	0.9	0.246	0.921
FPR2	FCER1G	4450891	4436828	9606.ENSP00000468897	9606.ENSP00000289902	0	0	0	0	0.212	0	0.9	0.085	0.921
CNR1	CCR2	4443334	4436955	9606.ENSP00000358513	9606.ENSP00000292301	0	0	0	0	0	0	0.9	0.244	0.921
C3AR1	CXCL5	4437821	4437222	9606.ENSP00000302079	9606.ENSP00000296027	0	0	0	0	0.086	0	0.9	0.197	0.92
ARG1	CTSG	4441926	4432948	9606.ENSP00000349446	9606.ENSP00000216336	0	0	0	0	0.091	0	0.9	0.197	0.92
B2M	FYN	4450405	4441647	9606.ENSP00000452780	9606.ENSP00000346671	0	0	0	0	0.061	0	0.9	0.222	0.92
CCL5	CNR2	4451102	4444398	9606.ENSP00000474412	9606.ENSP00000363596	0	0	0	0	0.117	0.05	0.9	0.16	0.92
APOA4	APP	4442050	4436608	9606.ENSP00000350425	9606.ENSP00000284981	0	0	0	0	0.063	0	0.9	0.221	0.92
ANXA1	GNRH1	4444796	4436220	9606.ENSP00000366109	9606.ENSP00000276414	0	0	0	0	0	0	0.9	0.234	0.92
CRKL	EPO	4441611	4434249	9606.ENSP00000346300	9606.ENSP00000252723	0	0	0	0	0	0	0.9	0.24	0.92
APBB1IP	CSK	4444696	4433108	9606.ENSP00000365411	9606.ENSP00000220003	0	0	0	0	0.095	0.079	0.9	0.161	0.92
GPR183	CXCR5	4444726	4436951	9606.ENSP00000365596	9606.ENSP00000292174	0	0	0	0.708	0.085	0	0.9	0.589	0.92
C3AR1	CXCR1	4437821	4437175	9606.ENSP00000302079	9606.ENSP00000295683	0	0	0	0.599	0.153	0	0.9	0.283	0.92
CD34	CSF3	4438554	4433314	9606.ENSP00000310036	9606.ENSP00000225474	0	0	0	0	0	0	0	0.92	0.92
GPR18	CCR7	4441334	4433992	9606.ENSP00000343428	9606.ENSP00000246657	0	0	0	0.684	0.217	0	0.9	0.125	0.92
ALAS2	AHSP	4440351	4438298	9606.ENSP00000332369	9606.ENSP00000307199	0	0	0	0	0.785	0	0	0.645	0.92
EPHB1	GIT1	4446762	4446338	9606.ENSP00000381097	9606.ENSP00000378338	0	0	0	0	0.062	0.084	0.9	0.186	0.92
EDNRA	APP	4438963	4436608	9606.ENSP00000315011	9606.ENSP00000284981	0	0	0	0	0.076	0	0.9	0.213	0.92
CDC42	FARP2	4446990	4435366	9606.ENSP00000383118	9606.ENSP00000264042	0	0	0	0	0	0	0.9	0.239	0.92
FGFR3	FGF10	4440994	4435472	9606.ENSP00000339824	9606.ENSP00000264664	0	0	0	0	0	0.267	0.6	0.749	0.92
BTK	BLK	4451790	4434678	9606.ENSP00000483570	9606.ENSP00000259089	0	0	0	0.865	0.173	0	0.9	0.56	0.92
CCL5	ADORA3	4451102	4443373	9606.ENSP00000474412	9606.ENSP00000358730	0	0	0	0	0	0.05	0.9	0.228	0.92
ADORA3	ADORA1	4443373	4442839	9606.ENSP00000358730	9606.ENSP00000356205	0	0	0	0.727	0	0	0.9	0.759	0.92
DAB2	GJA1	4438856	4436500	9606.ENSP00000313391	9606.ENSP00000282561	0	0	0	0	0.076	0	0.9	0.211	0.92
ACTN1	CTNNB1	4446270	4441426	9606.ENSP00000377941	9606.ENSP00000344456	0	0	0	0	0.062	0.057	0.9	0.203	0.92
CCL19	C3AR1	4438451	4437821	9606.ENSP00000308815	9606.ENSP00000302079	0	0	0	0	0.123	0	0.9	0.165	0.92
C3	GRN	4433951	4432632	9606.ENSP00000245907	9606.ENSP00000053867	0	0	0	0	0.062	0	0.9	0.222	0.92
CDC42	ANXA2	4446990	4441580	9606.ENSP00000383118	9606.ENSP00000346032	0	0	0	0	0	0.379	0	0.877	0.92
CIITA	CD44	4451905	4448037	9606.ENSP00000485010	9606.ENSP00000398632	0	0	0	0	0.061	0	0.9	0.221	0.92
EFNB2	EFNA2	4433928	4432856	9606.ENSP00000245323	9606.ENSP00000215368	0	0	0	0.663	0	0	0.9	0.617	0.92
CXCL12	F2	4446453	4438421	9606.ENSP00000379140	9606.ENSP00000308541	0	0	0	0	0	0	0.9	0.241	0.92
FYN	FES	4441647	4440267	9606.ENSP00000346671	9606.ENSP00000331504	0	0	0	0.767	0	0.172	0.9	0.381	0.92
FPR1	CXCL5	4450996	4437222	9606.ENSP00000471493	9606.ENSP00000296027	0	0	0	0	0.063	0	0.9	0.221	0.92
CD274	CD3D	4445568	4437689	9606.ENSP00000370989	9606.ENSP00000300692	0	0	0	0	0.061	0	0.9	0.222	0.92
CCR3	CXCR3	4449993	4444247	9606.ENSP00000441600	9606.ENSP00000362795	0	0	0	0.8	0.096	0	0.9	0.767	0.92
CD3D	CD80	4437689	4435403	9606.ENSP00000300692	9606.ENSP00000264246	0	0	0	0	0.084	0	0.9	0.203	0.92
CXCR4	APP	4447439	4436608	9606.ENSP00000386884	9606.ENSP00000284981	0	0	0	0	0	0	0.9	0.233	0.92
C1QA	C2	4444428	4437564	9606.ENSP00000363773	9606.ENSP00000299367	0	0	0	0	0.117	0	0.9	0.17	0.92
BDKRB2	CNR1	4450312	4443334	9606.ENSP00000450482	9606.ENSP00000358513	0	0	0	0	0	0	0.9	0.237	0.92
GATA1	GATA2	4444764	4441542	9606.ENSP00000365858	9606.ENSP00000345681	0	0	0	0.849	0.111	0	0.9	0.956	0.92
APOE	BMP4	4434227	4433931	9606.ENSP00000252486	9606.ENSP00000245451	0	0	0	0	0.049	0	0.9	0.227	0.92
C1QC	CRP	4444427	4434405	9606.ENSP00000363770	9606.ENSP00000255030	0	0	0	0	0	0	0.9	0.236	0.92
FGFR3	FOS	4440994	4438204	9606.ENSP00000339824	9606.ENSP00000306245	0	0	0	0	0	0	0.9	0.239	0.92
FPR2	CXCL5	4450891	4437222	9606.ENSP00000468897	9606.ENSP00000296027	0	0	0	0	0.07	0	0.9	0.213	0.92
C3AR1	CXCL3	4437821	4437221	9606.ENSP00000302079	9606.ENSP00000296026	0	0	0	0	0.095	0	0.9	0.184	0.919
CCL5	CCL19	4451102	4438451	9606.ENSP00000474412	9606.ENSP00000308815	0	0	0	0.821	0.12	0	0.9	0.679	0.919
CYSLTR1	ANXA1	4451303	4444796	9606.ENSP00000478492	9606.ENSP00000366109	0	0	0	0	0.061	0	0.9	0.21	0.919
CX3CR1	C3AR1	4442101	4437821	9606.ENSP00000351059	9606.ENSP00000302079	0	0	0	0.584	0.14	0	0.9	0.266	0.919
CCL4	ADORA1	4451651	4442839	9606.ENSP00000482259	9606.ENSP00000356205	0	0	0	0	0	0.124	0.9	0.158	0.919
CXCL9	CCR4	4442567	4440381	9606.ENSP00000354901	9606.ENSP00000332659	0	0	0	0	0	0	0.9	0.224	0.919
GPSM3	CCR1	4444494	4437243	9606.ENSP00000364180	9606.ENSP00000296140	0	0	0	0	0.175	0	0.9	0.104	0.919
BTK	FADD	4451790	4437802	9606.ENSP00000483570	9606.ENSP00000301838	0	0	0	0	0	0.063	0.9	0.209	0.919
CXCR3	CCR8	4444247	4439852	9606.ENSP00000362795	9606.ENSP00000326432	0	0	0	0.792	0.099	0	0.9	0.713	0.919
BCAR1	CXCL12	4447708	4446453	9606.ENSP00000391669	9606.ENSP00000379140	0	0	0	0	0.084	0	0.9	0.195	0.919
CCR3	CCR2	4449993	4436955	9606.ENSP00000441600	9606.ENSP00000292301	0	0	0	0.929	0.175	0	0.9	0.834	0.919
CD3G	CD80	4449591	4435403	9606.ENSP00000431445	9606.ENSP00000264246	0	0	0	0	0.064	0	0.9	0.21	0.919
ELANE	ANXA2	4450799	4441580	9606.ENSP00000466090	9606.ENSP00000346032	0	0	0	0	0	0.055	0.9	0.213	0.919
ADORA1	FPR3	4442839	4441189	9606.ENSP00000356205	9606.ENSP00000341821	0	0	0	0	0	0	0.9	0.228	0.919
CCL28	CXCL3	4442460	4437221	9606.ENSP00000354416	9606.ENSP00000296026	0	0	0	0	0	0	0.9	0.226	0.919
CAMP	CFP	4437278	4434012	9606.ENSP00000296435	9606.ENSP00000247153	0	0	0	0	0.088	0	0.9	0.186	0.919
CDC42	CD80	4446990	4435403	9606.ENSP00000383118	9606.ENSP00000264246	0	0	0	0	0.074	0	0.9	0.198	0.919
CCR1	CCR7	4437243	4433992	9606.ENSP00000296140	9606.ENSP00000246657	0	0	0	0.851	0.127	0	0.9	0.816	0.919
ADCYAP1	ADCY7	4450674	4446306	9606.ENSP00000462647	9606.ENSP00000378187	0	0	0	0	0.055	0	0.9	0.218	0.919
CCR3	CXCR2	4449993	4439296	9606.ENSP00000441600	9606.ENSP00000319635	0	0	0	0.816	0.118	0	0.9	0.684	0.919
CCR2	CCR7	4436955	4433992	9606.ENSP00000292301	9606.ENSP00000246657	0	0	0	0.842	0.125	0	0.9	0.757	0.919
CLU	FGB	4438974	4438190	9606.ENSP00000315130	9606.ENSP00000306099	0	0	0	0	0.061	0	0.9	0.213	0.919
CNR2	CXCR3	4444398	4444247	9606.ENSP00000363596	9606.ENSP00000362795	0	0	0	0	0.062	0	0.9	0.212	0.919
ADORA3	CXCL16	4443373	4437032	9606.ENSP00000358730	9606.ENSP00000293778	0	0	0	0	0.065	0	0.9	0.207	0.919
CNR2	CCR2	4444398	4436955	9606.ENSP00000363596	9606.ENSP00000292301	0	0	0	0	0.061	0	0.9	0.212	0.919
CXCR2	CCR2	4439296	4436955	9606.ENSP00000319635	9606.ENSP00000292301	0	0	0	0.833	0.117	0	0.9	0.768	0.919
GPX1	ALOX5	4448449	4444382	9606.ENSP00000407375	9606.ENSP00000363512	0	0	0	0	0	0	0.9	0.231	0.919
GAS6	BMP4	4440301	4433931	9606.ENSP00000331831	9606.ENSP00000245451	0	0	0	0	0.06	0	0.9	0.208	0.919
FPR1	CCR2	4450996	4436955	9606.ENSP00000471493	9606.ENSP00000292301	0	0	0	0.686	0.116	0	0.9	0.421	0.919
GPSM3	CCR2	4444494	4436955	9606.ENSP00000364180	9606.ENSP00000292301	0	0	0	0	0.152	0	0.9	0.122	0.919
CXCR4	ACKR3	4447439	4436051	9606.ENSP00000386884	9606.ENSP00000272928	0	0	0	0.792	0	0	0.9	0.932	0.919
CCL19	C3	4438451	4433951	9606.ENSP00000308815	9606.ENSP00000245907	0	0	0	0	0.086	0	0.9	0.186	0.919
CXCR2	C3	4439296	4433951	9606.ENSP00000319635	9606.ENSP00000245907	0	0	0	0	0	0	0.9	0.232	0.919
EDN1	F2RL1	4445200	4437321	9606.ENSP00000368683	9606.ENSP00000296677	0	0	0	0	0	0	0.9	0.229	0.919
CBFB	GATA2	4448775	4441542	9606.ENSP00000415151	9606.ENSP00000345681	0	0	0	0	0	0	0.9	0.228	0.919
CCR9	CCR2	4442025	4436955	9606.ENSP00000350256	9606.ENSP00000292301	0	0	0	0.846	0.139	0	0.9	0.683	0.919
FPR2	ADORA3	4450891	4443373	9606.ENSP00000468897	9606.ENSP00000358730	0	0	0	0	0.088	0	0.9	0.186	0.919
GBP2	BST2	4443541	4434236	9606.ENSP00000359497	9606.ENSP00000252593	0	0	0	0	0.132	0	0.9	0.141	0.919
CCR5	APP	4436956	4436608	9606.ENSP00000292303	9606.ENSP00000284981	0	0	0	0	0	0	0.9	0.224	0.919
CXCL5	C3	4437222	4433951	9606.ENSP00000296027	9606.ENSP00000245907	0	0	0	0	0	0	0.9	0.232	0.919
BLK	EFNB1	4434678	4432808	9606.ENSP00000259089	9606.ENSP00000204961	0	0	0	0	0.061	0.186	0.9	0.075	0.919
CNR2	CCR5	4444398	4436956	9606.ENSP00000363596	9606.ENSP00000292303	0	0	0	0	0.062	0	0.9	0.213	0.919
CCR3	C3AR1	4449993	4437821	9606.ENSP00000441600	9606.ENSP00000302079	0	0	0	0.582	0.167	0	0.9	0.213	0.919
FPR3	CXCL10	4441189	4438146	9606.ENSP00000341821	9606.ENSP00000305651	0	0	0	0	0.18	0	0.9	0.093	0.919
GPC3	APOE	4446259	4434227	9606.ENSP00000377836	9606.ENSP00000252486	0	0	0	0	0.088	0	0.9	0.187	0.919
BPI	C3	4435150	4433951	9606.ENSP00000262865	9606.ENSP00000245907	0	0	0	0	0.061	0	0.9	0.202	0.918
CXCR3	GPR18	4444247	4441334	9606.ENSP00000362795	9606.ENSP00000343428	0	0	0	0.639	0.189	0	0.9	0.145	0.918
CXCL1	ADORA1	4446449	4442839	9606.ENSP00000379110	9606.ENSP00000356205	0	0	0	0	0	0	0.9	0.214	0.918
EDN3	F2	4440764	4438421	9606.ENSP00000337128	9606.ENSP00000308541	0	0	0	0	0	0	0.9	0.214	0.918
CXCR2	CCR5	4439296	4436956	9606.ENSP00000319635	9606.ENSP00000292303	0	0	0	0.825	0.108	0	0.9	0.731	0.918
CIITA	FCGR1A	4451905	4443273	9606.ENSP00000485010	9606.ENSP00000358165	0	0	0	0	0.089	0	0.9	0.177	0.918
CXCR3	CCR1	4444247	4437243	9606.ENSP00000362795	9606.ENSP00000296140	0	0	0	0.822	0.108	0	0.9	0.734	0.918
ALAS2	EPB42	4440351	4437654	9606.ENSP00000332369	9606.ENSP00000300215	0	0	0	0	0.765	0	0	0.669	0.918
ADAM8	CD300A	4450425	4442338	9606.ENSP00000453302	9606.ENSP00000353259	0	0	0	0	0.21	0	0.9	0.055	0.918
C5AR1	FPR3	4441697	4441189	9606.ENSP00000347197	9606.ENSP00000341821	0	0	0	0.816	0.126	0	0.9	0.574	0.918
EDN3	APP	4440764	4436608	9606.ENSP00000337128	9606.ENSP00000284981	0	0	0	0	0	0	0.9	0.218	0.918
BTK	FASLG	4451790	4442944	9606.ENSP00000483570	9606.ENSP00000356694	0	0	0	0	0	0.114	0.9	0.152	0.918
ANXA1	CCR5	4444796	4436956	9606.ENSP00000366109	9606.ENSP00000292303	0	0	0	0	0.055	0	0.9	0.208	0.918
EP300	ERCC1	4435224	4432595	9606.ENSP00000263253	9606.ENSP00000013807	0	0	0	0	0.056	0	0.9	0.202	0.918
CCL5	GPR183	4451102	4444726	9606.ENSP00000474412	9606.ENSP00000365596	0	0	0	0	0.152	0	0.9	0.111	0.918
EFNB3	EFNA2	4433353	4432856	9606.ENSP00000226091	9606.ENSP00000215368	0	0	0	0.664	0.079	0	0.9	0.457	0.918
EPRS	EEF2	4442762	4438372	9606.ENSP00000355890	9606.ENSP00000307940	0.046	0	0	0	0.817	0.336	0	0.377	0.918
FCGR3A	CD28	4442995	4439725	9606.ENSP00000356946	9606.ENSP00000324890	0	0	0	0	0	0	0.9	0.221	0.918
CCL4	CCL1	4451651	4433340	9606.ENSP00000482259	9606.ENSP00000225842	0	0	0	0.82	0.108	0	0.9	0.686	0.918
ADAM8	FCER1G	4450425	4436828	9606.ENSP00000453302	9606.ENSP00000289902	0	0	0	0	0.178	0	0.9	0.09	0.918
GPR183	CCR1	4444726	4437243	9606.ENSP00000365596	9606.ENSP00000296140	0	0	0	0.782	0.2	0	0.9	0.138	0.918
CXCL2	FPR3	4449392	4441189	9606.ENSP00000427279	9606.ENSP00000341821	0	0	0	0	0.09	0	0.9	0.172	0.918
APOA2	APP	4443001	4436608	9606.ENSP00000356969	9606.ENSP00000284981	0	0	0	0	0.061	0	0.9	0.202	0.918
FGL1	FGB	4446770	4438190	9606.ENSP00000381133	9606.ENSP00000306099	0	0	0	0.84	0.684	0	0.72	0.756	0.918
GPR183	CNR2	4444726	4444398	9606.ENSP00000365596	9606.ENSP00000363596	0	0	0	0	0.063	0	0.9	0.199	0.918
CCL5	CNR1	4451102	4443334	9606.ENSP00000474412	9606.ENSP00000358513	0	0	0	0	0	0.05	0.9	0.21	0.918
CIITA	GBP4	4451905	4443540	9606.ENSP00000485010	9606.ENSP00000359490	0	0	0	0	0.185	0	0.9	0.077	0.918
ADORA3	CXCR1	4443373	4437175	9606.ENSP00000358730	9606.ENSP00000295683	0	0	0	0	0.125	0	0.9	0.139	0.918
CHUK	FAS	4443527	4441783	9606.ENSP00000359424	9606.ENSP00000347979	0	0	0	0	0	0	0.9	0.217	0.918
CXCL12	APP	4446453	4436608	9606.ENSP00000379140	9606.ENSP00000284981	0	0	0	0	0.062	0	0.9	0.198	0.918
C3AR1	CXCL13	4437821	4436695	9606.ENSP00000302079	9606.ENSP00000286758	0	0	0	0	0.073	0	0.9	0.188	0.918
CX3CR1	CCR9	4442101	4442025	9606.ENSP00000351059	9606.ENSP00000350256	0	0	0	0.792	0.098	0	0.9	0.636	0.918
CCL25	CCR4	4445907	4440381	9606.ENSP00000375086	9606.ENSP00000332659	0	0	0	0	0.062	0.05	0.9	0.198	0.918
C5AR1	CCR4	4441697	4440381	9606.ENSP00000347197	9606.ENSP00000332659	0	0	0	0.697	0.174	0	0.9	0.218	0.918
FPR1	APP	4450996	4436608	9606.ENSP00000471493	9606.ENSP00000284981	0	0	0	0	0	0	0.9	0.221	0.918
CNR2	CX3CR1	4444398	4442101	9606.ENSP00000363596	9606.ENSP00000351059	0	0	0	0	0	0	0.9	0.214	0.918
CXCL9	C5AR1	4442567	4441697	9606.ENSP00000354901	9606.ENSP00000347197	0	0	0	0	0.079	0	0.9	0.188	0.918
DRD2	CCR5	4442557	4436956	9606.ENSP00000354859	9606.ENSP00000292303	0	0	0	0	0	0	0.9	0.222	0.918
ENPP1	CD38	4442442	4433362	9606.ENSP00000354238	9606.ENSP00000226279	0	0	0	0	0.061	0	0.9	0.204	0.918
DRD2	CCL28	4442557	4442460	9606.ENSP00000354859	9606.ENSP00000354416	0	0	0	0	0	0	0.9	0.214	0.918
GPR183	CXCR3	4444726	4444247	9606.ENSP00000365596	9606.ENSP00000362795	0	0	0	0.714	0.171	0	0.9	0.244	0.918
CCL20	C3	4442174	4433951	9606.ENSP00000351671	9606.ENSP00000245907	0	0	0	0	0.098	0	0.9	0.165	0.918
CXCL1	ADORA3	4446449	4443373	9606.ENSP00000379110	9606.ENSP00000358730	0	0	0	0	0	0	0.9	0.222	0.918
CASP8	COL3A1	4442125	4438049	9606.ENSP00000351273	9606.ENSP00000304408	0	0	0	0	0	0	0.9	0.216	0.918
ADA	DPP4	4444047	4442387	9606.ENSP00000361965	9606.ENSP00000353731	0	0	0	0	0.063	0.379	0	0.871	0.918
CBFB	EP300	4448775	4435224	9606.ENSP00000415151	9606.ENSP00000263253	0	0	0	0	0	0	0.9	0.222	0.918
CXCR2	CCR1	4439296	4437243	9606.ENSP00000319635	9606.ENSP00000296140	0	0	0	0.824	0.105	0	0.9	0.725	0.918
GPR18	CXCR5	4441334	4436951	9606.ENSP00000343428	9606.ENSP00000292174	0	0	0	0.633	0.168	0	0.9	0.186	0.918
ENPP3	CD38	4448408	4433362	9606.ENSP00000406261	9606.ENSP00000226279	0	0	0	0	0.061	0	0.9	0.202	0.918
CXCR2	APP	4439296	4436608	9606.ENSP00000319635	9606.ENSP00000284981	0	0	0	0	0	0	0.9	0.211	0.917
CCL5	ADORA1	4451102	4442839	9606.ENSP00000474412	9606.ENSP00000356205	0	0	0	0	0	0.05	0.9	0.197	0.917
FOS	FCER1G	4438204	4436828	9606.ENSP00000306245	9606.ENSP00000289902	0	0	0	0	0.06	0	0.9	0.189	0.917
CREB1	GZMB	4447522	4432950	9606.ENSP00000387699	9606.ENSP00000216341	0	0	0	0	0	0	0.9	0.211	0.917
CCR1	ACKR3	4437243	4436051	9606.ENSP00000296140	9606.ENSP00000272928	0	0	0	0.766	0.049	0	0.9	0.716	0.917
CDC42	CD86	4446990	4440320	9606.ENSP00000383118	9606.ENSP00000332049	0	0	0	0	0.063	0	0.9	0.19	0.917
BCAR1	APBB1IP	4447708	4444696	9606.ENSP00000391669	9606.ENSP00000365411	0	0	0	0	0	0	0.9	0.211	0.917
GPX2	ALOX5	4445866	4444382	9606.ENSP00000374265	9606.ENSP00000363512	0	0	0	0	0	0	0.9	0.207	0.917
CCR3	EDN1	4449993	4445200	9606.ENSP00000441600	9606.ENSP00000368683	0	0	0	0	0	0.157	0.9	0.101	0.917
FPR3	CCR2	4441189	4436955	9606.ENSP00000341821	9606.ENSP00000292301	0	0	0	0.639	0.139	0	0.9	0.265	0.917
ARG1	CAMP	4441926	4437278	9606.ENSP00000349446	9606.ENSP00000296435	0	0	0	0	0.137	0	0.9	0.121	0.917
FPR1	CXCL10	4450996	4438146	9606.ENSP00000471493	9606.ENSP00000305651	0	0	0	0	0.095	0	0.9	0.163	0.917
CX3CR1	CCR5	4442101	4436956	9606.ENSP00000351059	9606.ENSP00000292303	0	0	0	0.89	0.14	0	0.9	0.732	0.917
C3AR1	CXCL16	4437821	4437032	9606.ENSP00000302079	9606.ENSP00000293778	0	0	0	0	0.118	0	0.9	0.14	0.917
ADORA3	CXCL10	4443373	4438146	9606.ENSP00000358730	9606.ENSP00000305651	0	0	0	0	0.07	0	0.9	0.187	0.917
ADORA1	GAL	4442839	4435627	9606.ENSP00000356205	9606.ENSP00000265643	0	0	0	0	0	0	0.9	0.205	0.917
B2M	GBP4	4450405	4443540	9606.ENSP00000452780	9606.ENSP00000359490	0	0	0	0	0.176	0	0.9	0.082	0.917
CCL4	CNR2	4451651	4444398	9606.ENSP00000482259	9606.ENSP00000363596	0	0	0	0	0.061	0.177	0.9	0.058	0.917
ANXA1	CX3CL1	4444796	4432567	9606.ENSP00000366109	9606.ENSP00000006053	0	0	0	0	0	0	0.9	0.207	0.917
FPR1	CCL11	4450996	4437839	9606.ENSP00000471493	9606.ENSP00000302234	0	0	0	0	0	0.124	0.9	0.129	0.917
CXCR4	CCR7	4447439	4433992	9606.ENSP00000386884	9606.ENSP00000246657	0	0	0	0.851	0.099	0	0.9	0.821	0.917
FYN	FARP2	4441647	4435366	9606.ENSP00000346671	9606.ENSP00000264042	0	0	0	0	0	0	0.9	0.204	0.917
CEBPB	CDKN2B	4438125	4436247	9606.ENSP00000305422	9606.ENSP00000276925	0	0	0	0	0.065	0.05	0.9	0.185	0.917
CXCL2	CCR10	4449392	4440365	9606.ENSP00000427279	9606.ENSP00000332504	0	0	0	0	0	0	0.9	0.211	0.917
C3AR1	APP	4437821	4436608	9606.ENSP00000302079	9606.ENSP00000284981	0	0	0	0	0	0	0.9	0.21	0.917
CCL4	APP	4451651	4436608	9606.ENSP00000482259	9606.ENSP00000284981	0	0	0	0	0	0	0.9	0.207	0.917
CXCR6	ACKR3	4447901	4436051	9606.ENSP00000395704	9606.ENSP00000272928	0	0	0	0.698	0	0	0.9	0.597	0.917
CXCL1	FPR3	4446449	4441189	9606.ENSP00000379110	9606.ENSP00000341821	0	0	0	0	0.087	0	0.9	0.172	0.917
CBFB	ELF1	4448775	4433754	9606.ENSP00000415151	9606.ENSP00000239882	0	0	0	0	0.213	0	0.9	0	0.917
CCR8	CCR7	4439852	4433992	9606.ENSP00000326432	9606.ENSP00000246657	0	0	0	0.818	0.098	0	0.9	0.69	0.917
FBXO7	FBXO9	4435689	4433894	9606.ENSP00000266087	9606.ENSP00000244426	0	0	0	0.556	0	0	0.9	0.414	0.917
EDNRB	APP	4444853	4436608	9606.ENSP00000366416	9606.ENSP00000284981	0	0	0	0	0.073	0	0.9	0.185	0.917
ADORA1	GPR18	4442839	4441334	9606.ENSP00000356205	9606.ENSP00000343428	0	0	0	0	0	0	0.9	0.212	0.917
CADM1	CRTAM	4440130	4433386	9606.ENSP00000329797	9606.ENSP00000227348	0	0	0	0.62	0	0.87	0	0.958	0.917
B2M	CAMP	4450405	4437278	9606.ENSP00000452780	9606.ENSP00000296435	0	0	0	0	0.065	0	0.9	0.184	0.917
ADAM10	C3	4434780	4433951	9606.ENSP00000260408	9606.ENSP00000245907	0	0	0	0	0	0	0.9	0.213	0.917
FPR3	APP	4441189	4436608	9606.ENSP00000341821	9606.ENSP00000284981	0	0	0	0	0	0	0.9	0.212	0.917
GPR17	ADORA1	4450063	4442839	9606.ENSP00000442982	9606.ENSP00000356205	0	0	0	0	0.128	0	0.9	0.129	0.917
CXCL12	ANXA1	4446453	4444796	9606.ENSP00000379140	9606.ENSP00000366109	0	0	0	0	0	0	0.9	0.212	0.917
GPC3	FGA	4446259	4438214	9606.ENSP00000377836	9606.ENSP00000306361	0	0	0	0	0.212	0	0.9	0	0.917
FES	FARP2	4440267	4435366	9606.ENSP00000331504	9606.ENSP00000264042	0	0	0	0	0	0	0.9	0.21	0.917
CCR7	C3	4433992	4433951	9606.ENSP00000246657	9606.ENSP00000245907	0	0	0	0	0	0	0.9	0.205	0.917
ADCY7	CNR1	4446306	4443334	9606.ENSP00000378187	9606.ENSP00000358513	0	0	0	0	0.063	0.06	0.9	0.173	0.917
CXCR3	CX3CR1	4444247	4442101	9606.ENSP00000362795	9606.ENSP00000351059	0	0	0	0.784	0.076	0	0.9	0.683	0.917
DEFA4	DEFB129	4437403	4433970	9606.ENSP00000297435	9606.ENSP00000246105	0	0	0	0	0	0	0.9	0.213	0.917
GPR18	CXCL13	4441334	4436695	9606.ENSP00000343428	9606.ENSP00000286758	0	0	0	0	0.148	0	0.9	0.107	0.917
CCR5	CXCR5	4436956	4436951	9606.ENSP00000292303	9606.ENSP00000292174	0	0	0	0.795	0.082	0	0.9	0.684	0.917
FPR1	GPR183	4450996	4444726	9606.ENSP00000471493	9606.ENSP00000365596	0	0	0	0.663	0.169	0	0.9	0.183	0.917
CXCR6	CCR8	4447901	4439852	9606.ENSP00000395704	9606.ENSP00000326432	0	0	0	0.786	0.061	0	0.9	0.749	0.917
ADORA3	CCR2	4443373	4436955	9606.ENSP00000358730	9606.ENSP00000292301	0	0	0	0	0.098	0	0.9	0.162	0.917
CXCL12	BDKRB1	4446453	4432976	9606.ENSP00000379140	9606.ENSP00000216629	0	0	0	0	0	0.162	0.9	0.092	0.917
FPR1	CD68	4450996	4434118	9606.ENSP00000471493	9606.ENSP00000250092	0	0	0	0	0.13	0	0.9	0.125	0.917
CD3G	ABI1	4449591	4444683	9606.ENSP00000431445	9606.ENSP00000365312	0	0	0	0	0	0	0.9	0.212	0.917
ADORA1	CCR5	4442839	4436956	9606.ENSP00000356205	9606.ENSP00000292303	0	0	0	0	0	0	0.9	0.205	0.917
ATG7	CBLB	4441621	4435380	9606.ENSP00000346437	9606.ENSP00000264122	0	0	0	0	0.061	0.172	0.9	0.049	0.916
FPR2	CXCL9	4450891	4442567	9606.ENSP00000468897	9606.ENSP00000354901	0	0	0	0	0.076	0	0.9	0.166	0.916
GPSM3	CCR7	4444494	4433992	9606.ENSP00000364180	9606.ENSP00000246657	0	0	0	0	0.201	0	0.9	0	0.916
CXCR6	GPR18	4447901	4441334	9606.ENSP00000395704	9606.ENSP00000343428	0	0	0	0.636	0.172	0	0.9	0.127	0.916
GIT1	EFNB1	4446338	4432808	9606.ENSP00000378338	9606.ENSP00000204961	0	0	0	0	0.061	0	0.9	0.187	0.916
EPHB1	FYN	4446762	4441647	9606.ENSP00000381097	9606.ENSP00000346671	0	0	0	0.757	0.098	0.084	0.9	0.327	0.916
CXCL13	C3	4436695	4433951	9606.ENSP00000286758	9606.ENSP00000245907	0	0	0	0	0.062	0	0.9	0.186	0.916
GPR17	CXCL12	4450063	4446453	9606.ENSP00000442982	9606.ENSP00000379140	0	0	0	0	0.081	0	0.9	0.167	0.916
APP	GNRH1	4436608	4436220	9606.ENSP00000284981	9606.ENSP00000276414	0	0	0	0	0.063	0	0.9	0.185	0.916
CCL5	GPR18	4451102	4441334	9606.ENSP00000474412	9606.ENSP00000343428	0	0	0	0	0.188	0	0.9	0.058	0.916
CCR10	CX3CL1	4440365	4432567	9606.ENSP00000332504	9606.ENSP00000006053	0	0	0	0	0	0	0.9	0.196	0.916
GPR183	FPR3	4444726	4441189	9606.ENSP00000365596	9606.ENSP00000341821	0	0	0	0.656	0.174	0	0.9	0.113	0.916
C5AR1	CXCL3	4441697	4437221	9606.ENSP00000347197	9606.ENSP00000296026	0	0	0	0	0.062	0	0.9	0.181	0.916
CFD	FGB	4440329	4438190	9606.ENSP00000332139	9606.ENSP00000306099	0	0	0	0	0	0.157	0.9	0.092	0.916
CCR1	CXCR5	4437243	4436951	9606.ENSP00000296140	9606.ENSP00000292174	0	0	0	0.79	0.062	0	0.9	0.691	0.916
CCR2	CXCR5	4436955	4436951	9606.ENSP00000292301	9606.ENSP00000292174	0	0	0	0.783	0.081	0	0.9	0.603	0.916
FECH	ALAS2	4445732	4440351	9606.ENSP00000372326	9606.ENSP00000332369	0.111	0	0	0	0.167	0	0	0.896	0.916
CCL28	CCL19	4442460	4438451	9606.ENSP00000354416	9606.ENSP00000308815	0	0	0	0	0	0	0.9	0.195	0.916
CCR9	CCR8	4442025	4439852	9606.ENSP00000350256	9606.ENSP00000326432	0	0	0	0.822	0.088	0	0.9	0.675	0.916
FPR2	GPR18	4450891	4441334	9606.ENSP00000468897	9606.ENSP00000343428	0	0	0	0.663	0.072	0	0.9	0.427	0.916
EPHB6	GIT1	4451629	4446338	9606.ENSP00000481994	9606.ENSP00000378338	0	0	0	0	0.065	0.084	0.9	0.144	0.916
ELANE	B2M	4450799	4450405	9606.ENSP00000466090	9606.ENSP00000452780	0	0	0	0	0	0	0.9	0.198	0.916
CCL3	CCR3	4451253	4449993	9606.ENSP00000477908	9606.ENSP00000441600	0	0	0	0	0.05	0.379	0.6	0.687	0.916
CCR3	CXCR4	4449993	4447439	9606.ENSP00000441600	9606.ENSP00000386884	0	0	0	0.82	0.069	0	0.9	0.765	0.916
CIITA	GBP3	4451905	4443547	9606.ENSP00000485010	9606.ENSP00000359512	0	0	0	0	0.063	0	0.9	0.181	0.916
CCL28	CCL20	4442460	4442174	9606.ENSP00000354416	9606.ENSP00000351671	0	0	0	0	0	0	0.9	0.201	0.916
FPR2	CXCL3	4450891	4437221	9606.ENSP00000468897	9606.ENSP00000296026	0	0	0	0	0.055	0	0.9	0.186	0.916
ANXA2	GRN	4441580	4432632	9606.ENSP00000346032	9606.ENSP00000053867	0	0	0	0	0.099	0	0.9	0.143	0.916
CTNNB1	CA2	4441426	4436628	9606.ENSP00000344456	9606.ENSP00000285379	0	0	0	0	0	0	0.9	0.198	0.916
CNR2	APP	4444398	4436608	9606.ENSP00000363596	9606.ENSP00000284981	0	0	0	0	0	0	0.9	0.195	0.916
CAPN1	ACTN1	4449613	4446270	9606.ENSP00000431984	9606.ENSP00000377941	0	0	0	0	0.061	0	0.9	0.18	0.916
CSF2	CD80	4437349	4435403	9606.ENSP00000296871	9606.ENSP00000264246	0	0	0	0	0.063	0	0	0.914	0.916
CCL5	FPR3	4451102	4441189	9606.ENSP00000474412	9606.ENSP00000341821	0	0	0	0	0.076	0.05	0.9	0.166	0.916
CRHR1	ADORA2B	4446798	4438057	9606.ENSP00000381333	9606.ENSP00000304501	0	0	0	0	0.061	0	0.9	0.181	0.916
FPR2	C3AR1	4450891	4437821	9606.ENSP00000468897	9606.ENSP00000302079	0	0	0	0.786	0.153	0	0.9	0.305	0.916
CFD	FGA	4440329	4438214	9606.ENSP00000332139	9606.ENSP00000306361	0	0	0	0	0.062	0.157	0.9	0.074	0.916
FPR2	F2RL1	4450891	4437321	9606.ENSP00000468897	9606.ENSP00000296677	0	0	0	0.641	0	0	0.9	0.474	0.916
FPR2	EDN1	4450891	4445200	9606.ENSP00000468897	9606.ENSP00000368683	0	0	0	0	0	0.157	0.9	0.092	0.916
CCR5	C3	4436956	4433951	9606.ENSP00000292303	9606.ENSP00000245907	0	0	0	0	0.061	0	0.9	0.187	0.916
EDN1	CFTR	4445200	4432552	9606.ENSP00000368683	9606.ENSP00000003084	0	0	0	0	0	0	0.9	0.198	0.916
CCR4	CCL1	4440381	4433340	9606.ENSP00000332659	9606.ENSP00000225842	0	0	0	0	0.051	0	0.9	0.195	0.916
GIT1	EPHB3	4446338	4440327	9606.ENSP00000378338	9606.ENSP00000332118	0	0	0	0	0	0.084	0.9	0.16	0.916
CXCL9	CXCL5	4442567	4437222	9606.ENSP00000354901	9606.ENSP00000296027	0	0	0	0.815	0.065	0	0.9	0.76	0.916
CCR8	CCL17	4439852	4433072	9606.ENSP00000326432	9606.ENSP00000219244	0	0	0	0	0.08	0.384	0.6	0.675	0.916
BCAR1	CXCR4	4447708	4447439	9606.ENSP00000391669	9606.ENSP00000386884	0	0	0	0	0.049	0	0.9	0.195	0.916
CD44	GBP2	4448037	4443541	9606.ENSP00000398632	9606.ENSP00000359497	0	0	0	0	0.14	0	0.9	0.111	0.916
CCR3	CCR7	4449993	4433992	9606.ENSP00000441600	9606.ENSP00000246657	0	0	0	0.826	0.089	0	0.9	0.711	0.916
FPR1	CXCL13	4450996	4436695	9606.ENSP00000471493	9606.ENSP00000286758	0	0	0	0	0.06	0	0.9	0.187	0.916
CCR3	C5AR1	4449993	4441697	9606.ENSP00000441600	9606.ENSP00000347197	0	0	0	0.724	0.142	0	0.9	0.292	0.916
CXCR1	CCR7	4437175	4433992	9606.ENSP00000295683	9606.ENSP00000246657	0	0	0	0.845	0.095	0	0.9	0.731	0.916
CXCR6	CXCR5	4447901	4436951	9606.ENSP00000395704	9606.ENSP00000292174	0	0	0	0.778	0.063	0	0.9	0.69	0.916
CXCR6	CCR1	4447901	4437243	9606.ENSP00000395704	9606.ENSP00000296140	0	0	0	0.824	0.076	0	0.9	0.687	0.915
CXCR4	CX3CR1	4447439	4442101	9606.ENSP00000386884	9606.ENSP00000351059	0	0	0	0.837	0.088	0	0.9	0.675	0.915
CXCR6	GPR183	4447901	4444726	9606.ENSP00000395704	9606.ENSP00000365596	0	0	0	0.676	0.138	0	0.9	0.211	0.915
CCR1	APP	4437243	4436608	9606.ENSP00000296140	9606.ENSP00000284981	0	0	0	0	0	0	0.9	0.185	0.915
C5AR1	CXCL16	4441697	4437032	9606.ENSP00000347197	9606.ENSP00000293778	0	0	0	0	0.107	0	0.9	0.127	0.915
FPR1	CXCL3	4450996	4437221	9606.ENSP00000471493	9606.ENSP00000296026	0	0	0	0	0.062	0	0.9	0.17	0.915
ACTR2	CD4	4444985	4432588	9606.ENSP00000367220	9606.ENSP00000011653	0	0	0	0	0	0	0.9	0.185	0.915
CXCL1	CXCL9	4446449	4442567	9606.ENSP00000379110	9606.ENSP00000354901	0	0	0	0.835	0.081	0	0.9	0.751	0.915
CXCR4	CXCR3	4447439	4444247	9606.ENSP00000386884	9606.ENSP00000362795	0	0	0	0.86	0.088	0	0.9	0.773	0.915
CX3CR1	CXCR2	4442101	4439296	9606.ENSP00000351059	9606.ENSP00000319635	0	0	0	0.803	0.07	0	0.9	0.678	0.915
CD47	BST1	4442657	4435534	9606.ENSP00000355361	9606.ENSP00000265016	0	0	0	0	0	0	0.9	0.187	0.915
C3	CTSC	4433951	4433384	9606.ENSP00000245907	9606.ENSP00000227266	0	0	0	0	0.063	0	0.9	0.166	0.915
CD40	CBLB	4443911	4435380	9606.ENSP00000361359	9606.ENSP00000264122	0	0	0	0	0	0.164	0.9	0.07	0.915
CX3CR1	CXCR5	4442101	4436951	9606.ENSP00000351059	9606.ENSP00000292174	0	0	0	0.772	0	0	0.9	0.712	0.915
CYSLTR1	FPR2	4451303	4450891	9606.ENSP00000478492	9606.ENSP00000468897	0	0	0	0.674	0	0	0.9	0.482	0.915
FPR1	CXCL16	4450996	4437032	9606.ENSP00000471493	9606.ENSP00000293778	0	0	0	0	0.103	0	0.9	0.131	0.915
CXCL12	GNAS	4446453	4443667	9606.ENSP00000379140	9606.ENSP00000360141	0	0	0	0	0	0	0.9	0.185	0.915
EDN1	EZR	4445200	4442801	9606.ENSP00000368683	9606.ENSP00000356042	0	0	0	0	0	0	0.9	0.189	0.915
AP1G1	AP2A2	4446158	4439946	9606.ENSP00000377148	9606.ENSP00000327694	0	0	0	0.704	0.663	0	0.72	0.498	0.915
CCR3	CXCR6	4449993	4447901	9606.ENSP00000441600	9606.ENSP00000395704	0	0	0	0.813	0.061	0	0.9	0.727	0.915
CXCR3	CXCR5	4444247	4436951	9606.ENSP00000362795	9606.ENSP00000292174	0	0	0	0.865	0.091	0	0.9	0.776	0.915
ARG1	C3	4441926	4433951	9606.ENSP00000349446	9606.ENSP00000245907	0	0	0	0	0.063	0	0.9	0.167	0.915
CXCR6	CCR2	4447901	4436955	9606.ENSP00000395704	9606.ENSP00000292301	0	0	0	0.828	0.083	0	0.9	0.677	0.915
BDKRB2	ADORA3	4450312	4443373	9606.ENSP00000450482	9606.ENSP00000358730	0	0	0	0	0	0	0.9	0.186	0.915
CXCR4	CCL28	4447439	4442460	9606.ENSP00000386884	9606.ENSP00000354416	0	0	0	0	0	0	0.9	0.186	0.915
APP	CCR7	4436608	4433992	9606.ENSP00000284981	9606.ENSP00000246657	0	0	0	0	0	0	0.9	0.189	0.915
B4GALT1	FUT4	4445266	4442162	9606.ENSP00000369055	9606.ENSP00000351602	0	0	0	0	0	0	0.9	0.19	0.915
CXCR5	APP	4436951	4436608	9606.ENSP00000292174	9606.ENSP00000284981	0	0	0	0	0	0	0.9	0.185	0.915
GPR183	CCR2	4444726	4436955	9606.ENSP00000365596	9606.ENSP00000292301	0	0	0	0.701	0.158	0	0.9	0.167	0.915
B2M	ARG1	4450405	4441926	9606.ENSP00000452780	9606.ENSP00000349446	0	0	0	0	0.061	0	0.9	0.17	0.915
CCR3	CXCR5	4449993	4436951	9606.ENSP00000441600	9606.ENSP00000292174	0	0	0	0.769	0.062	0	0.9	0.613	0.915
CXCL12	FGR	4446453	4444303	9606.ENSP00000379140	9606.ENSP00000363117	0	0	0	0	0	0	0.9	0.186	0.915
C4A	GAS6	4447940	4440301	9606.ENSP00000396688	9606.ENSP00000331831	0	0	0	0	0.117	0	0.9	0.122	0.915
CCR3	CCR9	4449993	4442025	9606.ENSP00000441600	9606.ENSP00000350256	0	0	0	0.847	0.098	0	0.9	0.649	0.915
GPR17	CXCR1	4450063	4437175	9606.ENSP00000442982	9606.ENSP00000295683	0	0	0	0.694	0	0	0.9	0.527	0.915
FGA	APP	4438214	4436608	9606.ENSP00000306361	9606.ENSP00000284981	0	0	0	0	0.061	0	0.9	0.175	0.915
CXCR3	CCR9	4444247	4442025	9606.ENSP00000362795	9606.ENSP00000350256	0	0	0	0.822	0.077	0	0.9	0.701	0.915
BST2	CD68	4434236	4434118	9606.ENSP00000252593	9606.ENSP00000250092	0	0	0	0	0.076	0	0.9	0.154	0.915
CCR3	APP	4449993	4436608	9606.ENSP00000441600	9606.ENSP00000284981	0	0	0	0	0	0	0.9	0.185	0.915
APP	BMP4	4436608	4433931	9606.ENSP00000284981	9606.ENSP00000245451	0	0	0	0	0	0	0.9	0.192	0.915
EDN2	APP	4443976	4436608	9606.ENSP00000361668	9606.ENSP00000284981	0	0	0	0	0	0	0.9	0.187	0.915
CNR1	BDKRB1	4443334	4432976	9606.ENSP00000358513	9606.ENSP00000216629	0	0	0	0	0	0	0.9	0.187	0.915
AKT1	CBFB	4450372	4448775	9606.ENSP00000451828	9606.ENSP00000415151	0	0	0	0	0.044	0	0.9	0.185	0.915
ERCC2	CUL4A	4445965	4444561	9606.ENSP00000375809	9606.ENSP00000364589	0	0	0	0	0.064	0	0.9	0.169	0.915
CEBPB	CDK6	4438125	4435642	9606.ENSP00000305422	9606.ENSP00000265734	0	0	0	0	0	0.104	0.9	0.129	0.915
ADM	ADORA2B	4449788	4438057	9606.ENSP00000436607	9606.ENSP00000304501	0	0	0	0	0	0	0.9	0.19	0.915
FPR2	CCL20	4450891	4442174	9606.ENSP00000468897	9606.ENSP00000351671	0	0	0	0	0	0	0.9	0.187	0.915
FPR2	CD300A	4450891	4442338	9606.ENSP00000468897	9606.ENSP00000353259	0	0	0	0	0.152	0	0.9	0.078	0.915
FPR1	EDN1	4450996	4445200	9606.ENSP00000471493	9606.ENSP00000368683	0	0	0	0	0	0.157	0.9	0.083	0.915
EP300	APOA1	4435224	4433668	9606.ENSP00000263253	9606.ENSP00000236850	0	0	0	0	0	0	0.9	0.185	0.915
BCR	CD22	4437968	4432661	9606.ENSP00000303507	9606.ENSP00000085219	0	0	0	0	0	0	0.9	0.194	0.915
EPHA2	EPHB3	4442119	4440327	9606.ENSP00000351209	9606.ENSP00000332118	0	0	0	0.93	0.065	0.131	0.9	0.657	0.915
DEFA5	DEFB129	4440136	4433970	9606.ENSP00000329890	9606.ENSP00000246105	0	0	0	0	0	0	0.9	0.188	0.915
CXCR6	CCR7	4447901	4433992	9606.ENSP00000395704	9606.ENSP00000246657	0	0	0	0.871	0.115	0	0.9	0.674	0.915
FPR1	ADORA1	4450996	4442839	9606.ENSP00000471493	9606.ENSP00000356205	0	0	0	0	0	0	0.9	0.187	0.915
FPR1	GNAS	4450996	4443667	9606.ENSP00000471493	9606.ENSP00000360141	0	0	0	0	0	0.177	0.9	0.056	0.915
CXCR5	ACKR3	4436951	4436051	9606.ENSP00000292174	9606.ENSP00000272928	0	0	0	0.74	0	0	0.9	0.61	0.915
FPR2	GPR97	4450891	4440410	9606.ENSP00000468897	9606.ENSP00000332900	0	0	0	0	0.132	0	0.9	0.106	0.915
CNR2	GAL	4444398	4435627	9606.ENSP00000363596	9606.ENSP00000265643	0	0	0	0	0	0	0.9	0.185	0.915
FSHR	CRHR1	4447154	4446798	9606.ENSP00000384708	9606.ENSP00000381333	0	0	0	0	0.061	0	0.9	0.171	0.915
FAM20C	FSTL3	4439517	4432697	9606.ENSP00000322323	9606.ENSP00000166139	0	0	0	0	0.1	0	0.9	0.14	0.915
ANO6	CD47	4448504	4442657	9606.ENSP00000409126	9606.ENSP00000355361	0	0	0	0	0	0	0.9	0.186	0.915
CD47	ADAM10	4442657	4434780	9606.ENSP00000355361	9606.ENSP00000260408	0	0	0	0	0.061	0	0.9	0.171	0.915
GAB2	CSF2	4442578	4437349	9606.ENSP00000354952	9606.ENSP00000296871	0	0	0	0	0	0	0.9	0.194	0.915
FPR1	FPR3	4450996	4441189	9606.ENSP00000471493	9606.ENSP00000341821	0	0	0	0.957	0.158	0	0.9	0.83	0.915
CX3CR1	CCR7	4442101	4433992	9606.ENSP00000351059	9606.ENSP00000246657	0	0	0	0.801	0.065	0	0.9	0.676	0.915
CXCR3	ACKR3	4444247	4436051	9606.ENSP00000362795	9606.ENSP00000272928	0	0	0	0.775	0	0	0.9	0.682	0.915
GATA1	ALAS2	4444764	4440351	9606.ENSP00000365858	9606.ENSP00000332369	0	0	0	0	0.573	0	0	0.809	0.915
FSHB	CRHR1	4448837	4446798	9606.ENSP00000416606	9606.ENSP00000381333	0	0	0	0	0.064	0	0.9	0.164	0.914
ADCY7	CALCR	4446306	4442265	9606.ENSP00000378187	9606.ENSP00000352561	0	0	0	0	0	0.092	0.9	0.131	0.914
CCR3	CCR1	4449993	4437243	9606.ENSP00000441600	9606.ENSP00000296140	0	0	0	0.965	0.159	0	0.9	0.864	0.914
CCR9	CXCL3	4442025	4437221	9606.ENSP00000350256	9606.ENSP00000296026	0	0	0	0	0	0	0.9	0.184	0.914
FFAR2	FFAR3	4451059	4439998	9606.ENSP00000473159	9606.ENSP00000328230	0	0	0	0.897	0.088	0	0.9	0.948	0.914
C5AR1	CCL19	4441697	4438451	9606.ENSP00000347197	9606.ENSP00000308815	0	0	0	0	0.077	0	0.9	0.146	0.914
CCR5	ACKR3	4436956	4436051	9606.ENSP00000292303	9606.ENSP00000272928	0	0	0	0.75	0	0	0.9	0.582	0.914
ANXA1	CCR2	4444796	4436955	9606.ENSP00000366109	9606.ENSP00000292301	0	0	0	0	0.055	0	0.9	0.172	0.914
CD47	FCER1G	4442657	4436828	9606.ENSP00000355361	9606.ENSP00000289902	0	0	0	0	0.061	0	0.9	0.163	0.914
ADORA3	CXCR5	4443373	4436951	9606.ENSP00000358730	9606.ENSP00000292174	0	0	0	0	0	0	0.9	0.181	0.914
CD3G	FCGR3A	4449591	4442995	9606.ENSP00000431445	9606.ENSP00000356946	0	0	0	0	0.063	0	0.9	0.161	0.914
FAU	EPRS	4449743	4442762	9606.ENSP00000435370	9606.ENSP00000355890	0	0	0	0	0.52	0.756	0	0.328	0.914
CCR4	CXCL13	4440381	4436695	9606.ENSP00000332659	9606.ENSP00000286758	0	0	0	0	0	0	0.9	0.181	0.914
CD79B	CSK	4446076	4433108	9606.ENSP00000376544	9606.ENSP00000220003	0	0	0	0	0.145	0.057	0.9	0.064	0.914
FPR2	CCR3	4450891	4449993	9606.ENSP00000468897	9606.ENSP00000441600	0	0	0	0.72	0.088	0	0.9	0.394	0.914
CXCR4	CXCR2	4447439	4439296	9606.ENSP00000386884	9606.ENSP00000319635	0	0	0	0.844	0.061	0	0.9	0.839	0.914
BCAR1	BLK	4447708	4434678	9606.ENSP00000391669	9606.ENSP00000259089	0	0	0	0	0	0.061	0.9	0.164	0.914
BDKRB2	GPER1	4450312	4446636	9606.ENSP00000450482	9606.ENSP00000380281	0	0	0	0.669	0	0	0.9	0.473	0.914
FGG	CFD	4440740	4440329	9606.ENSP00000336829	9606.ENSP00000332139	0	0	0	0	0.062	0.157	0.9	0.049	0.914
FPR3	CXCL16	4441189	4437032	9606.ENSP00000341821	9606.ENSP00000293778	0	0	0	0	0.112	0	0.9	0.109	0.914
GIT1	EPHB4	4446338	4442085	9606.ENSP00000378338	9606.ENSP00000350896	0	0	0	0	0	0.084	0.9	0.144	0.914
ANXA1	C5AR1	4444796	4441697	9606.ENSP00000366109	9606.ENSP00000347197	0	0	0	0	0.062	0	0.9	0.163	0.914
FPR2	EDN3	4450891	4440764	9606.ENSP00000468897	9606.ENSP00000337128	0	0	0	0	0	0.157	0.9	0.066	0.914
CXCL9	CXCL3	4442567	4437221	9606.ENSP00000354901	9606.ENSP00000296026	0	0	0	0.846	0.073	0	0.9	0.769	0.914
ARG1	CTSC	4441926	4433384	9606.ENSP00000349446	9606.ENSP00000227266	0	0	0	0	0.061	0	0.9	0.158	0.914
ADAM8	CYBB	4450425	4445083	9606.ENSP00000453302	9606.ENSP00000367851	0	0	0	0	0.158	0	0.9	0.063	0.914
GPC3	FBN1	4446259	4439770	9606.ENSP00000377836	9606.ENSP00000325527	0	0	0	0	0.061	0	0.9	0.167	0.914
COL24A1	COL3A1	4443574	4438049	9606.ENSP00000359603	9606.ENSP00000304408	0	0	0.317	0.803	0.061	0	0.9	0.379	0.914
ANXA2	CTSG	4441580	4432948	9606.ENSP00000346032	9606.ENSP00000216336	0	0	0	0	0	0.055	0.9	0.164	0.914
CCR1	C3	4437243	4433951	9606.ENSP00000296140	9606.ENSP00000245907	0	0	0	0	0.079	0	0.9	0.146	0.914
EDN3	BDKRB1	4440764	4432976	9606.ENSP00000337128	9606.ENSP00000216629	0	0	0	0	0	0.157	0.9	0.072	0.914
EPHB4	FYN	4442085	4441647	9606.ENSP00000350896	9606.ENSP00000346671	0	0	0	0.751	0.077	0.083	0.9	0.309	0.914
GNAS	CCR5	4443667	4436956	9606.ENSP00000360141	9606.ENSP00000292303	0	0	0	0	0	0.177	0.9	0	0.914
ARG1	DEFA4	4441926	4437403	9606.ENSP00000349446	9606.ENSP00000297435	0	0	0	0	0.168	0	0.9	0.05	0.914
CCR3	ACKR3	4449993	4436051	9606.ENSP00000441600	9606.ENSP00000272928	0	0	0	0.74	0	0	0.9	0.57	0.914
CCR3	GNAS	4449993	4443667	9606.ENSP00000441600	9606.ENSP00000360141	0	0	0	0	0	0.177	0.9	0	0.914
GPR97	C3AR1	4440410	4437821	9606.ENSP00000332900	9606.ENSP00000302079	0	0	0	0	0.05	0	0.9	0.173	0.914
CXCR2	C3AR1	4439296	4437821	9606.ENSP00000319635	9606.ENSP00000302079	0	0	0	0.607	0.076	0	0.9	0.31	0.914
EZR	F2	4442801	4438421	9606.ENSP00000356042	9606.ENSP00000308541	0	0	0	0	0	0	0.9	0.181	0.914
GPR183	C5AR1	4444726	4441697	9606.ENSP00000365596	9606.ENSP00000347197	0	0	0	0.649	0.148	0	0.9	0.139	0.914
CBFB	GATA3	4448775	4445191	9606.ENSP00000415151	9606.ENSP00000368632	0	0	0	0	0	0	0.9	0.167	0.913
CFD	A2M	4440329	4439653	9606.ENSP00000332139	9606.ENSP00000323929	0	0	0	0	0	0.05	0.9	0.165	0.913
C3AR1	CYBA	4437821	4434915	9606.ENSP00000302079	9606.ENSP00000261623	0	0	0	0	0.097	0	0.9	0.115	0.913
ADORA1	CXCL10	4442839	4438146	9606.ENSP00000356205	9606.ENSP00000305651	0	0	0	0	0	0	0.9	0.167	0.913
GAB2	CD28	4442578	4439725	9606.ENSP00000354952	9606.ENSP00000324890	0	0	0	0	0	0	0.9	0.174	0.913
ADORA1	CX3CR1	4442839	4442101	9606.ENSP00000356205	9606.ENSP00000351059	0	0	0	0	0	0	0.9	0.17	0.913
ADORA1	C5AR1	4442839	4441697	9606.ENSP00000356205	9606.ENSP00000347197	0	0	0	0	0.06	0	0.9	0.152	0.913
FPR1	CCR7	4450996	4433992	9606.ENSP00000471493	9606.ENSP00000246657	0	0	0	0.69	0.105	0	0.9	0.266	0.913
CXCR6	CXCR4	4447901	4447439	9606.ENSP00000395704	9606.ENSP00000386884	0	0	0	0.831	0.061	0	0.9	0.701	0.913
CXCR6	CX3CR1	4447901	4442101	9606.ENSP00000395704	9606.ENSP00000351059	0	0	0	0.788	0	0	0.9	0.673	0.913
CRHR1	CALCR	4446798	4442265	9606.ENSP00000381333	9606.ENSP00000352561	0	0	0	0.748	0.062	0	0.9	0.499	0.913
FGF3	FGF10	4440527	4435472	9606.ENSP00000334122	9606.ENSP00000264664	0	0	0	0.852	0.061	0	0.9	0.811	0.913
CCR3	CX3CR1	4449993	4442101	9606.ENSP00000441600	9606.ENSP00000351059	0	0	0	0.885	0.098	0	0.9	0.669	0.913
GAS6	ADAM10	4440301	4434780	9606.ENSP00000331831	9606.ENSP00000260408	0	0	0	0	0	0	0.9	0.168	0.913
CCR9	CXCR5	4442025	4436951	9606.ENSP00000350256	9606.ENSP00000292174	0	0	0	0.821	0.062	0	0.9	0.684	0.913
FPR2	CXCR4	4450891	4447439	9606.ENSP00000468897	9606.ENSP00000386884	0	0	0	0.759	0.065	0	0.9	0.47	0.913
C5AR1	CX3CL1	4441697	4432567	9606.ENSP00000347197	9606.ENSP00000006053	0	0	0	0	0	0	0.9	0.172	0.913
GATA3	GATA1	4445191	4444764	9606.ENSP00000368632	9606.ENSP00000365858	0	0	0	0.842	0.077	0	0.9	0.673	0.913
ACTN1	FYN	4446270	4441647	9606.ENSP00000377941	9606.ENSP00000346671	0	0	0	0	0	0.085	0.9	0.134	0.913
ABL1	FYN	4443923	4441647	9606.ENSP00000361423	9606.ENSP00000346671	0	0	0	0.88	0	0.105	0.9	0.644	0.913
CCR10	CCR8	4440365	4439852	9606.ENSP00000332504	9606.ENSP00000326432	0	0	0	0.755	0	0	0.9	0.586	0.913
CASP4	CASP8	4447557	4442125	9606.ENSP00000388566	9606.ENSP00000351273	0	0	0	0.564	0.154	0.86	0	0.692	0.913
DAPK3	CASP3	4450062	4438651	9606.ENSP00000442973	9606.ENSP00000311032	0	0	0	0	0	0	0.9	0.17	0.913
CD40LG	CTLA4	4443586	4438004	9606.ENSP00000359663	9606.ENSP00000303939	0	0	0	0	0.16	0	0	0.9	0.913
GPR55	GPR183	4445980	4444726	9606.ENSP00000375894	9606.ENSP00000365596	0	0	0	0.675	0.111	0	0.9	0.248	0.913
GPR68	BDKRB1	4449698	4432976	9606.ENSP00000434045	9606.ENSP00000216629	0	0	0	0.68	0	0	0.9	0.458	0.913
APP	GAL	4436608	4435627	9606.ENSP00000284981	9606.ENSP00000265643	0	0	0	0	0	0	0.9	0.168	0.913
CD3D	CSK	4437689	4433108	9606.ENSP00000300692	9606.ENSP00000220003	0	0	0	0	0.099	0.05	0.9	0.108	0.913
CLEC12A	BST1	4441774	4435534	9606.ENSP00000347916	9606.ENSP00000265016	0	0	0	0	0.125	0	0.9	0.087	0.913
FPR1	CNR1	4450996	4443334	9606.ENSP00000471493	9606.ENSP00000358513	0	0	0	0	0	0	0.9	0.166	0.913
CXCR3	CXCR1	4444247	4437175	9606.ENSP00000362795	9606.ENSP00000295683	0	0	0	0.87	0.088	0	0.9	0.715	0.913
ADORA1	CCR2	4442839	4436955	9606.ENSP00000356205	9606.ENSP00000292301	0	0	0	0	0	0	0.9	0.171	0.913
C1QB	CSF1R	4438900	4436666	9606.ENSP00000313967	9606.ENSP00000286301	0	0	0	0	0.896	0	0	0.198	0.913
CALCR	ADORA2B	4442265	4438057	9606.ENSP00000352561	9606.ENSP00000304501	0	0	0	0	0	0	0.9	0.172	0.913
GPR17	GPR55	4450063	4445980	9606.ENSP00000442982	9606.ENSP00000375894	0	0	0	0.643	0	0	0.9	0.403	0.913
CXCL1	BPI	4446449	4435150	9606.ENSP00000379110	9606.ENSP00000262865	0	0	0	0	0.088	0	0.9	0.128	0.913
CCR2	ACKR3	4436955	4436051	9606.ENSP00000292301	9606.ENSP00000272928	0	0	0	0.744	0	0	0.9	0.56	0.913
ACTG1	ABI1	4450595	4444683	9606.ENSP00000458162	9606.ENSP00000365312	0	0	0	0	0	0.055	0.9	0.157	0.913
GPSM3	CXCR3	4444494	4444247	9606.ENSP00000364180	9606.ENSP00000362795	0	0	0	0	0.171	0	0.9	0	0.913
B2M	GBP6	4450405	4443537	9606.ENSP00000452780	9606.ENSP00000359485	0	0	0	0	0.124	0	0.9	0.091	0.913
CXCR4	CCR9	4447439	4442025	9606.ENSP00000386884	9606.ENSP00000350256	0	0	0	0.849	0.078	0	0.9	0.672	0.913
CXCR2	CCR7	4439296	4433992	9606.ENSP00000319635	9606.ENSP00000246657	0	0	0	0.854	0.085	0	0.9	0.664	0.913
CSF1	APOA1	4439930	4433668	9606.ENSP00000327513	9606.ENSP00000236850	0	0	0	0	0	0	0.9	0.17	0.913
FPR2	CX3CL1	4450891	4432567	9606.ENSP00000468897	9606.ENSP00000006053	0	0	0	0	0	0	0.9	0.166	0.913
CXCL3	C3	4437221	4433951	9606.ENSP00000296026	9606.ENSP00000245907	0	0	0	0	0.082	0	0.9	0.13	0.913
CYBB	CD47	4445083	4442657	9606.ENSP00000367851	9606.ENSP00000355361	0	0	0	0	0.062	0	0.9	0.15	0.913
CSF2	CCL2	4437349	4433339	9606.ENSP00000296871	9606.ENSP00000225831	0	0	0	0	0.063	0	0	0.91	0.913
GAS6	APP	4440301	4436608	9606.ENSP00000331831	9606.ENSP00000284981	0	0	0	0	0.1	0	0.9	0.116	0.913
BDKRB2	C3	4450312	4433951	9606.ENSP00000450482	9606.ENSP00000245907	0	0	0	0	0.069	0	0.9	0.145	0.913
CXCR4	CXCR1	4447439	4437175	9606.ENSP00000386884	9606.ENSP00000295683	0	0	0	0.852	0.073	0	0.9	0.749	0.913
CNR2	CX3CL1	4444398	4432567	9606.ENSP00000363596	9606.ENSP00000006053	0	0	0	0	0	0	0.9	0.172	0.913
[truncated: 22,073 more rows]
