# Supplementary material for: Immune Interaction Map of Human SARS-CoV-2 Target Genes: Implications for Therapeutic Avenues
Source: Front Immunol. 2021 Mar 16;12:597399. doi: 10.3389/fimmu.2021.597399 (PMC8007772; doi:10.3389/fimmu.2021.597399)
Supplement: Supplementary file 1 [file Data_Sheet_1.ZIP › Supplementary Table 3_R2 correlations.xlsx]

## Sheet: Mixed cancer
ACE2 - positive correlation				ACE2 - negative correlation				TMPRSS2 - positive correlation				TMPRSS2 - negative correlation				FURIN - positive correlation				FURIN - negative correlation
Gene	R	P	Presence	Gene	R	P	Presence	Gene	R	P	Presence	Gene	R	P	Presence	Gene	R	P	Presence	Gene	R	P	Presence
PSIP1	-0.452	0	11003/11003	C1ORF216	-0.439	0	11003/11003	TMPRSS2	1000	0	10659/11003	MAP3K12	-0.535	0	11003/11003	FURIN	1000	0	11003/11003	PSIP1	-0.452	0	11003/11003
ZNF711	-0.448	0	10982/11003	GPSM1	-0.436	0	11003/11003	C1ORF116	0.682	0	10941/11003	CCDC88A	-0.529	0	11003/11003	P4HB	0.518	0	11003/11003	ZNF711	-0.448	0	10982/11003
EFCAB7	-0.447	0	11003/11003	PRRT3	-0.423	0	11003/11003	C9ORF152	0.681	0	10332/11003	TMCC2	-0.52	0	11003/11003	RRBP1	0.501	0	11003/11003	EFCAB7	-0.447	0	11003/11003
SEPT7	-0.441	0	11003/11003	PLPPR2	-0.407	0	11003/11003	TMC5	0.681	0	10989/11003	CHST11	-0.516	0	11003/11003	LTBR	0.491	0	11003/11003	SEPT7	-0.441	0	11003/11003
ZFP90	-0.44	0	11003/11003	CCSAP	-0.406	0	11003/11003	PRR15L	0.673	0	10795/11003	ASAP1	-0.51	0	11003/11003	SRPRA	0.48	0	11003/11003	ZFP90	-0.44	0	11003/11003
DNAJC18	-0.436	0	11003/11003	CHST10	-0.404	0	11002/11003	TSPAN8	0.671	0	10504/11003	SRGAP2	-0.499	0	11003/11003	HAL	0.466	0	10820/11003	DNAJC18	-0.436	0	11003/11003
ADAM22	-0.43	0	10998/11003	RAC3	-0.402	0	11002/11003	TRPM4	0.667	0	11003/11003	ARL10	-0.494	0	11003/11003	SURF4	0.461	0	11003/11003	ADAM22	-0.43	0	10998/11003
KIF3A	-0.429	0	11003/11003	METTL6	-0.397	0	11003/11003	AGR2	0.649	0	9910/11003	KATNAL1	-0.487	0	11003/11003	FGL1	0.459	0	8475/11003	KIF3A	-0.429	0	11003/11003
ATP6V1G2	-0.425	0	10973/11003	REEP2	-0.388	0	10990/11003	LINC01207	0.646	0	6911/11003	CNPY4	-0.483	0	11003/11003	FGA	0.456	0	6161/11003	ATP6V1G2	-0.425	0	10973/11003
ZNF519	-0.424	0	11001/11003	DIRAS1	-0.387	0	10940/11003	TMEM45B	0.646	0	11000/11003	CEP170	-0.475	0	11003/11003	PDIA3	0.454	0	11003/11003	ZNF519	-0.424	0	11001/11003
NOVA1	-0.422	0	10866/11003	TMEM121	-0.383	0	10988/11003	CGN	0.643	0	10994/11003	IFFO1	-0.474	0	11003/11003	SLC35C1	0.454	0	11003/11003	NOVA1	-0.422	0	10866/11003
ZCCHC18	-0.422	0	10918/11003	CNIH2	-0.382	0	10994/11003	LIPH	0.643	0	10919/11003	QKI	-0.471	0	11003/11003	AGPAT2	0.446	0	11003/11003	ZCCHC18	-0.422	0	10918/11003
GRIA4	-0.421	0	9862/11003	MPP2	-0.381	0	10988/11003	FAM3B	0.642	0	10806/11003	FMNL3	-0.467	0	11003/11003	BAIAP2L1	0.444	0	11003/11003	GRIA4	-0.421	0	9862/11003
CLASP2	-0.42	0	11003/11003	GATAD2B	-0.38	0	11003/11003	SLC44A4	0.638	0	10951/11003	CEP19	-0.467	0	11001/11003	GGCX	0.438	0	11003/11003	CLASP2	-0.42	0	11003/11003
PSD2	-0.413	0	10706/11003	YY1AP1	-0.38	0	11003/11003	ARHGEF38	0.636	0	10959/11003	SIRPA	-0.463	0	11003/11003	SLC38A10	0.437	0	11003/11003	PSD2	-0.413	0	10706/11003
MAPT	-0.411	0	10998/11003	RP11-382A20.3	-0.378	0	11003/11003	FAM3D	0.631	0	10616/11003	FYN	-0.462	0	11003/11003	PDIA4	0.434	0	11003/11003	MAPT	-0.411	0	10998/11003
GPATCH11	-0.41	0	11003/11003	TCEAL3	-0.378	0	11003/11003	RALGAPA2	0.628	0	11003/11003	PPP1R18	-0.461	0	11003/11003	TMEM214	0.433	0	11003/11003	GPATCH11	-0.41	0	11003/11003
RFXAP	-0.409	0	11001/11003	LRFN1	-0.376	0	11000/11003	EHF	0.626	0	10633/11003	KIF3C	-0.46	0	11003/11003	FAM83G	0.433	0	11002/11003	RFXAP	-0.409	0	11001/11003
FAM57B	-0.406	0	10681/11003	VPS45	-0.376	0	11003/11003	ATP2C2	0.625	0	10925/11003	ENO2	-0.459	0	11003/11003	MTHFS	0.431	0	11002/11003	FAM57B	-0.406	0	10681/11003
TUBA1A	-0.405	0	11003/11003	PRAF2	-0.374	0	11003/11003	ATP8B1	0.625	0	11003/11003	DFNA5	-0.458	0	11002/11003	FGG	0.43	0	6665/11003	TUBA1A	-0.405	0	11003/11003
LLNLF-187D8.1	-0.405	0	6385/11003	TRIM46	-0.373	0	10996/11003	VIPR1	0.624	0	10993/11003	KRBA1	-0.457	0	11002/11003	C8B	0.428	0	5254/11003	LLNLF-187D8.1	-0.405	0	6385/11003
ANKS1B	-0.404	0	10862/11003	NAT8L	-0.372	0	10955/11003	ESRP2	0.622	0	10978/11003	TRIM9	-0.455	0	10959/11003	ORM1	0.427	0	8341/11003	ANKS1B	-0.404	0	10862/11003
PURG	-0.403	0	9987/11003	VAX2	-0.372	0	10685/11003	TMEM30B	0.619	0	10994/11003	ZC3HC1	-0.454	0	11003/11003	TXNDC11	0.425	0	11003/11003	PURG	-0.403	0	9987/11003
CCP110	-0.402	0	11003/11003	ZNF512B	-0.37	0	11002/11003	TMC4	0.608	0	11003/11003	FSCN1	-0.451	0	11003/11003	MAP2K3	0.425	0	11003/11003	CCP110	-0.402	0	11003/11003
STMN4	-0.402	0	8140/11003	CASKIN1	-0.37	0	10696/11003	MARVELD2	0.607	0	10995/11003	MAP7D3	-0.45	0	11003/11003	RAB43	0.418	0	10998/11003	STMN4	-0.402	0	8140/11003
ELAVL3	-0.4	0	9293/11003	PI4KB	-0.369	0	11003/11003	C1ORF210	0.604	0	10354/11003	P2RX7	-0.449	0	11002/11003	RHOD	0.417	0	10965/11003	ELAVL3	-0.4	0	9293/11003
GDAP1L1	-0.399	0	9908/11003	NCDN	-0.368	0	11003/11003	LLGL2	0.603	0	11003/11003	COPS8	-0.448	0	11003/11003	ORM2	0.416	0	9468/11003	GDAP1L1	-0.399	0	9908/11003
ASTN1	-0.398	0	9995/11003	SLC4A3	-0.367	0	10988/11003	TSPAN1	0.6	0	11003/11003	AP1M1	-0.447	0	11003/11003	PVR	0.415	0	11003/11003	ASTN1	-0.398	0	9995/11003
CDKL3	-0.397	0	11000/11003	SEPT3	-0.367	0	10993/11003	TJP3	0.598	0	10982/11003	TRO	-0.445	0	11003/11003	POR	0.414	0	11003/11003	CDKL3	-0.397	0	11000/11003
LRRTM2	-0.395	0	10736/11003	TRIM62	-0.366	0	11003/11003	FOXA1	0.596	0	10277/11003	DENND5A	-0.445	0	11003/11003	PPIB	0.413	0	11003/11003	LRRTM2	-0.395	0	10736/11003
FAM217B	-0.395	0	11003/11003	BMPR1B	-0.365	0	10736/11003	SLC37A1	0.595	0	11003/11003	TTYH2	-0.444	0	11002/11003	PROSER2	0.413	0	11002/11003	FAM217B	-0.395	0	11003/11003
RHBDL3	-0.394	0	10921/11003	SEC22C	-0.365	0	11003/11003	EPB41L4B	0.595	0	10967/11003	ARHGAP22	-0.444	0	11002/11003	PDIA5	0.413	0	11003/11003	RHBDL3	-0.394	0	10921/11003
SCN3A	-0.393	0	10623/11003	RPS6KC1	-0.363	0	11003/11003	RBM47	0.594	0	11003/11003	RAB33A	-0.444	0	10983/11003	B4GALT1	0.412	0	11003/11003	SCN3A	-0.393	0	10623/11003
ATP1A3	-0.393	0	10967/11003	RIMS4	-0.361	0	9786/11003	SLC9A2	0.594	0	10538/11003	NCKAP5L	-0.442	0	11003/11003	C8A	0.409	0	4231/11003	ATP1A3	-0.393	0	10967/11003
ZBTB26	-0.392	0	11003/11003	KIF7	-0.359	0	11003/11003	SHROOM3	0.593	0	10996/11003	MYO5A	-0.438	0	11003/11003	CPB2	0.409	0	9286/11003	ZBTB26	-0.392	0	11003/11003
CRB1	-0.392	0	9660/11003	B4GALNT4	-0.359	0	10878/11003	PRSS8	0.59	0	10898/11003	SEPT7	-0.437	0	11003/11003	CALR	0.409	0	11003/11003	CRB1	-0.392	0	9660/11003
NXPH1	-0.392	0	5971/11003	CACNG4	-0.357	0	10630/11003	CRB3	0.59	0	10935/11003	IFI27L2	-0.435	0	11003/11003	SERPIND1	0.407	0	10130/11003	NXPH1	-0.392	0	5971/11003
ZNF84	-0.391	0	11003/11003	MLLT11	-0.356	0	11003/11003	CLDN7	0.589	0	11002/11003	PPFIA4	-0.435	0	10975/11003	RREB1	0.407	0	11003/11003	ZNF84	-0.391	0	11003/11003
ZDHHC22	-0.391	0	7408/11003	PRR3	-0.355	0	11003/11003	STX19	0.589	0	10605/11003	YPEL4	-0.432	0	10978/11003	ZDHHC5	0.406	0	11003/11003	ZDHHC22	-0.391	0	7408/11003
SLC25A36	-0.391	0	11003/11003	FAM69B	-0.355	6.72e-322	11003/11003	ELF3	0.588	0	10960/11003	WASF1	-0.432	0	11003/11003	ASL	0.405	0	11003/11003	SLC25A36	-0.391	0	11003/11003
TRIM9	-0.39	0	10959/11003	NUMBL	-0.353	6.33e-319	11003/11003	TM9SF3	0.586	0	11003/11003	WDR91	-0.432	0	11003/11003	UGT2B4	0.404	0	5836/11003	TRIM9	-0.39	0	10959/11003
ASIC4	-0.39	0	9862/11003	SOGA1	-0.352	4.12e-317	11003/11003	CLDN4	0.586	0	10995/11003	FAM120C	-0.431	0	11003/11003	SERINC2	0.402	0	11003/11003	ASIC4	-0.39	0	9862/11003
CACNG7	-0.389	0	5921/11003	PARP1	-0.349	2.21e-311	11003/11003	PLA2G4F	0.585	0	9715/11003	FAM216A	-0.43	0	11003/11003	SDF2L1	0.402	0	11003/11003	CACNG7	-0.389	0	5921/11003
AMER2	-0.389	0	7155/11003	EDC3	-0.349	3.62e-311	11003/11003	BICDL2	0.585	0	10607/11003	C1ORF216	-0.43	0	11003/11003	SLC22A1	0.401	0	10920/11003	AMER2	-0.389	0	7155/11003
ARHGEF9	-0.389	0	11003/11003	CERS1	-0.349	2.76e-310	10633/11003	ST14	0.581	0	11003/11003	GNB4	-0.428	0	11003/11003	TMBIM1	0.401	0	11003/11003	ARHGEF9	-0.389	0	11003/11003
DCX	-0.389	0	8097/11003	SEPT5	-0.348	0	11003/11003	PRRG2	0.58	0	11002/11003	MLLT11	-0.428	0	11003/11003	ARG1	0.401	0	10640/11003	DCX	-0.389	0	8097/11003
SLC4A8	-0.388	0	10996/11003	KIF5C	-0.348	0	10998/11003	TNFSF15	0.579	0	10992/11003	PPP1R9B	-0.426	0	11003/11003	CFHR3	0.401	0	9405/11003	SLC4A8	-0.388	0	10996/11003
LRRC37B	-0.388	0	11003/11003	ADGRB2	-0.347	1.37e-307	10984/11003	TMEM184A	0.576	0	10924/11003	VIM	-0.425	0	11003/11003	PIM3	0.4	0	11003/11003	LRRC37B	-0.388	0	11003/11003
NLGN3	-0.388	0	10996/11003	DPYSL4	-0.347	2.4e-307	10931/11003	EPCAM	0.575	0	10955/11003	HSPA12A	-0.425	0	10968/11003	NECTIN2	0.4	0	11003/11003	NLGN3	-0.388	0	10996/11003
SCHIP1	-0.388	0	10925/11003	PGBD1	-0.347	3.21e-307	11002/11003	TMEM125	0.574	0	10578/11003	STRADA	-0.425	0	11003/11003	F11R	0.399	0	11003/11003	SCHIP1	-0.388	0	10925/11003
FSD1L	-0.387	0	11002/11003	PRRX1	-0.347	1.4e-306	10970/11003	ACPP	0.574	0	10891/11003	RIMKLB	-0.424	0	11003/11003	LRG1	0.399	0	10992/11003	FSD1L	-0.387	0	11002/11003
TAF9B	-0.387	0	11003/11003	NISCH	-0.347	1.73e-306	11003/11003	PIGR	0.573	0	10764/11003	EID2B	-0.424	0	10997/11003	SPP2	0.398	0	3200/11003	TAF9B	-0.387	0	11003/11003
DIMT1	-0.387	0	11003/11003	EVL	-0.346	1.49e-304	11003/11003	SLC45A3	0.573	0	11003/11003	GNAI2	-0.424	0	11003/11003	F2	0.397	0	8310/11003	DIMT1	-0.387	0	11003/11003
FAM131B	-0.385	0	10995/11003	DPY19L3	-0.345	2.06e-304	11003/11003	GRHL2	0.571	0	10419/11003	LOXL3	-0.423	0	11003/11003	HRG	0.397	0	6631/11003	FAM131B	-0.385	0	10995/11003
P2RY12	-0.385	0	10480/11003	DLG4	-0.345	3.32e-303	11003/11003	ILDR1	0.571	0	10742/11003	C1QL1	-0.422	0	10902/11003	SDF4	0.397	0	11003/11003	P2RY12	-0.385	0	10480/11003
NCAN	-0.385	0	8904/11003	SLC39A6	-0.344	8.95e-301	11003/11003	BAIAP2L1	0.57	0	11003/11003	AKR1B1	-0.422	0	11003/11003	CRP	0.397	0	5990/11003	NCAN	-0.385	0	8904/11003
B3GAT2	-0.385	0	10915/11003	GPR27	-0.343	2.51e-299	10876/11003	MARVELD3	0.569	0	10974/11003	SACS	-0.42	0	11002/11003	APOH	0.396	0	6800/11003	B3GAT2	-0.385	0	10915/11003
GNPDA2	-0.385	0	11003/11003	SETMAR	-0.342	3.27e-297	11003/11003	CHMP4C	0.569	0	10893/11003	TUBA1A	-0.418	0	11003/11003	FGB	0.396	0	6479/11003	GNPDA2	-0.385	0	11003/11003
BBS2	-0.385	0	11003/11003	DPF2	-0.342	4.7e-297	11003/11003	SOWAHB	0.568	0	10601/11003	ZEB2	-0.416	0	11003/11003	SLCO1B1	0.396	0	4804/11003	BBS2	-0.385	0	11003/11003
ZNF286B	-0.384	0	10991/11003	SIX4	-0.341	5.94e-297	10917/11003	OCLN	0.567	0	10956/11003	AP1S2	-0.414	0	11003/11003	TTR	0.395	0	7607/11003	ZNF286B	-0.384	0	10991/11003
CADM2	-0.382	0	9450/11003	MAD2L2	-0.341	7.36e-297	11003/11003	VSIG2	0.565	0	10956/11003	FJX1	-0.414	0	10981/11003	ESRP2	0.395	0	10978/11003	CADM2	-0.382	0	9450/11003
ABI2	-0.382	0	11003/11003	FAM171A2	-0.341	2.44e-296	11000/11003	RAB25	0.563	0	10647/11003	GPR19	-0.413	0	10960/11003	HSPA5	0.395	0	11003/11003	ABI2	-0.382	0	11003/11003
KCNIP2	-0.381	0	10998/11003	MAP6D1	-0.339	3.78e-293	11003/11003	GPR160	0.561	0	11003/11003	NRSN2	-0.413	0	11003/11003	PLXNB2	0.395	0	11003/11003	KCNIP2	-0.381	0	10998/11003
MMD2	-0.381	0	3343/11003	ELMO2	-0.339	1.27e-291	11003/11003	MYO5C	0.559	0	11003/11003	PARP6	-0.411	0	11003/11003	APOA5	0.395	0	5238/11003	MMD2	-0.381	0	3343/11003
TNR	-0.381	0	9852/11003	GPM6B	-0.338	7.13e-291	11001/11003	AP1M2	0.558	0	10763/11003	CERS5	-0.411	0	11003/11003	F9	0.394	0	1535/11003	TNR	-0.381	0	9852/11003
ZNF510	-0.381	0	11003/11003	MAPK8IP2	-0.338	1.07e-290	11001/11003	CLDN3	0.557	0	10717/11003	DSTYK	-0.41	0	11003/11003	SERPINA1	0.394	0	11002/11003	ZNF510	-0.381	0	11003/11003
NRXN1	-0.381	0	9535/11003	RBM4B	-0.338	2.3e-290	11003/11003	LRRC26	0.554	0	8201/11003	NLGN1	-0.409	0	10389/11003	APCS	0.394	0	2130/11003	NRXN1	-0.381	0	9535/11003
DCLK2	-0.381	0	11001/11003	TOP2B	-0.337	2.25e-289	11003/11003	CDH1	0.552	0	10961/11003	RGS20	-0.409	0	10807/11003	XDH	0.394	0	10321/11003	DCLK2	-0.381	0	11001/11003
ZFP3	-0.381	0	11003/11003	RAB39B	-0.337	2.73e-288	10943/11003	ST6GALNAC1	0.552	0	10852/11003	TUBB4A	-0.408	0	10936/11003	TMEM8A	0.393	0	11003/11003	ZFP3	-0.381	0	11003/11003
RFX4	-0.38	0	7700/11003	OPRL1	-0.335	5.35e-286	11001/11003	SLC35A3	0.551	0	11003/11003	PIP4K2B	-0.408	0	11003/11003	SDC1	0.393	0	11003/11003	RFX4	-0.38	0	7700/11003
HSF2	-0.38	0	11003/11003	PLXNB3	-0.335	7.22e-286	10981/11003	CBLC	0.551	0	9950/11003	C18ORF54	-0.408	0	11001/11003	TMPRSS6	0.393	0	10847/11003	HSF2	-0.38	0	11003/11003
RAB33A	-0.379	0	10983/11003	CDK2AP1	-0.335	1.75e-285	11003/11003	CANT1	0.55	0	11003/11003	CNIH2	-0.408	0	10994/11003	TM4SF4	0.392	0	8543/11003	RAB33A	-0.379	0	10983/11003
KCNJ9	-0.379	0	9227/11003	GPR137C	-0.335	2.62e-285	10991/11003	KRT8	0.549	0	10997/11003	TTL	-0.407	0	11003/11003	ZBTB7B	0.392	0	11003/11003	KCNJ9	-0.379	0	9227/11003
SHISA7	-0.379	0	9267/11003	PHF21A	-0.334	1.24e-283	11003/11003	HMGCS2	0.546	0	8894/11003	MAP4K4	-0.407	0	11003/11003	F13B	0.392	0	3591/11003	SHISA7	-0.379	0	9267/11003
LRRC4C	-0.378	0	10544/11003	NUDT11	-0.334	1.03e-282	10802/11003	STYK1	0.546	0	10742/11003	VASH1	-0.406	0	11003/11003	AMBP	0.392	0	10365/11003	LRRC4C	-0.378	0	10544/11003
MDM1	-0.378	0	11003/11003	ADCY1	-0.332	2.87e-280	11001/11003	RASEF	0.545	0	10917/11003	GNG2	-0.405	0	11003/11003	SYVN1	0.391	0	11003/11003	MDM1	-0.378	0	11003/11003
NAP1L3	-0.378	0	10947/11003	SELENON	-0.332	3.77e-280	11003/11003	IHH	0.545	0	9602/11003	SYNGAP1	-0.405	0	11003/11003	SERPINA10	0.39	0	8043/11003	NAP1L3	-0.378	0	10947/11003
GFAP	-0.377	0	10748/11003	TNK2	-0.332	4.04e-280	11003/11003	CMPK1	0.544	0	11003/11003	SERPINE2	-0.403	0	11003/11003	SLC22A25	0.39	0	4707/11003	GFAP	-0.377	0	10748/11003
NTRK3	-0.377	0	10863/11003	GREB1	-0.332	6.5e-280	11001/11003	GFPT1	0.543	0	11003/11003	CDK5R1	-0.401	0	11001/11003	C4BPA	0.39	0	9687/11003	NTRK3	-0.377	0	10863/11003
OLIG2	-0.376	0	6297/11003	EFR3B	-0.332	1.88e-279	11002/11003	PRAC1	0.542	0	3042/11003	CDH2	-0.401	0	10968/11003	HAO1	0.389	0	3939/11003	OLIG2	-0.376	0	6297/11003
C2ORF80	-0.376	0	4608/11003	NRIP3	-0.332	2.36e-279	10987/11003	KRT18	0.541	0	11000/11003	SLC1A3	-0.399	0	11002/11003	ARSA	0.389	0	11003/11003	C2ORF80	-0.376	0	4608/11003
CDH20	-0.376	0	9953/11003	SEC61A2	-0.331	1.08e-277	11003/11003	KDF1	0.539	0	10587/11003	KIFAP3	-0.399	0	11003/11003	FAM83H	0.389	0	11003/11003	CDH20	-0.376	0	9953/11003
ZNF25	-0.376	0	11003/11003	ZNF362	-0.331	1.83e-277	11003/11003	FBP1	0.538	0	11003/11003	GTDC1	-0.398	0	11003/11003	NUCB1	0.389	0	11003/11003	ZNF25	-0.376	0	11003/11003
MAP1A	-0.376	0	11003/11003	EFS	-0.33	1.58e-276	10975/11003	MS4A8	0.538	0	8110/11003	SRGAP2B	-0.397	0	10987/11003	APOC3	0.388	0	3962/11003	MAP1A	-0.376	0	11003/11003
TMEM257	-0.376	0	4069/11003	MTSS1L	-0.33	5.11e-276	11003/11003	TFF3	0.538	0	10836/11003	PIP4K2A	-0.397	0	11003/11003	CFHR2	0.388	0	608/11003	TMEM257	-0.376	0	4069/11003
SLC25A12	-0.376	0	11003/11003	ZNF333	-0.329	2.27e-274	11003/11003	MYO5B	0.536	0	11001/11003	CREB5	-0.395	0	11003/11003	ITIH1	0.388	0	9117/11003	SLC25A12	-0.376	0	11003/11003
TSPYL4	-0.376	0	11003/11003	CRISPLD1	-0.329	4.01e-274	10986/11003	ZG16B	0.534	0	10850/11003	SRGAP2C	-0.395	0	11000/11003	ONECUT1	0.388	0	6980/11003	TSPYL4	-0.376	0	11003/11003
LRRC49	-0.375	0	10986/11003	BTF3L4	-0.329	6.24e-274	11003/11003	NIPAL1	0.534	0	10973/11003	MYL6B	-0.395	0	11003/11003	ADH1A	0.387	0	7423/11003	LRRC49	-0.375	0	10986/11003
RAB9B	-0.375	0	10964/11003	S1PR2	-0.328	3.65e-272	11003/11003	CREB3L1	0.533	0	10998/11003	IKBIP	-0.395	0	11003/11003	ASGR2	0.387	0	10934/11003	RAB9B	-0.375	0	10964/11003
GPR37L1	-0.375	0	10889/11003	LONRF2	-0.328	6.25e-272	10811/11003	SMIM22	0.533	0	10699/11003	DLG4	-0.393	0	11003/11003	PLGLB2	0.386	0	7493/11003	GPR37L1	-0.375	0	10889/11003
PCDHGC4	-0.375	0	10080/11003	ZNF829	-0.327	2.58e-271	10996/11003	FAM83E	0.533	0	10405/11003	CMTM3	-0.393	0	11003/11003	HP	0.386	0	10191/11003	PCDHGC4	-0.375	0	10080/11003
RTP5	-0.375	0	8441/11003	MLLT1	-0.327	3.09e-271	11003/11003	ICA1	0.533	0	11003/11003	POMT2	-0.393	0	11003/11003	SLC22A9	0.386	0	6204/11003	RTP5	-0.375	0	8441/11003
C1ORF61	-0.374	0	10449/11003	C14ORF132	-0.327	3.45e-271	10995/11003	RBBP8NL	0.533	0	9104/11003	IFI16	-0.392	0	11003/11003	VNN3	0.386	0	9753/11003	C1ORF61	-0.374	0	10449/11003
OGFRL1	-0.374	0	11003/11003	ZNF197	-0.327	3.57e-271	11003/11003	MSMB	0.532	0	7814/11003	CORO2B	-0.392	0	10988/11003	MOGS	0.385	0	11003/11003	OGFRL1	-0.374	0	11003/11003
SYT11	-0.374	0	11003/11003	ZFP82	-0.327	6.97e-271	11003/11003	IDH1	0.531	0	11003/11003	BEST1	-0.391	0	11002/11003	MYH9	0.385	0	11003/11003	SYT11	-0.374	0	11003/11003
DGKB	-0.374	0	9827/11003	FAM53C	-0.326	3.55e-269	11003/11003	CRACR2B	0.531	0	11003/11003	STX2	-0.391	0	11003/11003	CFHR1	0.384	0	6207/11003	DGKB	-0.374	0	9827/11003
ADGRB2	-0.374	0	10984/11003	ATP8B2	-0.326	6.07e-269	11003/11003	SPDEF	0.531	0	10720/11003	STMN3	-0.391	0	11003/11003	NAGS	0.383	0	11003/11003	ADGRB2	-0.374	0	10984/11003
MSTN	-0.374	0	10126/11003	IRF2BPL	-0.326	1.91e-268	11003/11003	KLK3	0.53	0	6540/11003	PRR3	-0.391	0	11003/11003	BCL3	0.383	0	11003/11003	MSTN	-0.374	0	10126/11003
GRID2	-0.374	0	7047/11003	CHD3	-0.325	9.41e-267	11003/11003	FZD5	0.529	0	11003/11003	CRMP1	-0.39	0	10996/11003	MAP3K11	0.383	0	11003/11003	GRID2	-0.374	0	7047/11003
DPYSL5	-0.373	0	8612/11003	QRICH1	-0.324	1.22e-266	11003/11003	ACSL5	0.529	0	11003/11003	SGTB	-0.39	0	11002/11003	EIF4G1	0.382	0	11003/11003	DPYSL5	-0.373	0	8612/11003
SMIM18	-0.373	0	7620/11003	FOXRED2	-0.324	3.73e-266	11003/11003	RNF43	0.529	0	10987/11003	DPF1	-0.39	0	10931/11003	ITIH3	0.382	0	10967/11003	SMIM18	-0.373	0	7620/11003
ARHGEF6	-0.373	0	11003/11003	PRRC2A	-0.324	4.7e-266	11003/11003	CAMSAP3	0.528	0	10972/11003	BEND6	-0.389	0	10883/11003	SERPINC1	0.382	0	10294/11003	ARHGEF6	-0.373	0	11003/11003
KIF5A	-0.373	0	10785/11003	NKAIN1	-0.324	9.22e-266	10545/11003	TC2N	0.528	0	11001/11003	OPRL1	-0.389	0	11001/11003	C1RL	0.381	0	11003/11003	KIF5A	-0.373	0	10785/11003
ZBED8	-0.372	0	11003/11003	CPXM1	-0.324	1.14e-265	11000/11003	MPZL3	0.526	0	11003/11003	NRXN2	-0.388	0	11000/11003	CFHR4	0.381	0	4164/11003	ZBED8	-0.372	0	11003/11003
APC2	-0.372	0	11002/11003	GDI1	-0.324	1.16e-265	11003/11003	KRTCAP3	0.525	0	11002/11003	IGSF11	-0.388	0	10498/11003	F11	0.381	0	6502/11003	APC2	-0.372	0	11002/11003
ZNF286A	-0.372	0	11003/11003	BASP1	-0.322	7.26e-263	11003/11003	HOXB13	0.525	0	8485/11003	FCHSD2	-0.388	0	11003/11003	TNFRSF1A	0.38	0	11003/11003	ZNF286A	-0.372	0	11003/11003
ADCYAP1R1	-0.372	0	10514/11003	ARHGEF26	-0.322	3.84e-262	11002/11003	BCL2L14	0.525	0	10868/11003	SV2A	-0.387	0	11003/11003	MBL2	0.38	0	3503/11003	ADCYAP1R1	-0.372	0	10514/11003
PRRT2	-0.372	0	10997/11003	NPTXR	-0.322	6.3e-262	11002/11003	CFTR	0.524	0	10419/11003	NAV1	-0.386	0	11003/11003	LMAN2	0.38	0	11003/11003	PRRT2	-0.372	0	10997/11003
ARHGAP33	-0.371	0	11003/11003	SETD5	-0.321	3.91e-261	11003/11003	AKAP1	0.523	0	11003/11003	P2RX6	-0.386	0	10814/11003	GC	0.38	0	4121/11003	ARHGAP33	-0.371	0	11003/11003
GRIA2	-0.371	0	8573/11003	RNF144A	-0.32	2.51e-259	11003/11003	CEACAM1	0.522	0	11003/11003	CPEB1	-0.386	0	10819/11003	SIL1	0.379	0	11003/11003	GRIA2	-0.371	0	8573/11003
GRIK3	-0.371	0	10458/11003	SNAPC2	-0.32	4.33e-259	11003/11003	LMO7	0.522	0	11003/11003	FADS3	-0.386	0	11003/11003	C6ORF106	0.379	0	11003/11003	GRIK3	-0.371	0	10458/11003
KBTBD6	-0.371	0	11003/11003	GAS7	-0.32	6.94e-259	11003/11003	ARHGEF16	0.521	0	10993/11003	GPR173	-0.385	0	10978/11003	SERPINA4	0.379	0	6817/11003	KBTBD6	-0.371	0	11003/11003
LINC00672	-0.37	0	10986/11003	ITPKB	-0.319	4.24e-257	11003/11003	SH3BGRL2	0.52	0	11003/11003	TMIGD3	-0.385	0	11001/11003	HDLBP	0.379	0	11003/11003	LINC00672	-0.37	0	10986/11003
FMN2	-0.37	0	9978/11003	CTNND2	-0.319	1e-256	10350/11003	MAL2	0.52	0	10826/11003	SPG20	-0.384	0	11003/11003	CEBPB	0.378	0	11003/11003	FMN2	-0.37	0	9978/11003
LRRTM3	-0.37	0	5495/11003	ZNF713	-0.319	1.21e-256	11003/11003	FAAH	0.52	0	11003/11003	VAT1	-0.384	0	11003/11003	CYP2C18	0.378	0	7808/11003	LRRTM3	-0.37	0	5495/11003
CNTN2	-0.37	0	10282/11003	ZNF726	-0.318	4.15e-256	10956/11003	NAALADL2	0.52	0	10999/11003	DOCK10	-0.384	0	11002/11003	APOA2	0.378	0	6721/11003	CNTN2	-0.37	0	10282/11003
TCEAL5	-0.37	0	8527/11003	IPO9	-0.318	6.9e-256	11003/11003	CORO2A	0.519	0	11003/11003	HOMER3	-0.384	0	11003/11003	RIPK4	0.377	0	10754/11003	TCEAL5	-0.37	0	8527/11003
DNM3	-0.37	0	11002/11003	UBE2E1	-0.318	8.92e-256	11003/11003	PDXDC1	0.518	0	11003/11003	GPRIN1	-0.384	0	11002/11003	SAA4	0.377	0	7582/11003	DNM3	-0.37	0	11002/11003
FAM171B	-0.369	0	10996/11003	KLC1	-0.318	1.24e-255	11003/11003	ENTPD5	0.518	0	11003/11003	WDR47	-0.383	0	11003/11003	LSR	0.377	0	11003/11003	FAM171B	-0.369	0	10996/11003
FAIM2	-0.369	0	10870/11003	PRCC	-0.318	1.33e-255	11003/11003	GALNT3	0.517	0	10993/11003	GPATCH11	-0.383	0	11003/11003	AKR1C4	0.376	0	7400/11003	FAIM2	-0.369	0	10870/11003
PPP2R2B	-0.369	0	10967/11003	C22ORF46	-0.318	1e-254	11003/11003	LSR	0.517	0	11003/11003	USP11	-0.382	0	11003/11003	AHSG	0.376	0	7012/11003	PPP2R2B	-0.369	0	10967/11003
NRSN1	-0.369	0	7137/11003	OSBPL6	-0.317	2.08e-254	10995/11003	STAP2	0.516	0	11003/11003	DNAJC18	-0.381	0	11003/11003	CHP1	0.376	0	11003/11003	NRSN1	-0.369	0	7137/11003
GPR173	-0.368	0	10978/11003	TTLL1	-0.317	8.62e-254	11003/11003	HOXA13	0.516	0	9729/11003	PRAF2	-0.381	0	11003/11003	AGXT	0.375	0	8053/11003	GPR173	-0.368	0	10978/11003
SMIM17	-0.368	0	9878/11003	CEP170	-0.317	2.58e-253	11003/11003	NEDD4L	0.516	0	11003/11003	PNMAL1	-0.379	0	10928/11003	MPZL3	0.375	0	11003/11003	SMIM17	-0.368	0	9878/11003
BRINP2	-0.368	0	8910/11003	UBE2O	-0.316	5.32e-253	11003/11003	UPK3A	0.516	0	10248/11003	AGPAT4	-0.379	0	11003/11003	SERPINA7	0.375	0	3586/11003	BRINP2	-0.368	0	8910/11003
SOGA3	-0.368	0	10049/11003	MGAT5B	-0.316	6.45e-253	10885/11003	SPINK1	0.515	0	9632/11003	ATP2B4	-0.378	0	11003/11003	SLC22A10	0.374	0	6236/11003	SOGA3	-0.368	0	10049/11003
PMP2	-0.368	0	6670/11003	CRTC1	-0.316	2.18e-252	11003/11003	OVOL2	0.514	0	9866/11003	PHACTR1	-0.378	0	11003/11003	ALG12	0.373	0	11003/11003	PMP2	-0.368	0	6670/11003
NLGN1	-0.368	0	10389/11003	FAM193A	-0.316	6.85e-252	11003/11003	SH2D4A	0.514	0	11002/11003	ADGRB2	-0.378	0	10984/11003	BAAT	0.372	0	9689/11003	NLGN1	-0.368	0	10389/11003
ZNF708	-0.367	0	11003/11003	SYNGAP1	-0.316	1.86e-251	11003/11003	PLA2G2A	0.513	0	10066/11003	CLASP1	-0.377	0	11003/11003	PTP4A1	0.372	0	11003/11003	ZNF708	-0.367	0	11003/11003
ADGRB3	-0.367	0	10196/11003	SCUBE2	-0.315	2.86e-251	11003/11003	SYNGR2	0.511	0	11003/11003	ADD2	-0.376	0	10953/11003	CFH	0.371	0	11003/11003	ADGRB3	-0.367	0	10196/11003
CNIH2	-0.367	0	10994/11003	RBSN	-0.315	4.8e-251	11003/11003	CASZ1	0.51	0	11003/11003	PPT2	-0.376	0	11003/11003	APOB	0.37	0	9567/11003	CNIH2	-0.367	0	10994/11003
PLPPR5	-0.367	0	7655/11003	CSPG5	-0.315	5.8e-251	10991/11003	STEAP2	0.51	0	10964/11003	ATP6V1B2	-0.376	0	11003/11003	COL18A1	0.369	0	11003/11003	PLPPR5	-0.367	0	7655/11003
GABBR1	-0.367	0	11003/11003	HSF2	-0.315	5.88e-251	11003/11003	LRRC31	0.509	0	8998/11003	C8ORF58	-0.376	0	11003/11003	ARHGEF5	0.369	0	10998/11003	GABBR1	-0.367	0	11003/11003
ZFP37	-0.366	0	10990/11003	SRPK2	-0.315	7.73e-251	11003/11003	KLK2	0.509	0	8043/11003	STK32B	-0.376	0	10991/11003	FETUB	0.369	0	6207/11003	ZFP37	-0.366	0	10990/11003
CCDC136	-0.366	0	10994/11003	RADIL	-0.315	1.25e-250	10983/11003	GRTP1	0.508	0	11003/11003	SLITRK2	-0.375	0	9821/11003	HFE2	0.369	0	7147/11003	CCDC136	-0.366	0	10994/11003
ATCAY	-0.366	0	8795/11003	PYGO2	-0.315	1.28e-250	11003/11003	PLEKHS1	0.507	0	10332/11003	GDI1	-0.375	0	11003/11003	C9	0.369	0	8147/11003	ATCAY	-0.366	0	8795/11003
ICA1L	-0.365	0	11003/11003	APLP1	-0.315	2.83e-250	11001/11003	SLC12A2	0.506	0	11003/11003	KDM4D	-0.374	0	10997/11003	POLD4	0.369	0	11003/11003	ICA1L	-0.365	0	11003/11003
EXOC1	-0.365	0	11003/11003	POGZ	-0.314	1.75e-249	11003/11003	CXADR	0.505	0	11000/11003	S100PBP	-0.374	0	11003/11003	SLC16A13	0.368	0	11003/11003	EXOC1	-0.365	0	11003/11003
PNMA2	-0.365	0	10957/11003	PTPRS	-0.314	3.7e-249	11003/11003	HID1	0.505	0	11003/11003	DOK5	-0.374	0	10913/11003	CFHR5	0.368	0	2799/11003	PNMA2	-0.365	0	10957/11003
ADCY2	-0.364	0	10694/11003	TNRC6C	-0.314	1.21e-248	11003/11003	SH3RF1	0.505	0	11003/11003	FAM219A	-0.374	0	11003/11003	MYDGF	0.368	0	11003/11003	ADCY2	-0.364	0	10694/11003
RPGRIP1L	-0.364	0	11003/11003	ZNF568	-0.314	1.74e-248	11003/11003	TRPV6	0.504	0	10637/11003	MAP1A	-0.373	0	11003/11003	APOF	0.367	0	8074/11003	RPGRIP1L	-0.364	0	11003/11003
DCLK1	-0.364	0	10971/11003	NUDT3	-0.314	3.02e-248	11003/11003	LAD1	0.503	0	10632/11003	SUPT7L	-0.373	0	11003/11003	UGT2B10	0.367	0	3438/11003	DCLK1	-0.364	0	10971/11003
BMT2	-0.364	0	11003/11003	PYGO1	-0.313	7.36e-248	10955/11003	ANXA3	0.502	0	10993/11003	GAREM2	-0.373	0	11003/11003	KNG1	0.367	0	7798/11003	BMT2	-0.364	0	11003/11003
FAM161B	-0.364	0	11002/11003	TIAM1	-0.313	1e-247	11002/11003	RHPN2	0.502	0	11003/11003	SEMA5B	-0.373	0	10982/11003	C4BPB	0.367	0	10046/11003	FAM161B	-0.364	0	11002/11003
CEP68	-0.363	0	11003/11003	SALL2	-0.313	2.56e-247	10999/11003	MUC13	0.502	0	10050/11003	VMA21	-0.372	0	11003/11003	TMED9	0.367	0	11003/11003	CEP68	-0.363	0	11003/11003
CEP97	-0.363	0	11003/11003	DHX30	-0.313	2.08e-246	11003/11003	PRSS22	0.502	0	10139/11003	OSGEPL1	-0.371	0	11003/11003	MAT1A	0.366	0	10345/11003	CEP97	-0.363	0	11003/11003
HNRNPA1L2	-0.362	0	11002/11003	ANKRD13D	-0.312	2.17e-246	11003/11003	TPD52	0.501	0	11003/11003	SLC35B4	-0.371	0	11003/11003	ACOT12	0.366	0	6735/11003	HNRNPA1L2	-0.362	0	11002/11003
RUFY3	-0.362	0	11003/11003	PIAS3	-0.312	6.36e-246	11003/11003	STARD10	0.501	0	11003/11003	SNCB	-0.371	0	8750/11003	TDO2	0.366	0	10866/11003	RUFY3	-0.362	0	11003/11003
VSTM2B	-0.362	0	3907/11003	KCTD15	-0.312	7.55e-246	11003/11003	OLFM4	0.501	0	9683/11003	EFR3B	-0.371	0	11002/11003	XKR8	0.366	0	11003/11003	VSTM2B	-0.362	0	3907/11003
TMOD2	-0.362	0	11003/11003	TTC3	-0.312	7.24e-245	11003/11003	MYH14	0.5	0	10987/11003	CEP85L	-0.371	0	11001/11003	SEC14L4	0.366	0	9592/11003	TMOD2	-0.362	0	11003/11003
FAM216A	-0.362	0	11003/11003	KIF1A	-0.311	1.63e-244	10651/11003	GMDS	0.499	0	11003/11003	MGAT5B	-0.37	0	10885/11003	CES1	0.364	0	10927/11003	FAM216A	-0.362	0	11003/11003
NCAM2	-0.362	0	10753/11003	PCBP4	-0.311	2.47e-244	11003/11003	ABHD17C	0.498	0	11003/11003	FAM78A	-0.37	0	11003/11003	TMEM184A	0.364	0	10924/11003	NCAM2	-0.362	0	10753/11003
NTSR2	-0.361	0	5239/11003	ADAM11	-0.311	4.59e-244	10971/11003	PGC	0.497	0	8611/11003	SYT11	-0.369	0	11003/11003	GLMP	0.363	0	11003/11003	NTSR2	-0.361	0	5239/11003
DPP6	-0.361	0	10215/11003	LAMP5	-0.311	4.74e-244	10904/11003	ADH1C	0.497	0	10150/11003	KIAA1614	-0.368	0	11003/11003	CYP2C9	0.363	0	7452/11003	DPP6	-0.361	0	10215/11003
AC002429.5	-0.361	0	5545/11003	SRGAP2C	-0.311	2.19e-243	11000/11003	FAAH2	0.497	0	10976/11003	GAL3ST4	-0.368	0	11003/11003	AVPI1	0.363	0	11003/11003	AC002429.5	-0.361	0	5545/11003
PCDH15	-0.361	0	7656/11003	NLGN2	-0.311	4.06e-243	11003/11003	CD46	0.496	0	11003/11003	GTF2H4	-0.367	0	11001/11003	C8G	0.363	0	10980/11003	PCDH15	-0.361	0	7656/11003
FAM181B	-0.361	0	10275/11003	RBM4	-0.31	8.43e-242	11003/11003	MUC3A	0.495	0	10928/11003	NKAIN4	-0.367	0	10458/11003	LAD1	0.363	0	10632/11003	FAM181B	-0.361	0	10275/11003
TIMP4	-0.361	0	10820/11003	MMP16	-0.31	1.57e-241	10905/11003	BIK	0.495	0	10978/11003	PDE1B	-0.366	0	11003/11003	AKR1D1	0.362	0	7777/11003	TIMP4	-0.361	0	10820/11003
FUT9	-0.36	0	7795/11003	TMCC2	-0.309	1.96e-241	11003/11003	PLPP6	0.495	0	11003/11003	DNM1	-0.366	0	11003/11003	SEC61A1	0.362	0	11003/11003	FUT9	-0.36	0	7795/11003
MT3	-0.36	0	9824/11003	MEX3B	-0.309	2.76e-241	11001/11003	PLS1	0.494	0	10997/11003	C20ORF194	-0.366	0	11003/11003	PROC	0.362	0	10953/11003	MT3	-0.36	0	9824/11003
ZNF92	-0.36	0	11002/11003	CTXN1	-0.309	5.47e-240	10992/11003	GGT6	0.493	0	10169/11003	ABL2	-0.366	0	11003/11003	EFNA1	0.361	0	11003/11003	ZNF92	-0.36	0	11002/11003
ADGRA1	-0.359	0	6703/11003	NCAM2	-0.308	1.66e-239	10753/11003	KIAA1522	0.493	0	11003/11003	LRRC8C	-0.366	0	11003/11003	LRP5	0.361	0	11003/11003	ADGRA1	-0.359	0	6703/11003
WDR35	-0.359	0	11003/11003	TMEM108	-0.308	1.66e-239	10927/11003	ANO7	0.493	0	11003/11003	CDH4	-0.365	0	10943/11003	TPST2	0.361	0	11003/11003	WDR35	-0.359	0	11003/11003
CMTM5	-0.359	0	8809/11003	MMP17	-0.308	2.47e-238	10990/11003	BSPRY	0.493	0	10970/11003	RELT	-0.365	0	11003/11003	HTATIP2	0.36	0	11003/11003	CMTM5	-0.359	0	8809/11003
ZNF333	-0.359	0	11003/11003	PAPSS1	-0.307	3.29e-238	11003/11003	STEAP1	0.493	0	10918/11003	LINGO1	-0.365	0	10986/11003	TOM1	0.36	0	11003/11003	ZNF333	-0.359	0	11003/11003
SRI	-0.359	0	11003/11003	SV2A	-0.307	3.81e-238	11003/11003	CNKSR1	0.492	0	10981/11003	LZTS1	-0.365	0	11002/11003	PHLDA2	0.359	0	10990/11003	SRI	-0.359	0	11003/11003
KPNA5	-0.359	0	11003/11003	SUGP2	-0.307	3.9e-238	11003/11003	SYNE4	0.492	0	10982/11003	MRAS	-0.365	0	11003/11003	ITIH4	0.359	0	10845/11003	KPNA5	-0.359	0	11003/11003
ELAVL4	-0.359	0	10503/11003	GAS1	-0.307	1.9e-237	10988/11003	MISP	0.492	0	10712/11003	NLRP1	-0.364	0	11003/11003	GRN	0.359	0	11003/11003	ELAVL4	-0.359	0	10503/11003
ZDHHC17	-0.358	0	11003/11003	ZNF418	-0.307	3.22e-237	10976/11003	CNGA1	0.49	0	10852/11003	RTTN	-0.364	0	11003/11003	RPN1	0.359	0	11003/11003	ZDHHC17	-0.358	0	11003/11003
CYP46A1	-0.358	0	10935/11003	KIF3C	-0.307	5.06e-237	11003/11003	MANSC1	0.49	0	11003/11003	MSN	-0.364	0	11003/11003	SLC10A1	0.359	0	9603/11003	CYP46A1	-0.358	0	10935/11003
SEZ6L	-0.358	0	10293/11003	NVL	-0.307	5.7e-237	11003/11003	EPN3	0.49	0	10878/11003	RGS19	-0.364	0	11003/11003	KRT18	0.359	0	11000/11003	SEZ6L	-0.358	0	10293/11003
LYRM7	-0.358	0	11003/11003	FAM120C	-0.307	8.53e-237	11003/11003	PPP1R1B	0.49	0	10751/11003	ZNF382	-0.363	0	10997/11003	SLC25A47	0.358	0	9020/11003	LYRM7	-0.358	0	11003/11003
ADGRL3	-0.358	0	10923/11003	MAGED1	-0.307	8.53e-237	11003/11003	SLC2A12	0.49	0	10908/11003	CEP97	-0.363	0	11003/11003	CLDN14	0.358	0	10439/11003	ADGRL3	-0.358	0	10923/11003
SLCO1C1	-0.357	0	10523/11003	EXTL1	-0.307	1.05e-236	10749/11003	SPINT1	0.489	0	11003/11003	SEPT4	-0.363	0	11002/11003	LPA	0.358	0	8040/11003	SLCO1C1	-0.357	0	10523/11003
KCNC1	-0.357	0	10078/11003	TMEM268	-0.306	1.66e-236	11003/11003	GDF15	0.488	0	11003/11003	CPT1C	-0.362	0	11001/11003	ERRFI1	0.358	0	11003/11003	KCNC1	-0.357	0	10078/11003
SYNGAP1	-0.357	0	11003/11003	ZNF773	-0.306	2.72e-236	11001/11003	ERN2	0.487	0	9618/11003	PLEKHO2	-0.362	0	11003/11003	CCL16	0.358	0	8507/11003	SYNGAP1	-0.357	0	11003/11003
METTL6	-0.357	0	11003/11003	SGSM2	-0.306	3.51e-236	11003/11003	GOLT1A	0.487	0	10605/11003	AHDC1	-0.362	0	11003/11003	CDH1	0.358	0	10961/11003	METTL6	-0.357	0	11003/11003
TMEM151B	-0.356	0	10168/11003	DBN1	-0.306	1.4e-235	11003/11003	ZNF761	0.487	0	11003/11003	OAZ2	-0.362	0	11003/11003	CRELD2	0.357	0	11003/11003	TMEM151B	-0.356	0	10168/11003
DDX25	-0.356	0	10189/11003	CNKSR2	-0.306	3.67e-235	10736/11003	BHLHA15	0.485	0	10485/11003	PLPPR5	-0.361	0	7655/11003	COPG1	0.357	0	11003/11003	DDX25	-0.356	0	10189/11003
BTBD17	-0.356	0	5947/11003	PKNOX2	-0.306	5e-235	10917/11003	TBC1D30	0.485	0	11003/11003	PGBD1	-0.361	0	11002/11003	HSP90B1	0.357	0	11003/11003	BTBD17	-0.356	0	5947/11003
NRXN2	-0.356	0	11000/11003	ENHO	-0.305	5.33e-235	10812/11003	NSUN7	0.484	0	10928/11003	ZKSCAN5	-0.361	0	11003/11003	AFM	0.357	0	3332/11003	NRXN2	-0.356	0	11000/11003
GRIK4	-0.356	0	10822/11003	KCNQ5	-0.305	1.38e-234	10621/11003	LINC00675	0.484	0	8823/11003	PNMA1	-0.361	0	11003/11003	EXT1	0.356	0	11003/11003	GRIK4	-0.356	0	10822/11003
SCRG1	-0.356	0	10457/11003	FBLL1	-0.305	1.05e-233	10511/11003	MAOA	0.484	0	11001/11003	TUBG2	-0.361	0	11003/11003	ADH4	0.356	0	8135/11003	SCRG1	-0.356	0	10457/11003
RAB41	-0.356	0	10975/11003	ZNF24	-0.304	2.68e-233	11003/11003	KLK4	0.483	0	9139/11003	FGD1	-0.361	0	11003/11003	CYP3A7	0.356	0	10811/11003	RAB41	-0.356	0	10975/11003
DSCAM	-0.356	0	9085/11003	ARL8A	-0.304	2.8e-233	11003/11003	ELMO3	0.483	0	11003/11003	NRM	-0.36	0	11003/11003	MAFF	0.355	0	11003/11003	DSCAM	-0.356	0	9085/11003
SYS1-DBNDD2	-0.356	0	10759/11003	IL17D	-0.304	3.99e-233	10996/11003	MUC20	0.483	0	10989/11003	RAB3IL1	-0.36	0	11003/11003	MGAT4B	0.355	0	11003/11003	SYS1-DBNDD2	-0.356	0	10759/11003
DZIP3	-0.355	2.57e-322	11003/11003	GRK4	-0.304	2.48e-232	11003/11003	EXPH5	0.482	0	10990/11003	SLC12A5	-0.36	0	10983/11003	GCKR	0.355	0	10215/11003	DZIP3	-0.355	2.57e-322	11003/11003
WDR17	-0.355	2.57e-322	10530/11003	RABEP1	-0.304	3.14e-232	11003/11003	CCDC186	0.481	0	11003/11003	C8ORF48	-0.36	0	10708/11003	SLC38A4	0.355	2.57e-322	10678/11003	WDR17	-0.355	2.57e-322	10530/11003
GRM3	-0.355	2.57e-322	9035/11003	TCEA2	-0.304	6.87e-232	11003/11003	LCN2	0.481	0	10520/11003	RUNDC3A	-0.359	0	10974/11003	ATF5	0.355	7.66e-322	11003/11003	GRM3	-0.355	2.57e-322	9035/11003
SNX32	-0.355	2.57e-322	10994/11003	ZNF549	-0.303	1.84e-231	11003/11003	RASSF7	0.481	0	11003/11003	RAB12	-0.358	0	11003/11003	ABCG8	0.354	6.07e-321	7631/11003	SNX32	-0.355	2.57e-322	10994/11003
RASL10A	-0.355	2.57e-322	10978/11003	VPS72	-0.303	5.38e-231	11003/11003	MOGAT2	0.48	0	8613/11003	KCTD2	-0.358	0	11003/11003	H6PD	0.354	3.07e-320	11003/11003	RASL10A	-0.355	2.57e-322	10978/11003
FSD1	-0.355	1.27e-321	10852/11003	PDZD4	-0.303	1.69e-230	10998/11003	LENG9	0.48	0	11003/11003	CERS1	-0.358	0	10633/11003	LMNA	0.354	4.05e-320	11003/11003	FSD1	-0.355	1.27e-321	10852/11003
FOXG1	-0.354	1.77e-321	6742/11003	RGL2	-0.303	1.7e-230	11003/11003	SCNN1A	0.48	0	10994/11003	MMP16	-0.357	0	10905/11003	TCIRG1	0.352	1.44e-317	11003/11003	FOXG1	-0.354	1.77e-321	6742/11003
KIF2A	-0.354	8.83e-321	11003/11003	ZCCHC17	-0.302	1.18e-229	11003/11003	SERINC2	0.479	0	11003/11003	ATP6V1G2	-0.357	0	10973/11003	FGF21	0.352	2.83e-316	4191/11003	KIF2A	-0.354	8.83e-321	11003/11003
SORCS3	-0.354	3.96e-320	7188/11003	GABPB1	-0.302	2.28e-229	11003/11003	FXYD3	0.479	0	10839/11003	LIX1L	-0.356	0	11003/11003	OSGIN1	0.351	2.47e-315	11003/11003	SORCS3	-0.354	3.96e-320	7188/11003
LINC00094	-0.353	2.27e-319	11003/11003	PARP2	-0.302	5.71e-229	11003/11003	ESRP1	0.479	0	10581/11003	CDIP1	-0.356	0	11003/11003	TRIB1	0.351	3.04e-315	11003/11003	LINC00094	-0.353	2.27e-319	11003/11003
GPM6A	-0.353	4.36e-319	10568/11003	ANKDD1A	-0.302	9.43e-229	11003/11003	SORD	0.478	0	11003/11003	PLXNC1	-0.356	0	11003/11003	HYAL1	0.351	3.35e-315	11003/11003	GPM6A	-0.353	4.36e-319	10568/11003
ABCD2	-0.353	3.26e-318	10833/11003	NXF1	-0.302	1.19e-228	11003/11003	KCNQ1	0.478	0	11003/11003	IPO9	-0.356	0	11003/11003	SLC22A18	0.351	8.98e-315	11003/11003	ABCD2	-0.353	3.26e-318	10833/11003
ZBED5	-0.352	1.58e-317	11003/11003	CHTOP	-0.301	1.62e-227	11003/11003	HEBP2	0.478	0	11003/11003	RASA3	-0.356	0	11003/11003	IFRD2	0.351	1.95e-314	11003/11003	ZBED5	-0.352	1.58e-317	11003/11003
PAX6	-0.352	1.73e-317	11002/11003	TRIM37	-0.301	2.65e-227	11003/11003	C15ORF48	0.477	0	10986/11003	ARHGEF2	-0.355	1.14e-322	11003/11003	SLC13A5	0.35	1.60e-313	10429/11003	PAX6	-0.352	1.73e-317	11002/11003
ANKIB1	-0.352	2.08e-317	11003/11003	FGD1	-0.301	3.8e-227	11003/11003	CLDN8	0.477	0	7234/11003	SHANK1	-0.355	2.27e-322	10885/11003	CPN1	0.35	2.12e-312	4916/11003	ANKIB1	-0.352	2.08e-317	11003/11003
PCYOX1L	-0.352	2.90e-317	11003/11003	AKAP8L	-0.3	4.95e-227	11003/11003	KLK15	0.476	0	5514/11003	STX1B	-0.354	3.42e-321	10986/11003	CLPTM1L	0.35	3.82e-312	11003/11003	PCYOX1L	-0.352	2.90e-317	11003/11003
BEST3	-0.352	4.59e-316	8864/11003	ST8SIA1	-0.3	8.69e-227	10995/11003	TMEM238	0.476	0	10995/11003	B4GALNT1	-0.354	3.56e-320	10988/11003	NR0B2	0.35	5.75e-312	8273/11003	BEST3	-0.352	4.59e-316	8864/11003
ANK2	-0.351	1.14e-315	10993/11003	AK5	-0.3	2.21e-226	10892/11003	DOPEY2	0.476	0	11003/11003	ANP32E	-0.354	3.83e-320	11003/11003	FZD5	0.35	5.89e-312	11003/11003	ANK2	-0.351	1.14e-315	10993/11003
HMP19	-0.351	4.69e-315	9239/11003	MCRIP1	-0.3	3.21e-226	11003/11003	VWA2	0.475	0	10634/11003	DZIP1	-0.354	4.58e-320	11001/11003	SHC1	0.349	1.99e-311	11003/11003	HMP19	-0.351	4.69e-315	9239/11003
C16ORF92	-0.351	3.31e-314	4097/11003	SIX1	-0.3	7.83e-226	10873/11003	PHGR1	0.475	0	5777/11003	STMN1	-0.353	1.11e-319	11003/11003	CPTP	0.349	4.37e-310	11003/11003	C16ORF92	-0.351	3.31e-314	4097/11003
APC	-0.35	1.09e-313	11003/11003	RGS11	-0.299	2.2e-225	10983/11003	PRAC2	0.474	0	6065/11003	FTO	-0.353	1.34e-319	11003/11003	PLG	0.348	0	6913/11003	APC	-0.35	1.09e-313	11003/11003
RFTN2	-0.35	1.47e-313	11003/11003	CPT1C	-0.299	2.39e-225	11001/11003	TFF1	0.474	0	7473/11003	JAZF1	-0.353	1.64e-319	11002/11003	DAP	0.348	3.26e-308	11003/11003	RFTN2	-0.35	1.47e-313	11003/11003
MTURN	-0.35	1.64e-313	11003/11003	MTA1	-0.299	4.61e-225	11003/11003	OR51E2	0.473	0	9801/11003	S100A1	-0.353	2.39e-319	11002/11003	RAB27A	0.348	3.49e-308	11003/11003	MTURN	-0.35	1.64e-313	11003/11003
SLITRK1	-0.35	2.49e-313	5751/11003	CDAN1	-0.299	5.15e-225	11003/11003	UNC13B	0.473	0	11003/11003	HRK	-0.353	4.82e-319	10377/11003	ABCG5	0.347	4.75e-308	10624/11003	SLITRK1	-0.35	2.49e-313	5751/11003
FAT3	-0.35	3.96e-313	10687/11003	HLTF	-0.299	6.13e-225	11003/11003	COG3	0.473	0	11003/11003	MAMLD1	-0.353	1.44e-318	11003/11003	AQP9	0.347	1.76e-307	10935/11003	FAT3	-0.35	3.96e-313	10687/11003
C8ORF37	-0.35	2.54e-312	10999/11003	SF3B2	-0.299	2.11e-224	11003/11003	LNX2	0.473	0	11003/11003	ZFP1	-0.353	3.01e-318	11003/11003	RAB17	0.347	4.25e-307	10981/11003	C8ORF37	-0.35	2.54e-312	10999/11003
CLIP3	-0.35	4.46e-312	11003/11003	ZNF853	-0.299	3.25e-224	11003/11003	TMEM87B	0.472	0	11003/11003	GRK4	-0.353	3.18e-318	11003/11003	IL1R1	0.346	3.67e-306	11003/11003	CLIP3	-0.35	4.46e-312	11003/11003
RAB28	-0.349	6.65e-312	11003/11003	MARK4	-0.299	3.81e-224	11003/11003	CD2AP	0.469	0	11003/11003	PSIP1	-0.353	3.92e-318	11003/11003	ANG	0.346	8.62e-305	10997/11003	RAB28	-0.349	6.65e-312	11003/11003
SLF2	-0.349	2.52e-311	11003/11003	RAD51C	-0.298	7.8e-224	11003/11003	CDS1	0.469	0	10985/11003	TNPO2	-0.353	4.52e-318	11003/11003	ANGPTL8	0.346	9.83e-305	10448/11003	SLF2	-0.349	2.52e-311	11003/11003
ARPP21	-0.349	3.16e-310	7596/11003	C2ORF76	-0.298	7.08e-223	11003/11003	ERBB2	0.469	0	11003/11003	NRROS	-0.352	1.33e-317	11003/11003	DIAPH1	0.346	1.01e-304	11003/11003	ARPP21	-0.349	3.16e-310	7596/11003
BCAN	-0.349	3.60e-310	10936/11003	HIST2H2BE	-0.298	2e-222	11003/11003	PSD4	0.468	0	11003/11003	PIK3CD	-0.352	2.67e-317	11003/11003	HSD17B2	0.345	7.22e-304	10094/11003	BCAN	-0.349	3.60e-310	10936/11003
KCNQ2	-0.349	4.37e-310	8857/11003	TFAP2A	-0.297	2.42e-222	10978/11003	TRIM31	0.468	0	10570/11003	FUT11	-0.352	3.66e-317	11003/11003	LECT2	0.345	8.17e-304	3970/11003	KCNQ2	-0.349	4.37e-310	8857/11003
COL20A1	-0.348	8.38e-310	8481/11003	TMEM240	-0.297	3.29e-222	10983/11003	SHROOM1	0.467	0	11003/11003	RUBCN	-0.352	3.77e-317	11003/11003	FBXW5	0.345	2.33e-303	11003/11003	COL20A1	-0.348	8.38e-310	8481/11003
TTC9B	-0.348	0	10831/11003	PLPPR3	-0.297	8.15e-222	9709/11003	FOXA3	0.467	0	10249/11003	DDX25	-0.352	6.91e-317	10189/11003	MYO1C	0.345	4.14e-303	11003/11003	TTC9B	-0.348	0	10831/11003
ZFP1	-0.348	0	11003/11003	ZNF589	-0.297	1.86e-221	11003/11003	SH2D3A	0.467	0	11001/11003	MYBL1	-0.352	1.81e-316	11002/11003	SPON2	0.345	1.12e-302	11003/11003	ZFP1	-0.348	0	11003/11003
POU3F2	-0.348	0	9642/11003	SHISA4	-0.297	2.42e-221	11002/11003	SLC52A3	0.466	0	10984/11003	C12ORF76	-0.351	6.17e-316	11003/11003	LYPLA2	0.345	1.26e-302	11003/11003	POU3F2	-0.348	0	9642/11003
PDZD9	-0.348	0	9899/11003	CERS5	-0.297	3.18e-221	11003/11003	ADRB1	0.466	0	10740/11003	SLC35G2	-0.351	1.07e-315	11002/11003	MYL12A	0.344	3.03e-302	11003/11003	PDZD9	-0.348	0	9899/11003
TCF12	-0.348	0	11003/11003	CCDC136	-0.297	7.78e-221	10994/11003	MLPH	0.465	0	10972/11003	DPF3	-0.351	1.08e-315	10988/11003	PCK2	0.344	5.8e-302	11003/11003	TCF12	-0.348	0	11003/11003
GPC2	-0.348	0	10981/11003	DTX3	-0.296	1.33e-220	11003/11003	C6ORF132	0.464	0	10965/11003	DISC1	-0.351	1.56e-315	11003/11003	UGT1A1	0.344	1.2e-301	4748/11003	GPC2	-0.348	0	10981/11003
GRIA1	-0.347	3.63e-307	8933/11003	CLIP3	-0.296	4.75e-220	11003/11003	GOLPH3	0.464	0	11003/11003	LIN37	-0.351	2.41e-315	11003/11003	ALB	0.344	1.29e-301	10172/11003	GRIA1	-0.347	3.63e-307	8933/11003
HPCA	-0.347	3.69e-307	10781/11003	ELP2	-0.296	5.65e-220	11003/11003	TMEM63A	0.464	0	11003/11003	FSD1	-0.351	4.45e-315	10852/11003	ITIH2	0.344	6.09e-301	10746/11003	HPCA	-0.347	3.69e-307	10781/11003
CRYZL1	-0.347	7.01e-307	11003/11003	SRPX	-0.296	5.65e-220	10986/11003	CMTM8	0.463	0	11000/11003	NAT14	-0.351	2.05e-314	11003/11003	AADAC	0.343	1.47e-300	7913/11003	CRYZL1	-0.347	7.01e-307	11003/11003
CBX5	-0.347	8.05e-307	11003/11003	SYCE2	-0.295	4.53e-219	10999/11003	TMCO4	0.463	0	11003/11003	DCLK1	-0.35	4.32e-314	10971/11003	UROC1	0.343	7.62e-300	8497/11003	CBX5	-0.347	8.05e-307	11003/11003
BEND5	-0.347	1.38e-306	10971/11003	TFPT	-0.295	5.49e-219	11003/11003	IRF6	0.463	0	10999/11003	PNMA3	-0.35	4.73e-314	10816/11003	MAFK	0.343	8.62e-300	11003/11003	BEND5	-0.347	1.38e-306	10971/11003
ATAT1	-0.347	1.42e-306	11003/11003	ELOVL2	-0.295	7.38e-219	10921/11003	PTPN3	0.463	0	10990/11003	PHF21A	-0.35	1.00e-313	11003/11003	MOCOS	0.343	3.26e-299	11000/11003	ATAT1	-0.347	1.42e-306	11003/11003
DBX2	-0.346	7.76e-306	6143/11003	LDLRAD3	-0.295	1.25e-218	11003/11003	CWH43	0.462	0	8435/11003	FAM212A	-0.35	1.01e-313	11002/11003	TSKU	0.343	4.71e-299	10995/11003	DBX2	-0.346	7.76e-306	6143/11003
SLC8A3	-0.346	1.47e-305	10042/11003	GSC	-0.295	3.57e-218	10154/11003	RAB19	0.462	0	9902/11003	SLF2	-0.35	2.26e-313	11003/11003	EPS8L2	0.343	7.06e-299	11003/11003	SLC8A3	-0.346	1.47e-305	10042/11003
GPR137C	-0.346	2.08e-305	10991/11003	ZBTB47	-0.294	1.42e-217	11003/11003	SIM2	0.462	0	11002/11003	CORO1C	-0.35	8.79e-313	11003/11003	C11ORF24	0.342	4.44e-298	11003/11003	GPR137C	-0.346	2.08e-305	10991/11003
KCNJ10	-0.346	6.72e-305	10925/11003	LRRC4C	-0.294	1.52e-217	10544/11003	SYT7	0.461	0	10987/11003	HTRA2	-0.35	2.04e-312	11003/11003	SCAMP2	0.342	7.44e-298	11003/11003	KCNJ10	-0.346	6.72e-305	10925/11003
DRP2	-0.346	1.02e-304	10640/11003	HIVEP3	-0.294	1.9e-217	11003/11003	B3GNT6	0.461	0	7110/11003	C1QL4	-0.349	4.18e-312	9808/11003	CLDN1	0.342	9.58e-298	10892/11003	DRP2	-0.346	1.02e-304	10640/11003
THRA	-0.346	1.06e-304	11003/11003	PHF21B	-0.294	2.86e-217	9700/11003	FA2H	0.46	0	10747/11003	CBL	-0.349	3.07e-311	11003/11003	PSD4	0.342	1.15e-297	11003/11003	THRA	-0.346	1.06e-304	11003/11003
KCNIP1	-0.346	1.07e-304	10132/11003	FAM198A	-0.294	4.55e-217	10976/11003	KIAA1324	0.459	0	11001/11003	ZNF286A	-0.349	5.48e-311	11003/11003	FAM114A1	0.342	1.43e-297	11003/11003	KCNIP1	-0.346	1.07e-304	10132/11003
UNC79	-0.345	3.15e-304	10980/11003	METTL3	-0.294	5.3e-217	11003/11003	CYP39A1	0.459	0	10902/11003	AGAP2	-0.349	7.00e-311	11003/11003	ANGPTL3	0.342	1.69e-297	9629/11003	UNC79	-0.345	3.15e-304	10980/11003
RNF112	-0.345	3.38e-304	10945/11003	KLHL22	-0.294	5.68e-217	11003/11003	FMO5	0.459	0	11002/11003	ANKRD7	-0.349	7.19e-311	9169/11003	ABCB11	0.342	4.74e-297	7680/11003	RNF112	-0.345	3.38e-304	10945/11003
POU3F4	-0.345	5.05e-304	3341/11003	ZNF582	-0.294	6.86e-217	10993/11003	SELENBP1	0.458	0	11002/11003	RNF216	-0.349	8.43e-311	11003/11003	ZDHHC18	0.341	1.44e-295	11003/11003	POU3F4	-0.345	5.05e-304	3341/11003
C1ORF94	-0.345	5.3e-304	4773/11003	FAM189A2	-0.294	8.73e-217	10975/11003	TACC2	0.458	0	11000/11003	SCHIP1	-0.349	1.71e-310	10925/11003	JUP	0.341	1.8e-295	11003/11003	C1ORF94	-0.345	5.3e-304	4773/11003
SPHKAP	-0.345	4.22e-303	5810/11003	NUDT10	-0.294	3.39e-216	10520/11003	TMEM141	0.457	0	11003/11003	FCGR1B	-0.349	2.23e-310	10867/11003	LMF2	0.34	5.36e-295	11003/11003	SPHKAP	-0.345	4.22e-303	5810/11003
ING3	-0.345	5.61e-303	11003/11003	SBK1	-0.293	3.67e-216	11002/11003	S100P	0.457	0	10854/11003	PLEKHM2	-0.348	2.79e-310	11003/11003	RDH16	0.34	3.64e-294	10970/11003	ING3	-0.345	5.61e-303	11003/11003
ATL1	-0.344	4.14e-302	10999/11003	FAHD2B	-0.293	6.42e-216	11003/11003	GK5	0.455	0	11003/11003	MMP17	-0.348	0	10990/11003	INHBC	0.34	9.46e-294	9868/11003	ATL1	-0.344	4.14e-302	10999/11003
FAM182B	-0.344	5.5e-302	10801/11003	GPR161	-0.293	8.33e-216	11003/11003	NAAA	0.454	0	11003/11003	GAS7	-0.348	0	11003/11003	ARAF	0.339	2.82e-293	11003/11003	FAM182B	-0.344	5.5e-302	10801/11003
KCTD4	-0.344	1.84e-301	6911/11003	TMEM237	-0.293	1.15e-215	11003/11003	MAP7	0.454	0	11003/11003	FCGR1A	-0.347	5.11e-308	10997/11003	LAMP1	0.339	6.61e-293	11003/11003	KCTD4	-0.344	1.84e-301	6911/11003
ZDHHC15	-0.344	1.86e-301	10847/11003	PTPRT	-0.293	2.86e-215	10199/11003	SMPDL3B	0.453	0	10949/11003	CBX5	-0.347	1.36e-307	11003/11003	GALNT2	0.339	8.74e-293	11003/11003	ZDHHC15	-0.344	1.86e-301	10847/11003
DPYSL2	-0.344	1.96e-301	11003/11003	APBA2	-0.293	7.73e-215	11001/11003	CEACAM6	0.452	0	9521/11003	ZNF512B	-0.347	1.45e-307	11002/11003	RPN2	0.339	1.77e-292	11003/11003	DPYSL2	-0.344	1.96e-301	11003/11003
SCN2A	-0.344	1.07e-300	10563/11003	MARCKSL1	-0.292	1.58e-214	11003/11003	TCF21	0.452	0	9135/11003	BAALC	-0.346	6.45e-306	10988/11003	TMEM63B	0.339	1.86e-292	11003/11003	SCN2A	-0.344	1.07e-300	10563/11003
GAB1	-0.343	2.9e-299	11003/11003	TWIST1	-0.292	1.93e-213	10925/11003	GNPNAT1	0.452	0	11003/11003	MDGA2	-0.346	1.6e-305	7174/11003	FNDC3B	0.339	6.05e-292	11003/11003	GAB1	-0.343	2.9e-299	11003/11003
OLIG1	-0.343	3.34e-299	8709/11003	RNF115	-0.292	2.22e-213	11003/11003	KLF5	0.451	0	11003/11003	MAP1LC3B2	-0.346	2.11e-305	10994/11003	KIAA2013	0.339	9.28e-292	11003/11003	OLIG1	-0.343	3.34e-299	8709/11003
PREPL	-0.343	3.55e-299	11003/11003	PLP1	-0.291	1.56e-212	10063/11003	BCL2L15	0.451	0	10929/11003	ADGRB1	-0.346	2.42e-305	10969/11003	IL4R	0.338	2.5e-291	11003/11003	PREPL	-0.343	3.55e-299	11003/11003
REEP2	-0.343	5.87e-299	10990/11003	ZNF667	-0.291	2.44e-212	10986/11003	CLDN23	0.451	0	10999/11003	SLC4A1AP	-0.346	3.33e-305	11003/11003	FAM20A	0.338	2.86e-291	11003/11003	REEP2	-0.343	5.87e-299	10990/11003
REEP1	-0.342	4.4e-298	10992/11003	FAM234B	-0.291	4.15e-212	11003/11003	CAPN8	0.45	0	10703/11003	SH2D5	-0.346	3.45e-305	10721/11003	MYO1B	0.338	3.52e-291	11003/11003	REEP1	-0.342	4.4e-298	10992/11003
WDR47	-0.342	9.08e-298	11003/11003	CDK5RAP2	-0.291	5.26e-212	11003/11003	MCCC2	0.45	0	11003/11003	SNX10	-0.346	5.09e-305	11003/11003	ZDHHC12	0.338	9.98e-291	11003/11003	WDR47	-0.342	9.08e-298	11003/11003
SCRT1	-0.342	2.7e-297	9311/11003	TMEM145	-0.291	7.21e-212	10913/11003	FOXF1	0.45	0	10941/11003	MPV17	-0.346	5.87e-305	11003/11003	KDELR1	0.338	1.02e-290	11003/11003	SCRT1	-0.342	2.7e-297	9311/11003
ELMOD1	-0.342	4.8e-297	9882/11003	UBTF	-0.29	1.52e-211	11003/11003	ERBB3	0.45	0	11001/11003	PRR34	-0.346	7.38e-305	10963/11003	CNGA1	0.338	1.19e-290	10852/11003	ELMOD1	-0.342	4.8e-297	9882/11003
ZNF501	-0.341	6.06e-297	10998/11003	LRRN2	-0.29	1.86e-211	10993/11003	ARFGEF3	0.449	0	10998/11003	LRRTM2	-0.345	1.17e-304	10736/11003	PROZ	0.338	1.31e-290	10356/11003	ZNF501	-0.341	6.06e-297	10998/11003
MOBP	-0.341	8.66e-297	9511/11003	BACH2	-0.29	3.64e-211	10998/11003	CHRNA2	0.449	0	6974/11003	DPYSL2	-0.345	1.22e-304	11003/11003	A1BG	0.338	2.55e-290	10798/11003	MOBP	-0.341	8.66e-297	9511/11003
JAKMIP2	-0.341	9e-297	10917/11003	NBPF19	-0.29	6.09e-211	11002/11003	TRPM8	0.448	0	10185/11003	PNMA2	-0.345	4e-304	10957/11003	CRB3	0.338	3.29e-290	10935/11003	JAKMIP2	-0.341	9e-297	10917/11003
NIM1K	-0.341	1.3e-296	10977/11003	MYO5A	-0.29	1.62e-210	11003/11003	CDC42EP5	0.448	0	10978/11003	FUS	-0.345	4.79e-304	11003/11003	LDLRAP1	0.337	1.24e-289	11003/11003	NIM1K	-0.341	1.3e-296	10977/11003
IFT52	-0.341	2.3e-296	11003/11003	ADGRL1	-0.289	8.1e-210	11003/11003	MYH11	0.448	0	11003/11003	GRIK3	-0.345	4.9e-304	10458/11003	CA5A	0.337	1.24e-289	9765/11003	IFT52	-0.341	2.3e-296	11003/11003
KCNA2	-0.341	2.66e-296	9478/11003	ATXN10	-0.289	8.42e-210	11003/11003	ISX	0.448	0	4954/11003	BCAN	-0.345	6.21e-304	10936/11003	G6PC	0.337	1.38e-289	5878/11003	KCNA2	-0.341	2.66e-296	9478/11003
POLR3F	-0.341	4.26e-296	11003/11003	MAP7D1	-0.289	1.64e-209	11003/11003	REG4	0.448	0	8041/11003	QSER1	-0.345	7.73e-304	11003/11003	CYP7A1	0.337	1.82e-289	7842/11003	POLR3F	-0.341	4.26e-296	11003/11003
KCNIP4	-0.341	5.74e-296	10999/11003	GTF3C1	-0.289	2.76e-209	11003/11003	NKX3-1	0.447	0	10984/11003	EXTL1	-0.345	6.98e-303	10749/11003	KDELR2	0.337	4.61e-289	11003/11003	KCNIP4	-0.341	5.74e-296	10999/11003
MOG	-0.341	1.02e-295	6001/11003	SYNGR1	-0.289	3.02e-209	11003/11003	LMAN1L	0.447	0	4386/11003	PPM1F	-0.344	2.97e-302	11003/11003	SH2D4A	0.337	2.59e-288	11002/11003	MOG	-0.341	1.02e-295	6001/11003
JPH4	-0.341	1.81e-295	10960/11003	RET	-0.289	3.87e-209	10985/11003	PKP3	0.447	0	10843/11003	CDKL3	-0.344	6.9e-302	11000/11003	NFKB2	0.337	3.82e-288	11003/11003	JPH4	-0.341	1.81e-295	10960/11003
SRR	-0.341	2.95e-295	11003/11003	MAP3K12	-0.289	5.52e-209	11003/11003	DSG2	0.447	0	10935/11003	ARHGEF6	-0.343	2.2e-300	11003/11003	KLB	0.336	1.62e-287	10873/11003	SRR	-0.341	2.95e-295	11003/11003
IL17RD	-0.34	3.79e-295	10992/11003	FAXC	-0.289	6.25e-209	10796/11003	B3GNT3	0.447	0	10326/11003	SKA2	-0.343	4.98e-300	11003/11003	CIB1	0.336	4.16e-287	11003/11003	IL17RD	-0.34	3.79e-295	10992/11003
PHKG1	-0.34	4.31e-295	11003/11003	LRRN1	-0.289	6.53e-209	10775/11003	C8ORF4	0.447	0	10923/11003	PAFAH1B1	-0.343	6.03e-300	11003/11003	PON3	0.336	8.45e-287	10573/11003	PHKG1	-0.34	4.31e-295	11003/11003
SYN2	-0.34	5e-295	10905/11003	ARHGAP33	-0.289	9.39e-209	11003/11003	MYZAP	0.446	0	10921/11003	NLGN2	-0.343	6.68e-300	11003/11003	HABP2	0.336	1.16e-286	9652/11003	SYN2	-0.34	5e-295	10905/11003
GALNT8	-0.34	7.9e-295	10774/11003	EFNB3	-0.289	1.07e-208	10973/11003	HPGD	0.446	0	10985/11003	NEFL	-0.343	6.77e-300	10069/11003	GUSB	0.336	1.26e-286	11003/11003	GALNT8	-0.34	7.9e-295	10774/11003
MLC1	-0.34	1.13e-294	10825/11003	C6ORF1	-0.289	1.08e-208	11003/11003	HSD11B2	0.446	0	11003/11003	NACAD	-0.343	1.04e-299	10995/11003	CDA	0.336	3.3e-286	11002/11003	MLC1	-0.34	1.13e-294	10825/11003
PCDH10	-0.34	7.85e-294	10203/11003	DPYSL3	-0.288	2.01e-208	11003/11003	CEACAM5	0.446	0	8462/11003	NRG3	-0.342	5.69e-299	9568/11003	TMEM110	0.335	1.51e-285	11003/11003	PCDH10	-0.34	7.85e-294	10203/11003
CAMKV	-0.34	1.11e-293	8722/11003	RBM5	-0.288	4.64e-208	11003/11003	CCDC68	0.446	0	10918/11003	CACNA1A	-0.342	5.97e-299	10996/11003	ORMDL2	0.335	5.24e-285	11003/11003	CAMKV	-0.34	1.11e-293	8722/11003
GPR19	-0.339	5.51e-293	10960/11003	GLI3	-0.288	3.37e-207	10999/11003	FRK	0.446	0	10994/11003	TMEM169	-0.342	8.61e-299	10954/11003	PDIA6	0.335	7.77e-285	11003/11003	GPR19	-0.339	5.51e-293	10960/11003
USP49	-0.339	5.94e-293	11003/11003	C12ORF76	-0.288	3.76e-207	11003/11003	SLC5A1	0.445	0	10216/11003	DGKG	-0.342	2.97e-298	10994/11003	SDC4	0.334	4.66e-284	11003/11003	USP49	-0.339	5.94e-293	11003/11003
TMX2-CTNND1	-0.339	1.18e-292	4346/11003	CEP97	-0.287	5.49e-207	11003/11003	SERINC5	0.445	0	11003/11003	PRRT4	-0.342	3.41e-298	10546/11003	VWA1	0.334	7.33e-284	11003/11003	TMX2-CTNND1	-0.339	1.18e-292	4346/11003
TRIL	-0.339	2.02e-292	10971/11003	HHIPL1	-0.287	6.72e-207	11002/11003	BTC	0.445	0	10754/11003	DLL3	-0.342	4.39e-298	10126/11003	SPRYD4	0.334	1.29e-283	11003/11003	TRIL	-0.339	2.02e-292	10971/11003
RFX3	-0.339	2.03e-292	11003/11003	TMSB15A	-0.287	6.76e-207	10815/11003	MFSD9	0.444	0	11003/11003	PLPP7	-0.342	1.58e-297	10992/11003	INHBE	0.334	2.08e-283	10914/11003	RFX3	-0.339	2.03e-292	11003/11003
GABRG1	-0.339	4.8e-292	5822/11003	ZNF30	-0.287	9.78e-207	11003/11003	TTC6	0.444	0	9213/11003	SSBP2	-0.341	3.23e-297	11003/11003	VTN	0.334	4.63e-283	10925/11003	GABRG1	-0.339	4.8e-292	5822/11003
SNTG1	-0.339	9.85e-292	5597/11003	CERCAM	-0.287	1.94e-206	11003/11003	LGALS4	0.443	0	10921/11003	POU3F3	-0.341	3.99e-297	7584/11003	FES	0.334	9.79e-283	11003/11003	SNTG1	-0.339	9.85e-292	5597/11003
ARL10	-0.338	2.68e-291	11003/11003	FAM171B	-0.287	2.83e-206	10996/11003	SMCO4	0.442	0	11003/11003	ANK2	-0.341	5.5e-297	10993/11003	SERPING1	0.334	1.11e-282	11003/11003	ARL10	-0.338	2.68e-291	11003/11003
KLRC3	-0.338	2.87e-291	6630/11003	BRSK1	-0.287	4.97e-206	11002/11003	PCDH1	0.442	0	11002/11003	SORCS3	-0.341	1.52e-296	7188/11003	MGAT1	0.333	1e-281	11003/11003	KLRC3	-0.338	2.87e-291	6630/11003
AMPH	-0.338	2.93e-291	10942/11003	SOX12	-0.286	3.86e-205	11003/11003	POTEH	0.442	0	2601/11003	SLC9A6	-0.341	1.64e-296	11003/11003	GPR157	0.333	4.99e-281	11003/11003	AMPH	-0.338	2.93e-291	10942/11003
SCG3	-0.338	6.23e-291	10199/11003	CBARP	-0.286	1.57e-204	10995/11003	NANS	0.442	0	11003/11003	KLF12	-0.341	1.82e-296	11003/11003	MANF	0.332	1.09e-280	11003/11003	SCG3	-0.338	6.23e-291	10199/11003
PACRGL	-0.338	6.28e-291	11003/11003	ADD2	-0.286	3.68e-204	10953/11003	FOXA2	0.441	0	8304/11003	IGLON5	-0.341	2.7e-296	10654/11003	SLC39A7	0.332	1.65e-280	11003/11003	PACRGL	-0.338	6.28e-291	11003/11003
ZSCAN26	-0.338	7.35e-291	11003/11003	CECR6	-0.285	7.22e-204	10994/11003	ACSM3	0.44	0	11000/11003	FXYD7	-0.341	2.74e-296	10445/11003	RNPEPL1	0.332	2.16e-280	11003/11003	ZSCAN26	-0.338	7.35e-291	11003/11003
NPPA	-0.338	8.8e-291	10254/11003	SMG9	-0.285	8.73e-204	11003/11003	GMPPB	0.44	0	11003/11003	TMOD2	-0.341	4.61e-296	11003/11003	TGM2	0.332	5.33e-280	11003/11003	NPPA	-0.338	8.8e-291	10254/11003
RRAGB	-0.338	1.78e-290	11003/11003	DPF1	-0.285	9.15e-204	10931/11003	IL17RE	0.44	0	11003/11003	PPP2R2B	-0.341	1.36e-295	10967/11003	GSDMD	0.332	6.02e-280	11003/11003	RRAGB	-0.338	1.78e-290	11003/11003
POT1	-0.338	2.09e-290	11003/11003	SPEG	-0.285	1.11e-203	11001/11003	SLC29A2	0.44	0	11003/11003	GPR85	-0.341	1.51e-295	10996/11003	APOA1	0.332	3.69e-279	10577/11003	POT1	-0.338	2.09e-290	11003/11003
ERMN	-0.338	7.22e-290	10676/11003	FOXO6	-0.285	2.21e-203	10948/11003	SUCLG2	0.44	0	11003/11003	BRSK1	-0.34	1.86e-295	11002/11003	C2	0.331	4.09e-278	11003/11003	ERMN	-0.338	7.22e-290	10676/11003
PIANP	-0.338	7.48e-290	10893/11003	HOMER2	-0.285	2.37e-203	11002/11003	EVX1	0.439	0	7626/11003	LMO1	-0.34	2.14e-295	8820/11003	SBNO2	0.331	4.99e-278	11003/11003	PIANP	-0.338	7.48e-290	10893/11003
SEPT2	-0.338	1e-289	11003/11003	IGSF21	-0.285	3.36e-203	10909/11003	TOX3	0.439	0	9749/11003	CD200	-0.34	1.1e-294	11003/11003	FKBP11	0.331	7.51e-278	11003/11003	SEPT2	-0.338	1e-289	11003/11003
CRBN	-0.337	1.45e-289	11003/11003	ATAT1	-0.285	3.64e-203	11003/11003	MPP7	0.439	0	10996/11003	FAM57B	-0.34	1.56e-294	10681/11003	MARVELD2	0.331	1.26e-277	10995/11003	CRBN	-0.337	1.45e-289	11003/11003
SKA2	-0.337	1.82e-289	11003/11003	ZBTB49	-0.285	6.45e-203	11003/11003	GALNT7	0.439	0	11003/11003	PEA15	-0.34	2.02e-294	11003/11003	EPHA1	0.331	1.32e-277	11002/11003	SKA2	-0.337	1.82e-289	11003/11003
KLHL32	-0.337	2.31e-289	10823/11003	ZNF85	-0.285	8.04e-203	10996/11003	AFDN	0.439	0	11003/11003	ARMCX1	-0.34	2.21e-294	11002/11003	HYOU1	0.331	2.88e-277	11003/11003	KLHL32	-0.337	2.31e-289	10823/11003
GNG3	-0.337	3.32e-289	10856/11003	PATZ1	-0.285	1.01e-202	11003/11003	SLC44A3	0.439	0	10977/11003	ETV5	-0.34	1.05e-293	11003/11003	IL1RN	0.33	1.59e-276	11002/11003	GNG3	-0.337	3.32e-289	10856/11003
RUFY2	-0.337	3.64e-289	11003/11003	USP11	-0.284	2.45e-202	11003/11003	EVPL	0.439	0	10912/11003	LLGL1	-0.339	1.81e-293	11003/11003	APOC4-APOC2	0.33	1.87e-276	9142/11003	RUFY2	-0.337	3.64e-289	11003/11003
MYEF2	-0.337	5.33e-289	10999/11003	FAM168A	-0.284	2.68e-202	11003/11003	GSKIP	0.439	0	11003/11003	NUDT17	-0.339	2.82e-293	11001/11003	SLC50A1	0.33	2.13e-276	11003/11003	MYEF2	-0.337	5.33e-289	10999/11003
SSBP2	-0.337	9.05e-289	11003/11003	RAMP1	-0.284	2.84e-202	10990/11003	ACTL10	0.438	0	10991/11003	DLGAP3	-0.339	6.35e-293	10989/11003	SELENOS	0.33	1.24e-275	11003/11003	SSBP2	-0.337	9.05e-289	11003/11003
TCEAL7	-0.337	1.6e-288	10839/11003	HSF2BP	-0.284	3.49e-202	10972/11003	MARC1	0.437	0	11003/11003	EMP3	-0.339	1.07e-292	11003/11003	CPN2	0.33	1.32e-275	7794/11003	TCEAL7	-0.337	1.6e-288	10839/11003
ASIC1	-0.337	1.69e-288	10999/11003	RND2	-0.284	5.61e-202	10989/11003	MYO6	0.437	0	11003/11003	WIPF1	-0.339	4.28e-292	11003/11003	CTB-96E2.2	0.329	1.67e-274	483/11003	ASIC1	-0.337	1.69e-288	10999/11003
PRRT1	-0.337	1.69e-288	11003/11003	MAST1	-0.284	7.6e-202	10995/11003	IL20RA	0.437	0	10532/11003	RND2	-0.338	2.75e-291	10989/11003	MED8	0.329	4.45e-274	11003/11003	PRRT1	-0.337	1.69e-288	11003/11003
BEND6	-0.337	1.82e-288	10883/11003	KDM4B	-0.284	8.8e-202	11003/11003	PLEKHG6	0.437	0	10952/11003	WDPCP	-0.337	6.14e-290	11003/11003	UGT1A4	0.329	1.04e-273	2845/11003	BEND6	-0.337	1.82e-288	10883/11003
NKAIN3	-0.337	5.42e-288	6933/11003	ZNF428	-0.284	1.15e-201	11003/11003	CASP7	0.437	0	11003/11003	MTPN	-0.337	6.17e-290	11003/11003	SCYL1	0.328	3.64e-273	11003/11003	NKAIN3	-0.337	5.42e-288	6933/11003
SLC1A3	-0.336	1.76e-287	11002/11003	CHD8	-0.284	1.16e-201	11003/11003	TOM1L1	0.437	0	11003/11003	CNRIP1	-0.337	7.09e-290	11003/11003	TTC38	0.328	1.31e-272	11003/11003	SLC1A3	-0.336	1.76e-287	11002/11003
THAP2	-0.336	2.94e-287	11003/11003	RBM8A	-0.284	1.79e-201	11003/11003	PLPP5	0.436	0	11003/11003	MCHR1	-0.337	9.84e-290	10408/11003	HEXB	0.328	1.63e-272	11003/11003	THAP2	-0.336	2.94e-287	11003/11003
DNAJC27	-0.336	1.18e-286	11003/11003	CHST8	-0.284	2.61e-201	10110/11003	TST	0.436	0	11003/11003	CLCN6	-0.337	4.32e-289	11003/11003	ERICH5	0.328	3.87e-272	10449/11003	DNAJC27	-0.336	1.18e-286	11003/11003
RAB39B	-0.335	6.17e-286	10943/11003	PRR19	-0.283	3.4e-201	10999/11003	AGR3	0.435	0	8471/11003	EXTL3	-0.337	4.61e-289	11003/11003	RASSF7	0.328	4.2e-272	11003/11003	RAB39B	-0.335	6.17e-286	10943/11003
LHFPL3	-0.335	2.05e-285	8001/11003	PIANP	-0.283	9.95e-201	10893/11003	RAB11FIP1	0.435	0	11003/11003	AP3B2	-0.337	6.87e-289	10816/11003	ARF1	0.328	5.84e-272	11003/11003	LHFPL3	-0.335	2.05e-285	8001/11003
CACNG8	-0.335	6.91e-285	10724/11003	PPP3CB	-0.283	1.31e-200	11003/11003	LRP5	0.435	0	11003/11003	CLIC4	-0.337	7.28e-289	11003/11003	CPS1	0.327	6.61e-272	10977/11003	CACNG8	-0.335	6.91e-285	10724/11003
SLITRK2	-0.335	1.78e-284	9821/11003	COLEC12	-0.283	3.05e-200	11001/11003	SULT2B1	0.434	0	10934/11003	PCDHGC3	-0.337	1.16e-288	10998/11003	CTSD	0.327	2.46e-271	11003/11003	SLITRK2	-0.335	1.78e-284	9821/11003
DHX40	-0.334	2.93e-284	11003/11003	NKIRAS1	-0.283	4.01e-200	11003/11003	USP43	0.434	0	10916/11003	ZC3H10	-0.337	3.48e-288	11003/11003	SMCO4	0.327	3.37e-271	11003/11003	DHX40	-0.334	2.93e-284	11003/11003
HAPLN2	-0.334	8.27e-284	10193/11003	ZNF304	-0.283	5.5e-200	11003/11003	TSPAN13	0.434	0	11003/11003	INPP5F	-0.336	4.81e-288	11003/11003	RILP	0.327	3.52e-271	11003/11003	HAPLN2	-0.334	8.27e-284	10193/11003
CNRIP1	-0.334	9.24e-284	11003/11003	FBXO10	-0.283	8.14e-200	11003/11003	CDC42BPG	0.434	0	11002/11003	ASTN1	-0.336	8.52e-288	9995/11003	STAP2	0.327	6.85e-271	11003/11003	CNRIP1	-0.334	9.24e-284	11003/11003
ANKRD13B	-0.334	1.18e-283	11003/11003	CKAP5	-0.283	8.48e-200	11003/11003	GPX2	0.434	0	10896/11003	NIN	-0.336	2.76e-287	11003/11003	ALAS1	0.327	1.58e-270	11003/11003	ANKRD13B	-0.334	1.18e-283	11003/11003
CEND1	-0.334	2.69e-283	10826/11003	ERCC1	-0.282	1.16e-199	11003/11003	FAM83H-AS1	0.433	0	10888/11003	FABP7	-0.336	1.46e-286	8098/11003	MPST	0.327	1.58e-270	11003/11003	CEND1	-0.334	2.69e-283	10826/11003
KCND2	-0.334	3.49e-283	10437/11003	USP20	-0.282	1.8e-199	11003/11003	C6ORF222	0.433	0	8414/11003	C17ORF51	-0.336	1.8e-286	11002/11003	APOL1	0.327	2.55e-270	11003/11003	KCND2	-0.334	3.49e-283	10437/11003
DISP3	-0.334	3.66e-283	10736/11003	TSPYL2	-0.282	2.91e-199	11003/11003	ARHGEF5	0.433	0	10998/11003	NXPE3	-0.335	2.31e-286	11003/11003	CYP2D6	0.325	2.16e-268	10984/11003	DISP3	-0.334	3.66e-283	10736/11003
NYAP1	-0.334	5.48e-283	10933/11003	MKRN2	-0.281	6.26e-198	11003/11003	LRG1	0.433	0	10992/11003	KLHL4	-0.335	2.36e-286	10659/11003	IGF2R	0.325	1.98e-267	11003/11003	NYAP1	-0.334	5.48e-283	10933/11003
NCAM1	-0.334	1e-282	10997/11003	AMPH	-0.281	3.61e-197	10942/11003	CDX2	0.432	0	6599/11003	TTBK2	-0.335	3.27e-286	11003/11003	EHD4	0.325	2.03e-267	11003/11003	NCAM1	-0.334	1e-282	10997/11003
PMS1	-0.334	1.21e-282	11003/11003	ARHGEF25	-0.281	5.22e-197	10997/11003	PLA2G10	0.431	0	10468/11003	NUDT3	-0.335	3.57e-286	11003/11003	KDELR3	0.324	1.46e-265	11003/11003	PMS1	-0.334	1.21e-282	11003/11003
ZNF713	-0.334	1.45e-282	11003/11003	SPTBN4	-0.281	5.8e-197	10990/11003	ACTG2	0.428	0	10997/11003	PHC1	-0.335	3.63e-286	11003/11003	RTP3	0.323	2.39e-263	5077/11003	ZNF713	-0.334	1.45e-282	11003/11003
CDH10	-0.333	2.58e-282	7075/11003	GPC2	-0.281	5.94e-197	10981/11003	SLC22A3	0.428	0	10874/11003	ELMO1	-0.335	1.02e-285	11003/11003	STAT6	0.322	5.83e-263	11003/11003	CDH10	-0.333	2.58e-282	7075/11003
ZNF287	-0.333	6.43e-282	10998/11003	SNN	-0.28	1.82e-196	11003/11003	ARRDC1	0.427	0	11003/11003	GATAD2B	-0.335	4.18e-285	11003/11003	ISG20	0.322	1.95e-262	11003/11003	ZNF287	-0.333	6.43e-282	10998/11003
ATP1A2	-0.333	2.23e-281	10821/11003	PCNT	-0.28	6.31e-196	11003/11003	TTC39A	0.427	0	11003/11003	CEP41	-0.335	7.9e-285	11003/11003	OPLAH	0.322	1.98e-262	11003/11003	ATP1A2	-0.333	2.23e-281	10821/11003
NAPB	-0.333	2.9e-281	11003/11003	ZNF512	-0.28	1.4e-195	11003/11003	ARSD	0.427	0	11003/11003	PEG10	-0.334	1.57e-284	10998/11003	MPZL2	0.322	3.04e-262	11001/11003	NAPB	-0.333	2.9e-281	11003/11003
GPR17	-0.332	9.92e-281	10590/11003	PRRT1	-0.28	1.49e-195	11003/11003	SRMS	0.427	0	10809/11003	RNF182	-0.334	3.22e-284	10679/11003	ASPG	0.322	9.47e-262	10527/11003	GPR17	-0.332	9.92e-281	10590/11003
C2ORF49	-0.332	3.83e-280	11003/11003	TIAM2	-0.28	1.79e-195	11003/11003	MGST2	0.427	0	11003/11003	NT5M	-0.334	3.44e-284	11002/11003	FUCA2	0.321	1.95e-261	11003/11003	C2ORF49	-0.332	3.83e-280	11003/11003
ZNF100	-0.332	4.73e-280	11003/11003	FRMPD3	-0.28	2.22e-195	10774/11003	GLOD5	0.426	0	9335/11003	BNIP3L	-0.334	1.29e-283	11003/11003	IL27	0.321	2.97e-261	10283/11003	ZNF100	-0.332	4.73e-280	11003/11003
SIGLEC8	-0.332	5.19e-280	10795/11003	PEA15	-0.279	4.67e-195	11003/11003	GRB7	0.426	0	10797/11003	CCSAP	-0.334	1.39e-283	11003/11003	SERPINF2	0.321	3.22e-261	11002/11003	SIGLEC8	-0.332	5.19e-280	10795/11003
CCSAP	-0.332	2.18e-279	11003/11003	USP21	-0.279	4.71e-195	11003/11003	FUCA1	0.426	0	11003/11003	KCNQ5	-0.334	2.22e-283	10621/11003	GBP7	0.321	6.64e-261	9481/11003	CCSAP	-0.332	2.18e-279	11003/11003
TRPC1	-0.332	2.75e-279	10996/11003	COLGALT2	-0.279	5.45e-195	10980/11003	TSTD1	0.426	0	11003/11003	SLC15A4	-0.334	2.45e-283	11003/11003	TICAM1	0.321	6.75e-261	11003/11003	TRPC1	-0.332	2.75e-279	10996/11003
OPCML	-0.332	2.89e-279	9993/11003	USP13	-0.279	5.44e-195	11003/11003	TNK1	0.425	0	10999/11003	SYS1-DBNDD2	-0.333	1.91e-282	10759/11003	DUS1L	0.321	8.29e-261	11003/11003	OPCML	-0.332	2.89e-279	9993/11003
SYP	-0.331	5.85e-279	11003/11003	ZNF446	-0.279	5.95e-195	11003/11003	NECTIN2	0.425	0	11003/11003	ATP8B3	-0.333	2.04e-282	11002/11003	SAT1	0.321	1.12e-260	11003/11003	SYP	-0.331	5.85e-279	11003/11003
PHYHIPL	-0.331	8.03e-279	10527/11003	PRR36	-0.279	2.51e-194	10989/11003	PATJ	0.424	0	11003/11003	PCDHGC5	-0.333	3.91e-282	10363/11003	ITPKC	0.321	1.17e-260	11003/11003	PHYHIPL	-0.331	8.03e-279	10527/11003
GPM6B	-0.331	2e-278	11001/11003	ZNF286B	-0.279	2.7e-194	10991/11003	FAM84A	0.424	0	10977/11003	NDRG4	-0.333	8.48e-282	11003/11003	DDOST	0.321	4.44e-260	11003/11003	GPM6B	-0.331	2e-278	11001/11003
NACAD	-0.331	2.06e-278	10995/11003	ZNF75A	-0.279	3.03e-194	11003/11003	SI	0.424	0	3888/11003	KCNN1	-0.333	1.05e-281	10850/11003	FOXA2	0.321	6.02e-260	8304/11003	NACAD	-0.331	2.06e-278	10995/11003
TTYH1	-0.331	7.71e-278	10988/11003	LRRC63	-0.279	6.07e-194	9832/11003	TBL1Y	0.424	0	4559/11003	NIM1K	-0.333	1.8e-281	10977/11003	F5	0.32	7.93e-260	10971/11003	TTYH1	-0.331	7.71e-278	10988/11003
PRTFDC1	-0.331	8.54e-278	10997/11003	EVI5L	-0.279	6.27e-194	11003/11003	ANXA11	0.424	0	11003/11003	PREX1	-0.333	2.76e-281	11003/11003	GYS2	0.32	1.44e-259	9314/11003	PRTFDC1	-0.331	8.54e-278	10997/11003
NECAB1	-0.331	2.97e-277	10948/11003	STKLD1	-0.278	7.24e-194	10998/11003	PPP1R14D	0.423	0	10231/11003	ZCCHC18	-0.333	4.59e-281	10918/11003	HM13	0.32	1.74e-259	11003/11003	NECAB1	-0.331	2.97e-277	10948/11003
IFT46	-0.33	4.04e-277	11003/11003	CAND2	-0.278	8.75e-194	10998/11003	MISP3	0.423	0	11003/11003	GYPC	-0.332	5.88e-281	11003/11003	SLC25A39	0.32	2.16e-259	11003/11003	IFT46	-0.33	4.04e-277	11003/11003
ZNF14	-0.33	7.06e-277	11001/11003	MEGF10	-0.278	2.05e-193	10648/11003	SPACA4	0.423	0	8496/11003	FER	-0.332	7.46e-281	11003/11003	NAPRT	0.32	3.74e-259	11003/11003	ZNF14	-0.33	7.06e-277	11001/11003
ELP4	-0.33	8.22e-277	11003/11003	CEP78	-0.278	2.7e-193	11003/11003	FUT3	0.423	0	10563/11003	WDR41	-0.332	7.62e-281	11003/11003	GCHFR	0.32	4.96e-259	11002/11003	ELP4	-0.33	8.22e-277	11003/11003
HEPACAM	-0.33	8.7e-277	7283/11003	RNF24	-0.278	5.12e-193	11003/11003	MKRN2OS	0.422	0	10934/11003	CELSR2	-0.332	1.86e-280	11003/11003	MYO1E	0.32	8.91e-259	11003/11003	HEPACAM	-0.33	8.7e-277	7283/11003
ACTL6B	-0.33	1.04e-276	7291/11003	DSTYK	-0.278	5.18e-193	11003/11003	ZDHHC3	0.422	0	11003/11003	NOVA1	-0.332	3.17e-280	10866/11003	OTC	0.32	9.8e-259	6561/11003	ACTL6B	-0.33	1.04e-276	7291/11003
ZNF594	-0.33	1.36e-276	11002/11003	BRF1	-0.278	5.22e-193	11003/11003	ABHD11	0.422	0	11003/11003	CDKN2C	-0.332	4.36e-280	11003/11003	NR2F6	0.32	1.13e-258	11003/11003	ZNF594	-0.33	1.36e-276	11002/11003
GSG1L	-0.33	1.59e-276	9081/11003	ATP6V1G2	-0.278	8.26e-193	10973/11003	DNAJC3	0.421	0	11003/11003	JAKMIP2	-0.332	2.03e-279	10917/11003	TEAD3	0.32	1.64e-258	11003/11003	GSG1L	-0.33	1.59e-276	9081/11003
PEX5L	-0.33	1.92e-276	10488/11003	ZNF285	-0.278	1.02e-192	10952/11003	BCAS1	0.42	0	10895/11003	PLEKHA2	-0.332	3.15e-279	11003/11003	HPX	0.319	3.71e-258	10956/11003	PEX5L	-0.33	1.92e-276	10488/11003
LHFPL4	-0.33	1.99e-276	9403/11003	S100B	-0.278	1.19e-192	10978/11003	HOOK2	0.42	0	11003/11003	ADAM23	-0.331	3.43e-279	10955/11003	PTPN3	0.319	1.39e-257	10990/11003	LHFPL4	-0.33	1.99e-276	9403/11003
ZNF184	-0.33	3.69e-276	11003/11003	PHF12	-0.278	1.37e-192	11003/11003	RASSF6	0.42	0	10471/11003	AMZ2	-0.331	3.45e-279	11003/11003	HPN	0.319	2.46e-257	10898/11003	ZNF184	-0.33	3.69e-276	11003/11003
HNRNPDL	-0.33	3.93e-276	11003/11003	STMN1	-0.277	1.81e-192	11003/11003	EPS8L3	0.419	0	8136/11003	PHF24	-0.331	5.59e-279	10691/11003	SMLR1	0.319	9.7e-257	6843/11003	HNRNPDL	-0.33	3.93e-276	11003/11003
CSMD3	-0.33	4.52e-276	7994/11003	ABI2	-0.277	1.81e-192	11003/11003	EPS8L2	0.419	0	11003/11003	CHRNB2	-0.331	3.26e-278	10741/11003	HGD	0.318	2.19e-256	10723/11003	CSMD3	-0.33	4.52e-276	7994/11003
RASSF2	-0.33	5.21e-276	11003/11003	RANBP9	-0.277	5.22e-192	11003/11003	NPY4R	0.418	0	5994/11003	ALK	-0.33	6.24e-276	10462/11003	RPS6KB2	0.318	2.44e-256	11003/11003	RASSF2	-0.33	5.21e-276	11003/11003
SLC35F1	-0.33	1.59e-275	10773/11003	ADCYAP1R1	-0.277	8.99e-192	10514/11003	KRT20	0.418	0	7045/11003	PGF	-0.329	2.58e-275	11003/11003	SQRDL	0.318	6.02e-256	11003/11003	SLC35F1	-0.33	1.59e-275	10773/11003
ZNF555	-0.329	2.33e-275	11003/11003	ERBB4	-0.277	1.03e-191	9995/11003	DNMBP	0.418	0	11003/11003	ATP1A3	-0.329	3.57e-275	10967/11003	UGT2B15	0.318	6.47e-256	7289/11003	ZNF555	-0.329	2.33e-275	11003/11003
GSX1	-0.329	2.76e-275	2065/11003	CEP41	-0.277	1.19e-191	11003/11003	CCDC125	0.417	0	11003/11003	CD99L2	-0.329	2.63e-274	11003/11003	DSP	0.318	2.23e-255	10997/11003	GSX1	-0.329	2.76e-275	2065/11003
MAGI2	-0.329	4.03e-275	11002/11003	DYNC1LI1	-0.277	1.23e-191	11003/11003	EFNA1	0.417	0	11003/11003	CDKN2D	-0.329	2.63e-274	11003/11003	GALE	0.318	4.35e-255	11003/11003	MAGI2	-0.329	4.03e-275	11002/11003
LRRC3B	-0.329	5.52e-275	7978/11003	SEMA4C	-0.277	1.27e-191	11003/11003	SEMA4G	0.417	0	11002/11003	ZNF660	-0.328	2.61e-273	10993/11003	TMEM30B	0.318	6.52e-255	10994/11003	LRRC3B	-0.329	5.52e-275	7978/11003
CBX1	-0.329	1.4e-274	11003/11003	ERCC3	-0.277	1.63e-191	11003/11003	SLC25A10	0.417	0	11003/11003	MAST1	-0.328	2.89e-273	10995/11003	PGLYRP2	0.317	1.05e-254	9121/11003	CBX1	-0.329	1.4e-274	11003/11003
SLC25A53	-0.329	1.52e-274	11003/11003	SNAP47	-0.277	3.44e-191	11003/11003	F2RL1	0.417	0	10996/11003	UNC79	-0.328	3.22e-273	10980/11003	ART4	0.317	1.5e-254	10273/11003	SLC25A53	-0.329	1.52e-274	11003/11003
SEPT8	-0.329	3.43e-274	11003/11003	NAV3	-0.276	6.26e-191	10968/11003	TXNDC11	0.417	0	11003/11003	GDAP1L1	-0.328	5.07e-273	9908/11003	CTSZ	0.317	5.84e-254	11003/11003	SEPT8	-0.329	3.43e-274	11003/11003
ZFP2	-0.329	4.64e-274	10981/11003	TRPS1	-0.276	6.29e-191	11003/11003	CDH17	0.417	0	10617/11003	NREP	-0.328	6.24e-273	11003/11003	LLGL2	0.317	8.2e-254	11003/11003	ZFP2	-0.329	4.64e-274	10981/11003
MEGF11	-0.329	5.27e-274	10865/11003	TGFB3	-0.276	8.2e-191	11003/11003	HDHD3	0.416	0	11003/11003	SMIM13	-0.328	3.48e-272	11003/11003	ALG3	0.317	1.26e-253	11003/11003	MEGF11	-0.329	5.27e-274	10865/11003
TAGLN3	-0.329	5.71e-274	9273/11003	ZNF678	-0.276	8.88e-191	11003/11003	SLC6A14	0.416	0	8799/11003	ASCC1	-0.327	5.12e-272	11003/11003	EDEM2	0.317	2.4e-253	11003/11003	TAGLN3	-0.329	5.71e-274	9273/11003
STX1B	-0.329	7.14e-274	10986/11003	C1ORF21	-0.276	1.01e-190	11003/11003	DHRS7	0.416	0	11003/11003	VPS33A	-0.327	1.53e-271	11003/11003	CNN2	0.317	2.4e-253	11003/11003	STX1B	-0.329	7.14e-274	10986/11003
ERCC8	-0.329	8.36e-274	11003/11003	SRGAP2	-0.276	1.55e-190	11003/11003	FLNB	0.416	0	11003/11003	NOVA2	-0.327	1.6e-271	10999/11003	CTDSP1	0.317	2.6e-253	11003/11003	ERCC8	-0.329	8.36e-274	11003/11003
GALNT13	-0.328	1.54e-273	10157/11003	ARIH2	-0.276	2.17e-190	11003/11003	CORO1B	0.415	0	11003/11003	NRCAM	-0.327	2.21e-271	10989/11003	GANAB	0.316	1.54e-252	11003/11003	GALNT13	-0.328	1.54e-273	10157/11003
EID2B	-0.328	1.92e-273	10997/11003	ZFP28	-0.276	2.42e-190	10998/11003	TSPAN15	0.415	0	11001/11003	DPYSL5	-0.327	3.77e-271	8612/11003	LBP	0.316	1.54e-252	9728/11003	EID2B	-0.328	1.92e-273	10997/11003
RBMX	-0.328	6.04e-273	11003/11003	BRPF1	-0.276	2.54e-190	11003/11003	ACOX1	0.414	0	11003/11003	LHX2	-0.327	4.49e-271	10170/11003	EDEM1	0.316	1.85e-252	11003/11003	RBMX	-0.328	6.04e-273	11003/11003
SCAI	-0.328	1.15e-272	11003/11003	NAP1L1	-0.276	5.48e-190	11003/11003	PSCA	0.414	0	10556/11003	POLR2F	-0.327	7.71e-271	10555/11003	PCSK9	0.316	3.37e-252	10332/11003	SCAI	-0.328	1.15e-272	11003/11003
PXYLP1	-0.328	2.55e-272	11003/11003	FAM174B	-0.276	5.87e-190	11003/11003	FOXP1	0.414	0	11003/11003	C7ORF61	-0.326	2.09e-270	10883/11003	CCDC9	0.316	6.99e-252	11003/11003	PXYLP1	-0.328	2.55e-272	11003/11003
SLC24A2	-0.327	6.61e-272	9801/11003	TTYH2	-0.276	8.82e-190	11002/11003	GPRIN2	0.413	0	9824/11003	ZNF333	-0.326	2.67e-270	11003/11003	CMTM8	0.316	9.79e-252	11000/11003	SLC24A2	-0.327	6.61e-272	9801/11003
TMEM145	-0.327	6.88e-272	10913/11003	TSHZ3	-0.276	1.02e-189	11003/11003	MAPK13	0.413	0	11003/11003	FAM168A	-0.326	2.72e-270	11003/11003	SLC35A2	0.316	1.03e-251	11003/11003	TMEM145	-0.327	6.88e-272	10913/11003
RPH3A	-0.327	7.95e-272	9899/11003	WDR26	-0.275	1.4e-189	11003/11003	GCNT1	0.413	0	11003/11003	PIK3C3	-0.326	9.23e-270	11003/11003	SLC15A1	0.316	1.05e-251	10179/11003	RPH3A	-0.327	7.95e-272	9899/11003
CEP78	-0.327	2.68e-271	11003/11003	HCN2	-0.275	1.66e-189	10982/11003	SLC43A1	0.413	0	11003/11003	ZNF346	-0.326	1.66e-269	11003/11003	UNC45A	0.316	1.22e-251	11003/11003	CEP78	-0.327	2.68e-271	11003/11003
WSCD1	-0.327	2.72e-271	10988/11003	USP46	-0.275	2.79e-189	11003/11003	ACSM1	0.412	0	10681/11003	CRYAB	-0.326	3.04e-269	10994/11003	PICK1	0.316	1.28e-251	11003/11003	WSCD1	-0.327	2.72e-271	10988/11003
RP11-111M22.2	-0.327	3.86e-271	11002/11003	NANOS1	-0.275	3.01e-189	10996/11003	RCAN3	0.412	0	11003/11003	CSPG4	-0.326	5.91e-269	11003/11003	DUSP23	0.315	4.43e-251	11003/11003	RP11-111M22.2	-0.327	3.86e-271	11002/11003
RTN1	-0.327	3.94e-271	10999/11003	DUSP12	-0.275	3.25e-189	11003/11003	ABHD2	0.412	0	11003/11003	CNTNAP1	-0.326	6.62e-269	11003/11003	FBP1	0.315	8e-251	11003/11003	RTN1	-0.327	3.94e-271	10999/11003
ZNF596	-0.327	5.09e-271	11002/11003	ZNF519	-0.275	6.73e-189	11001/11003	SERP1	0.411	0	11003/11003	OGFRL1	-0.326	1.03e-268	11003/11003	TMEM53	0.315	1.11e-250	11003/11003	ZNF596	-0.327	5.09e-271	11002/11003
RIT2	-0.327	5.27e-271	3885/11003	GDF11	-0.275	1.43e-188	11003/11003	PPP1R13B	0.411	0	11003/11003	TRPC1	-0.325	1.63e-268	10996/11003	PAQR9	0.315	2.97e-250	5942/11003	RIT2	-0.327	5.27e-271	3885/11003
SYT6	-0.327	5.28e-271	10059/11003	ZNF425	-0.274	3.3e-188	11002/11003	HOOK1	0.411	0	10988/11003	RFTN2	-0.325	2.31e-268	11003/11003	SLC25A10	0.315	7.95e-250	11003/11003	SYT6	-0.327	5.28e-271	10059/11003
SCN1A	-0.327	8.15e-271	7587/11003	FBXO42	-0.274	3.31e-188	11003/11003	AIM1	0.411	0	11003/11003	FIGN	-0.325	2.52e-268	10919/11003	ACSL1	0.314	1.57e-249	11003/11003	SCN1A	-0.327	8.15e-271	7587/11003
SOX8	-0.326	4.29e-270	10933/11003	ZNF404	-0.274	4.75e-188	10995/11003	PAWR	0.411	0	11003/11003	SNAP25	-0.325	2.63e-268	10796/11003	ADI1	0.314	2.11e-249	11003/11003	SOX8	-0.326	4.29e-270	10933/11003
ZNF781	-0.326	5.27e-270	10916/11003	CCDC28B	-0.274	5.02e-188	11003/11003	DMBT1	0.411	0	10091/11003	RUFY3	-0.325	3.5e-268	11003/11003	OIT3	0.314	5.49e-249	10268/11003	ZNF781	-0.326	5.27e-270	10916/11003
SEPT3	-0.326	3.18e-269	10993/11003	UBAP2L	-0.274	6.05e-188	11003/11003	RORC	0.411	0	10959/11003	PSRC1	-0.325	1.79e-267	11003/11003	PERP	0.314	9.91e-249	11001/11003	SEPT3	-0.326	3.18e-269	10993/11003
ZNF566	-0.326	4.24e-269	11003/11003	MED26	-0.274	1e-187	11003/11003	POF1B	0.41	0	10464/11003	ARPP19	-0.325	2.73e-267	11003/11003	AP5B1	0.314	1.37e-248	11003/11003	ZNF566	-0.326	4.24e-269	11003/11003
SLC7A14	-0.326	5.33e-269	7824/11003	MEAF6	-0.274	1.12e-187	11003/11003	TRIB1	0.41	0	11003/11003	HOXC8	-0.324	9.81e-267	9628/11003	FAH	0.313	4.29e-248	11003/11003	SLC7A14	-0.326	5.33e-269	7824/11003
UBR7	-0.326	6.11e-269	11003/11003	FAM57B	-0.274	1.13e-187	10681/11003	GOLM1	0.41	0	11003/11003	C16ORF62	-0.324	1.13e-265	11003/11003	MET	0.313	5.06e-248	10992/11003	UBR7	-0.326	6.11e-269	11003/11003
ZFP30	-0.326	6.68e-269	11002/11003	SMARCD3	-0.274	1.67e-187	11003/11003	GPRC5A	0.41	0	10988/11003	SPSB4	-0.324	1.19e-265	10258/11003	GOLT1A	0.313	1.89e-247	10605/11003	ZFP30	-0.326	6.68e-269	11002/11003
GRIA3	-0.326	7.73e-269	10545/11003	LKAAEAR1	-0.274	2.35e-187	8733/11003	TNFRSF11A	0.41	0	10999/11003	GIT2	-0.324	1.2e-265	11003/11003	TST	0.313	2.71e-247	11003/11003	GRIA3	-0.326	7.73e-269	10545/11003
CACNB4	-0.326	1.07e-268	10951/11003	TCEAL5	-0.274	3.9e-187	8527/11003	SPINT2	0.41	0	11003/11003	RUSC2	-0.324	1.51e-265	11003/11003	CH507-42P11.8	0.313	5.2e-247	10940/11003	CACNB4	-0.326	1.07e-268	10951/11003
PCDH9	-0.326	1.24e-268	10888/11003	PRELID3A	-0.274	7.93e-187	10997/11003	CYP4F12	0.409	0	10651/11003	STK10	-0.324	2.56e-265	11003/11003	SNX33	0.313	7.27e-247	11003/11003	PCDH9	-0.326	1.24e-268	10888/11003
ACSBG1	-0.325	4.52e-268	10914/11003	TRIM45	-0.273	1e-186	11003/11003	CNN1	0.408	0	10992/11003	NCAM1	-0.323	9.22e-265	10997/11003	CARD10	0.313	1.52e-246	11003/11003	ACSBG1	-0.325	4.52e-268	10914/11003
CETN3	-0.325	4.65e-268	11003/11003	SLC9B1	-0.273	1.18e-186	10992/11003	KRT19	0.408	0	10808/11003	PRELID3A	-0.323	2.6e-264	10997/11003	MKNK2	0.312	1.76e-246	11003/11003	CETN3	-0.325	4.65e-268	11003/11003
PNMA1	-0.325	9.34e-268	11003/11003	SSBP2	-0.273	1.45e-186	11003/11003	SFTPA2	0.408	0	9321/11003	CHST10	-0.323	2.62e-264	11002/11003	ANXA11	0.312	1.76e-246	11003/11003	PNMA1	-0.325	9.34e-268	11003/11003
LRP1B	-0.325	1.31e-267	9983/11003	ZNF814	-0.273	1.56e-186	11003/11003	ZBTB7B	0.408	0	11003/11003	WDR54	-0.323	2.77e-264	11003/11003	SLC22A7	0.312	3.62e-246	7204/11003	LRP1B	-0.325	1.31e-267	9983/11003
SCD5	-0.325	1.93e-267	11003/11003	CBX4	-0.273	1.68e-186	11003/11003	HGD	0.407	0	10723/11003	SEC61A2	-0.323	3.61e-264	11003/11003	CHPF2	0.311	4.3e-244	11003/11003	SCD5	-0.325	1.93e-267	11003/11003
CACNG2	-0.325	3.17e-267	4602/11003	BEND6	-0.273	1.86e-186	10883/11003	ARHGAP8	0.407	0	10645/11003	FGFR1OP2	-0.323	3.69e-264	11003/11003	BLVRB	0.311	2.09e-243	11003/11003	CACNG2	-0.325	3.17e-267	4602/11003
FAM172A	-0.325	3.22e-267	11003/11003	FASN	-0.273	2.92e-186	11003/11003	SLC27A2	0.406	0	10947/11003	ANKS1B	-0.323	4.16e-264	10862/11003	PPP2R1B	0.311	2.38e-243	11003/11003	FAM172A	-0.325	3.22e-267	11003/11003
PHF6	-0.325	4.99e-267	11003/11003	GRIA2	-0.273	8.97e-186	8573/11003	DES	0.406	0	10854/11003	ARHGAP33	-0.323	4.88e-264	11003/11003	ERP29	0.31	5.26e-243	11003/11003	PHF6	-0.325	4.99e-267	11003/11003
CALN1	-0.325	5.82e-267	9345/11003	ZNF419	-0.273	1.59e-185	11003/11003	TTC38	0.406	0	11003/11003	CLIP3	-0.323	8.79e-264	11003/11003	SIX5	0.31	1.23e-242	10999/11003	CALN1	-0.325	5.82e-267	9345/11003
ZC3H8	-0.324	2.62e-266	11003/11003	APOD	-0.273	2.05e-185	10993/11003	NWD1	0.406	0	10606/11003	PHTF2	-0.323	1.06e-263	11003/11003	SEPHS2	0.31	1.28e-242	11003/11003	ZC3H8	-0.324	2.62e-266	11003/11003
POU3F3	-0.324	3.41e-266	7584/11003	RAB6C	-0.272	2.62e-185	10094/11003	LARGE2	0.405	0	10905/11003	SYN1	-0.322	2.77e-263	10994/11003	CD151	0.31	2.25e-242	11003/11003	POU3F3	-0.324	3.41e-266	7584/11003
FCHSD2	-0.324	3.86e-266	11003/11003	CHN1	-0.272	2.64e-185	11003/11003	CEACAM7	0.405	0	7300/11003	SNN	-0.322	2.77e-263	11003/11003	PDLIM1	0.31	3.44e-242	11003/11003	FCHSD2	-0.324	3.86e-266	11003/11003
NSL1	-0.324	4.29e-266	11003/11003	ZNF559	-0.272	3.88e-185	11003/11003	PLEKHA7	0.405	0	11002/11003	RILPL1	-0.322	3.2e-263	11003/11003	PON1	0.31	3.74e-242	9267/11003	NSL1	-0.324	4.29e-266	11003/11003
KCTD7	-0.324	8.75e-266	11003/11003	CLGN	-0.272	1.18e-184	10842/11003	GP2	0.405	0	6406/11003	PLP1	-0.322	3.26e-263	10063/11003	ERP44	0.31	4.43e-242	11003/11003	KCTD7	-0.324	8.75e-266	11003/11003
RNF165	-0.324	1.33e-265	10906/11003	DCAF16	-0.272	1.26e-184	11003/11003	NCMAP	0.405	0	10668/11003	ADA	-0.322	4.07e-263	11003/11003	SLC43A1	0.309	2.17e-241	11003/11003	RNF165	-0.324	1.33e-265	10906/11003
PAQR6	-0.324	1.97e-265	11002/11003	RALGDS	-0.272	3.25e-184	11003/11003	PI4K2B	0.405	0	11003/11003	ZMAT3	-0.322	4.3e-263	11003/11003	FUOM	0.308	1.37e-239	11003/11003	PAQR6	-0.324	1.97e-265	11002/11003
ATP6V1G2-DDX39B	-0.324	3.6e-265	3336/11003	ZNF227	-0.272	3.4e-184	11003/11003	F11R	0.405	0	11003/11003	HMBOX1	-0.322	1.75e-262	11003/11003	PLOD1	0.308	1.65e-239	11003/11003	ATP6V1G2-DDX39B	-0.324	3.6e-265	3336/11003
SCN3B	-0.323	5.53e-265	10870/11003	HNRNPR	-0.272	3.59e-184	11003/11003	TMEM61	0.404	0	9976/11003	CDS2	-0.322	1.93e-262	11003/11003	CBLC	0.308	3.64e-239	9950/11003	SCN3B	-0.323	5.53e-265	10870/11003
SNAP91	-0.323	6.79e-265	9314/11003	ZNF609	-0.272	3.72e-184	11003/11003	TACSTD2	0.404	0	10937/11003	LYPD1	-0.322	2.01e-262	10924/11003	CFB	0.308	4.22e-239	11003/11003	SNAP91	-0.323	6.79e-265	9314/11003
PLP1	-0.323	7.25e-265	10063/11003	DLL3	-0.272	3.76e-184	10126/11003	CASP6	0.403	0	11003/11003	KAZN	-0.322	8.15e-262	11003/11003	CYP2C8	0.308	1.79e-238	10437/11003	PLP1	-0.323	7.25e-265	10063/11003
PTCD2	-0.323	1.02e-264	11003/11003	AP1S2	-0.272	4.14e-184	11003/11003	RDH11	0.403	0	11003/11003	ZNF569	-0.321	1.21e-261	10998/11003	LMO7	0.308	1.85e-238	11003/11003	PTCD2	-0.323	1.02e-264	11003/11003
RGR	-0.323	1.26e-264	5344/11003	CRABP2	-0.272	4.93e-184	11003/11003	TMEM8A	0.403	0	11003/11003	CADM3	-0.321	2.05e-261	10703/11003	SOWAHB	0.308	2.26e-238	10601/11003	RGR	-0.323	1.26e-264	5344/11003
PNMAL2	-0.323	6.41e-264	10988/11003	GABBR1	-0.271	7.93e-184	11003/11003	PEX13	0.403	0	11003/11003	TCP11L1	-0.321	2.45e-261	11003/11003	APOC4	0.308	2.48e-238	2145/11003	PNMAL2	-0.323	6.41e-264	10988/11003
SEZ6	-0.323	1.98e-263	10067/11003	ZNF233	-0.271	8.08e-184	10996/11003	FUT2	0.402	0	10997/11003	SNX32	-0.321	3.35e-261	10994/11003	ZC3H12A	0.307	9.37e-238	11003/11003	SEZ6	-0.323	1.98e-263	10067/11003
ZNF843	-0.323	2.05e-263	10990/11003	TUBA1A	-0.271	8.44e-184	11003/11003	TOB1	0.402	0	11003/11003	FEZ1	-0.321	5.64e-261	11001/11003	TFR2	0.307	2.46e-237	10988/11003	ZNF843	-0.323	2.05e-263	10990/11003
C8ORF46	-0.323	2.59e-263	10753/11003	ZSCAN1	-0.271	1.82e-183	9600/11003	PKP2	0.401	0	10971/11003	PSD2	-0.321	1.09e-260	10706/11003	NUDT8	0.307	2.71e-237	11003/11003	C8ORF46	-0.323	2.59e-263	10753/11003
ZNF382	-0.322	1.11e-262	10997/11003	ZSCAN22	-0.271	2.34e-183	11003/11003	SH3D19	0.401	0	11003/11003	LRRC4B	-0.321	1.31e-260	10991/11003	ASGR1	0.307	8.5e-237	11000/11003	ZNF382	-0.322	1.11e-262	10997/11003
NUDT21	-0.322	1.56e-262	11003/11003	ZNF346	-0.271	4.14e-183	11003/11003	HES1	0.401	0	10999/11003	PWP1	-0.321	3.23e-260	11003/11003	ASCC2	0.306	1.79e-236	11003/11003	NUDT21	-0.322	1.56e-262	11003/11003
PIP4K2B	-0.322	2.98e-262	11003/11003	SOX5	-0.271	4.55e-183	10964/11003	EPS8L1	0.401	0	11002/11003	KCNAB2	-0.32	4.84e-260	11003/11003	VAMP8	0.306	2.7e-236	11003/11003	PIP4K2B	-0.322	2.98e-262	11003/11003
C11ORF57	-0.322	3.69e-262	11003/11003	ENOX1	-0.271	9.61e-183	10977/11003	GLB1L2	0.4	0	10969/11003	DIRAS2	-0.32	5.74e-260	9994/11003	SELENOO	0.306	1.49e-235	11003/11003	C11ORF57	-0.322	3.69e-262	11003/11003
CWC27	-0.322	4.67e-262	11003/11003	ODF2	-0.271	1.04e-182	11003/11003	BDH1	0.4	0	11003/11003	KDELC1	-0.32	7.18e-260	11003/11003	AQP3	0.306	3.41e-235	11000/11003	CWC27	-0.322	4.67e-262	11003/11003
SOX11	-0.322	6.73e-262	10316/11003	NXPH3	-0.27	1.44e-182	10992/11003	CIB1	0.4	0	11003/11003	SEPT5	-0.32	8.68e-260	11003/11003	MESDC2	0.305	4.36e-235	11003/11003	SOX11	-0.322	6.73e-262	10316/11003
ZNF738	-0.322	9.79e-262	11002/11003	ZNF610	-0.27	2.52e-182	10979/11003	ZCCHC6	0.4	0	11003/11003	PLCD4	-0.32	1.01e-259	11003/11003	NAGA	0.305	7.82e-235	11003/11003	ZNF738	-0.322	9.79e-262	11002/11003
TTLL9	-0.321	1.69e-261	10841/11003	ZNF569	-0.27	5.16e-182	10998/11003	ACOXL	0.4	0	10829/11003	RAB6B	-0.32	1.24e-259	11003/11003	CGN	0.305	8.53e-235	10994/11003	TTLL9	-0.321	1.69e-261	10841/11003
SCRT2	-0.321	1.91e-261	3941/11003	ASB3	-0.27	9.2e-182	11003/11003	PLPP2	0.4	0	11003/11003	TCEA2	-0.32	1.34e-259	11003/11003	F12	0.305	1.03e-234	10985/11003	SCRT2	-0.321	1.91e-261	3941/11003
LRRN3	-0.321	2.13e-261	10907/11003	ARNT2	-0.27	1.23e-181	10982/11003	DDAH1	0.399	0	11003/11003	CHST1	-0.32	1.9e-259	10997/11003	RER1	0.305	1.29e-234	11003/11003	LRRN3	-0.321	2.13e-261	10907/11003
ARL3	-0.321	2.21e-261	11003/11003	GPR158	-0.27	1.33e-181	10438/11003	ZBTB42	0.399	0	11003/11003	KCND1	-0.32	2.88e-259	11003/11003	CREB3L3	0.305	2.96e-234	8567/11003	ARL3	-0.321	2.21e-261	11003/11003
TRIM37	-0.321	2.9e-261	11003/11003	FADS2	-0.27	1.42e-181	11003/11003	PARM1	0.399	0	11003/11003	PPP1R3F	-0.32	3.17e-259	11003/11003	CYP2A6	0.305	6.33e-234	9405/11003	TRIM37	-0.321	2.9e-261	11003/11003
CACNA1A	-0.321	3.87e-261	10996/11003	ZNF74	-0.27	1.63e-181	11003/11003	TM9SF2	0.399	0	11003/11003	PARP2	-0.32	3.19e-259	11003/11003	STBD1	0.305	1.16e-233	10998/11003	CACNA1A	-0.321	3.87e-261	10996/11003
STMN3	-0.321	4.16e-261	11003/11003	LRCH3	-0.27	2.82e-181	11003/11003	PTPRF	0.399	0	11003/11003	BTBD19	-0.32	3.82e-259	11003/11003	HSD17B13	0.305	1.35e-233	10731/11003	STMN3	-0.321	4.16e-261	11003/11003
GATS	-0.321	5.23e-261	11003/11003	SLC27A1	-0.27	2.91e-181	11003/11003	MPZL2	0.398	0	11001/11003	C2ORF42	-0.32	4.85e-259	11003/11003	ITGA5	0.305	1.69e-233	11003/11003	GATS	-0.321	5.23e-261	11003/11003
OMG	-0.321	8.46e-261	10879/11003	STRIP1	-0.269	5.86e-181	11003/11003	CD177	0.398	0	10348/11003	GRIA4	-0.319	9.69e-258	9862/11003	NADK	0.304	9.72e-233	11003/11003	OMG	-0.321	8.46e-261	10879/11003
CELF5	-0.321	1.02e-260	10747/11003	RAB3A	-0.269	5.99e-181	11003/11003	KLF3	0.398	0	11003/11003	ZNF843	-0.319	2.72e-257	10990/11003	PNKD	0.304	2.99e-232	11003/11003	CELF5	-0.321	1.02e-260	10747/11003
BBS7	-0.321	1.32e-260	11003/11003	RTN2	-0.269	7.78e-181	11003/11003	TFCP2L1	0.398	0	10986/11003	PCDHGC4	-0.319	9.63e-257	10080/11003	IMPA2	0.304	5.4e-232	11003/11003	BBS7	-0.321	1.32e-260	11003/11003
PCYT1B	-0.321	1.32e-260	10591/11003	ZBTB17	-0.269	1.3e-180	11003/11003	SOX14	0.397	0	3597/11003	L3HYPDH	-0.318	1.16e-256	11003/11003	LAMB3	0.304	5.5e-232	11001/11003	PCYT1B	-0.321	1.32e-260	10591/11003
TNPO2	-0.321	1.39e-260	11003/11003	PPP5D1	-0.269	1.36e-180	10974/11003	CEACAM20	0.397	0	6508/11003	KIAA1549L	-0.318	3.46e-256	10924/11003	FOXA3	0.304	5.92e-232	10249/11003	TNPO2	-0.321	1.39e-260	11003/11003
AP3M2	-0.321	2.97e-260	11003/11003	CSNK1E	-0.269	2.71e-180	11003/11003	TLCD1	0.397	0	11003/11003	APLP1	-0.318	4.41e-256	11001/11003	CEP170B	0.303	3.48e-231	11003/11003	AP3M2	-0.321	2.97e-260	11003/11003
LRRCC1	-0.321	3.49e-260	11003/11003	PIP4K2B	-0.269	2.71e-180	11003/11003	FAM83H	0.396	0	11003/11003	SYNE3	-0.318	6e-256	11003/11003	KRT8	0.303	1.31e-230	10997/11003	LRRCC1	-0.321	3.49e-260	11003/11003
CSPG5	-0.32	9.14e-260	10991/11003	PSRC1	-0.269	3.27e-180	11003/11003	PPA2	0.396	0	11003/11003	UCHL1	-0.318	3e-255	10992/11003	TTC39C	0.303	2.11e-230	11003/11003	CSPG5	-0.32	9.14e-260	10991/11003
CTNNA2	-0.32	1.11e-259	9231/11003	ZNF324	-0.269	3.31e-180	11003/11003	AZGP1	0.395	0	10541/11003	NYAP1	-0.318	3.88e-255	10933/11003	C5	0.302	2.77e-230	11003/11003	CTNNA2	-0.32	1.11e-259	9231/11003
TCEAL6	-0.32	1.9e-259	7138/11003	ZNF134	-0.269	3.5e-180	11003/11003	EPHA1	0.395	0	11002/11003	APC2	-0.317	7.88e-255	11002/11003	NR5A2	0.302	4.26e-230	10987/11003	TCEAL6	-0.32	1.9e-259	7138/11003
SERF1B	-0.32	4.41e-259	10911/11003	ARIH2OS	-0.269	3.82e-180	11003/11003	PCBD1	0.395	0	11003/11003	HRASLS	-0.317	3.15e-254	10069/11003	DHRS1	0.302	5.38e-230	11003/11003	SERF1B	-0.32	4.41e-259	10911/11003
SACS	-0.32	4.94e-259	11002/11003	CAMK2N2	-0.269	4.5e-180	10887/11003	STXBP2	0.395	0	11003/11003	BICD2	-0.317	4.66e-254	11003/11003	C6	0.302	7.49e-230	9523/11003	SACS	-0.32	4.94e-259	11002/11003
TMEM235	-0.32	1.09e-258	4439/11003	PDCD7	-0.268	9.13e-180	11003/11003	RLN1	0.395	0	9814/11003	POU3F2	-0.317	5.32e-254	9642/11003	BET1L	0.302	3.08e-229	11003/11003	TMEM235	-0.32	1.09e-258	4439/11003
GPR45	-0.32	1.16e-258	8475/11003	USP49	-0.268	9.34e-180	11003/11003	SIGIRR	0.395	0	11003/11003	STARD6	-0.317	7.66e-254	7912/11003	TBC1D2	0.302	3.16e-229	11003/11003	GPR45	-0.32	1.16e-258	8475/11003
MRO	-0.32	1.85e-258	10885/11003	NYAP1	-0.268	9.97e-180	10933/11003	SLC26A3	0.394	0	9406/11003	NME7	-0.317	1.05e-253	11003/11003	APOA4	0.302	3.39e-229	2928/11003	MRO	-0.32	1.85e-258	10885/11003
VIPR2	-0.32	1.86e-258	10600/11003	SNCA	-0.268	1.92e-179	10984/11003	RAB17	0.394	0	10981/11003	AP2M1	-0.316	3.09e-253	11003/11003	SLC25A15	0.301	5.31e-228	11002/11003	VIPR2	-0.32	1.86e-258	10600/11003
STOX1	-0.32	2.26e-258	10971/11003	CITED1	-0.268	2.03e-179	10913/11003	GJB1	0.394	0	9883/11003	ATXN7L2	-0.316	3.31e-253	11003/11003	MGST2	0.301	7.44e-228	11003/11003	STOX1	-0.32	2.26e-258	10971/11003
CX3CR1	-0.32	2.85e-258	10986/11003	SS18	-0.268	2.79e-179	11003/11003	FAM83F	0.394	0	10839/11003	KCNIP2	-0.316	5.46e-253	10998/11003	TMEM92	0.301	8.49e-228	10750/11003	CX3CR1	-0.32	2.85e-258	10986/11003
CSRNP3	-0.319	1.82e-257	10932/11003	EHMT2	-0.268	3.81e-179	11003/11003	PTK6	0.394	0	10996/11003	SPARC	-0.316	1.12e-252	11003/11003	ALS2CL	0.301	1.61e-227	11003/11003	CSRNP3	-0.319	1.82e-257	10932/11003
MPP2	-0.319	3.56e-257	10988/11003	PDGFRL	-0.268	4.2e-179	10943/11003	HEPACAM2	0.394	0	9090/11003	ATP1B2	-0.316	1.77e-252	10988/11003	PPL	0.301	1.7e-227	11002/11003	MPP2	-0.319	3.56e-257	10988/11003
MMP16	-0.319	3.63e-257	10905/11003	WNK3	-0.268	4.59e-179	10960/11003	PDSS2	0.393	0	11003/11003	DCTN1	-0.316	5.48e-252	11003/11003	TYMP	0.301	2.04e-227	11003/11003	MMP16	-0.319	3.63e-257	10905/11003
ZNF681	-0.319	8.9e-257	10989/11003	SPOUT1	-0.268	8.82e-179	11003/11003	UAP1	0.393	0	11003/11003	ELAVL3	-0.316	5.51e-252	9293/11003	GPRC5C	0.3	3.77e-227	11003/11003	ZNF681	-0.319	8.9e-257	10989/11003
RAB30	-0.319	1.28e-256	11003/11003	NXPE3	-0.268	1.09e-178	11003/11003	GUCY2C	0.393	0	10878/11003	FAM126A	-0.315	2.16e-251	11003/11003	CYP4A22	0.3	4.28e-227	6868/11003	RAB30	-0.319	1.28e-256	11003/11003
ZNF138	-0.319	1.43e-256	11003/11003	CNTN1	-0.268	1.19e-178	10661/11003	MNX1	0.392	0	9864/11003	PTCD2	-0.315	2.19e-251	11003/11003	LCN2	0.3	5.64e-227	10520/11003	ZNF138	-0.319	1.43e-256	11003/11003
ZNF420	-0.319	1.6e-256	11002/11003	ANKRD34A	-0.268	1.63e-178	10997/11003	SLC22A23	0.392	0	11003/11003	MAP4	-0.315	2.34e-251	11003/11003	SORD	0.3	1.8e-226	11003/11003	ZNF420	-0.319	1.6e-256	11002/11003
FAM228B	-0.318	2.51e-256	11003/11003	EDRF1	-0.267	3.53e-178	11003/11003	CHDH	0.391	0	10989/11003	KCNIP3	-0.315	1.05e-250	10995/11003	IRF6	0.3	2.03e-226	10999/11003	FAM228B	-0.318	2.51e-256	11003/11003
OSGEPL1	-0.318	2.65e-256	11003/11003	C21ORF58	-0.267	3.92e-178	11003/11003	C3ORF52	0.391	0	10940/11003	SCN3B	-0.315	1.06e-250	10870/11003	TMED2	0.3	2.37e-226	11003/11003	OSGEPL1	-0.318	2.65e-256	11003/11003
DSCAML1	-0.318	2.78e-256	10685/11003	MED12L	-0.267	9.53e-178	10892/11003	LRBA	0.391	0	11003/11003	RAB39A	-0.315	1.95e-250	10513/11003	ABCC6	0.299	1.63e-225	11002/11003	DSCAML1	-0.318	2.78e-256	10685/11003
EPHB1	-0.318	6.79e-256	10995/11003	NDP	-0.267	9.78e-178	9830/11003	PEX7	0.39	0	11003/11003	ITGB1BP1	-0.315	2.2e-250	11003/11003	DNAJB11	0.299	2.63e-225	11003/11003	EPHB1	-0.318	6.79e-256	10995/11003
NDRG4	-0.318	1.22e-255	11003/11003	RAB28	-0.267	2.83e-177	11003/11003	DHRS3	0.389	0	11003/11003	POLR3F	-0.315	3.36e-250	11003/11003	NCLN	0.299	4.28e-225	11003/11003	NDRG4	-0.318	1.22e-255	11003/11003
ZNF302	-0.318	7.46e-255	11003/11003	ZNF559-ZNF177	-0.267	3.32e-177	10737/11003	XDH	0.389	0	10321/11003	ADAP2	-0.315	5.05e-250	11003/11003	HDHD3	0.299	1.32e-224	11003/11003	ZNF302	-0.318	7.46e-255	11003/11003
PAXBP1	-0.317	8.79e-255	11003/11003	ZMYM4	-0.267	3.85e-177	11003/11003	SRD5A2	0.389	0	9529/11003	MAPK7	-0.314	5.89e-250	11003/11003	SHB	0.299	3.08e-224	11003/11003	PAXBP1	-0.317	8.79e-255	11003/11003
CABP1	-0.317	1.24e-254	10969/11003	NEFH	-0.266	6.97e-177	10986/11003	MYO1A	0.389	0	10739/11003	SLC6A15	-0.314	6.51e-250	8653/11003	IGFBP1	0.298	8.77e-224	8877/11003	CABP1	-0.317	1.24e-254	10969/11003
GABRB1	-0.317	1.68e-254	6762/11003	ZNF496	-0.266	7.18e-177	11003/11003	GALNT12	0.388	0	10992/11003	GAPDH	-0.314	7.39e-250	11003/11003	PQLC1	0.298	9.71e-224	11003/11003	GABRB1	-0.317	1.68e-254	6762/11003
CASQ1	-0.317	1.96e-254	10770/11003	ZNF599	-0.266	1.46e-176	11002/11003	RAB27B	0.388	0	10928/11003	ZSCAN26	-0.314	8.2e-250	11003/11003	EPHA2	0.298	4.69e-223	10998/11003	CASQ1	-0.317	1.96e-254	10770/11003
ZFP14	-0.317	2.32e-254	11003/11003	SP4	-0.266	1.72e-176	11002/11003	GPA33	0.388	0	10337/11003	SLC6A17	-0.314	1.01e-249	10676/11003	STXBP2	0.298	1.21e-222	11003/11003	ZFP14	-0.317	2.32e-254	11003/11003
NKAIN4	-0.317	2.33e-254	10458/11003	PRRT4	-0.266	2.55e-176	10546/11003	DAP	0.387	0	11003/11003	TMEM145	-0.314	2.42e-249	10913/11003	PPP1R3B	0.297	5.17e-222	11003/11003	NKAIN4	-0.317	2.33e-254	10458/11003
STH	-0.317	2.52e-254	3079/11003	CADM2	-0.266	2.87e-176	9450/11003	NUDT8	0.387	0	11003/11003	MDGA1	-0.314	4.62e-249	11003/11003	ERLIN1	0.297	1.18e-221	11003/11003	STH	-0.317	2.52e-254	3079/11003
ZNF624	-0.317	5.54e-254	11002/11003	CACNA1G	-0.266	2.87e-176	10675/11003	BRCC3	0.387	0	11003/11003	CHD4	-0.314	7.88e-249	11003/11003	RP11-872D17.8	0.297	1.28e-221	9433/11003	ZNF624	-0.317	5.54e-254	11002/11003
TRMT10B	-0.317	8.89e-254	11003/11003	ZC3H10	-0.266	3.06e-176	11003/11003	PROM2	0.387	0	10980/11003	DNAJB5	-0.314	1.69e-248	11003/11003	PRRG2	0.297	1.34e-221	11002/11003	TRMT10B	-0.317	8.89e-254	11003/11003
TBC1D32	-0.317	2.73e-253	11002/11003	GPR19	-0.266	5.94e-176	10960/11003	TRIM68	0.386	0	11003/11003	CNIH3	-0.313	3.05e-248	11003/11003	ANXA2	0.297	2.3e-221	11003/11003	TBC1D32	-0.317	2.73e-253	11002/11003
FAR1	-0.317	3.7e-253	11003/11003	HAUS3	-0.266	8.15e-176	11003/11003	TEAD3	0.386	0	11003/11003	CCDC28B	-0.313	5.47e-248	11003/11003	RGS14	0.297	3.32e-221	11003/11003	FAR1	-0.317	3.7e-253	11003/11003
RBM4B	-0.316	4.09e-253	11003/11003	SPRED3	-0.265	1.07e-175	10997/11003	PDX1	0.386	0	5589/11003	PNMAL2	-0.313	2.41e-247	10988/11003	EBP	0.297	5e-221	11003/11003	RBM4B	-0.316	4.09e-253	11003/11003
DPF1	-0.316	4.71e-253	10931/11003	SF1	-0.265	1.64e-175	11003/11003	ATOH1	0.386	0	3678/11003	MYO9B	-0.313	8.83e-247	11003/11003	TMEM105	0.297	5.31e-221	10018/11003	DPF1	-0.316	4.71e-253	10931/11003
FAM120C	-0.316	5.09e-253	11003/11003	DRAXIN	-0.265	2.07e-175	10934/11003	CHMP2B	0.386	0	11003/11003	SNX29	-0.312	1.37e-246	11003/11003	BCL2L10	0.296	7.01e-221	10506/11003	FAM120C	-0.316	5.09e-253	11003/11003
TCF4	-0.316	5.99e-253	11003/11003	FXR1	-0.265	2.07e-175	11003/11003	KIF13B	0.385	0	11003/11003	KCNIP4	-0.312	1.88e-246	10999/11003	DHRS3	0.296	9.72e-221	11003/11003	TCF4	-0.316	5.99e-253	11003/11003
RAP2A	-0.316	8.36e-253	11003/11003	PSTK	-0.265	2.18e-175	11003/11003	KLK1	0.385	0	10357/11003	CERK	-0.312	3.57e-246	11003/11003	CYP4F2	0.296	2.72e-220	7996/11003	RAP2A	-0.316	8.36e-253	11003/11003
BRD8	-0.316	1.12e-252	11003/11003	ZCCHC18	-0.265	2.42e-175	10918/11003	TCEA3	0.385	0	11003/11003	GPR162	-0.312	4.05e-246	11001/11003	SPINT1	0.296	2.82e-220	11003/11003	BRD8	-0.316	1.12e-252	11003/11003
FGF1	-0.316	1.17e-252	10925/11003	PBRM1	-0.265	3.7e-175	11003/11003	C2ORF54	0.385	0	9684/11003	CRYBB1	-0.312	5.59e-246	10931/11003	MFSD9	0.296	3.2e-220	11003/11003	FGF1	-0.316	1.17e-252	10925/11003
FAM192A	-0.316	1.29e-252	11003/11003	RCOR2	-0.265	4.93e-175	10978/11003	MECOM	0.385	0	11000/11003	TUBA1B	-0.312	6.36e-246	11003/11003	KIAA1522	0.296	4.58e-220	11003/11003	FAM192A	-0.316	1.29e-252	11003/11003
RP11-795F19.5	-0.316	1.83e-252	10878/11003	ZNF532	-0.265	5.93e-175	11003/11003	TBX3	0.385	0	10966/11003	NR3C1	-0.312	9.08e-246	11003/11003	UGDH	0.296	1.01e-219	11003/11003	RP11-795F19.5	-0.316	1.83e-252	10878/11003
SAP30	-0.316	4.6e-252	11003/11003	ABHD8	-0.265	6.3e-175	11003/11003	ENTPD6	0.384	0	11003/11003	DENND4B	-0.312	2.65e-245	11003/11003	SLC22A31	0.296	2.24e-219	9996/11003	SAP30	-0.316	4.6e-252	11003/11003
SLC25A14	-0.316	6.08e-252	11003/11003	GRIK5	-0.265	7.85e-175	10977/11003	MALL	0.384	0	10808/11003	RGS12	-0.312	3.98e-245	11003/11003	BHLHA15	0.295	2.92e-219	10485/11003	SLC25A14	-0.316	6.08e-252	11003/11003
PTN	-0.315	2.21e-251	10901/11003	CRAMP1	-0.265	8.44e-175	11003/11003	CTSE	0.384	0	9459/11003	NAP1L3	-0.312	4.86e-245	10947/11003	TRADD	0.295	4.63e-219	11003/11003	PTN	-0.315	2.21e-251	10901/11003
RGS7	-0.315	2.56e-251	8718/11003	BCL9	-0.265	1.22e-174	11003/11003	NT5DC1	0.383	0	11003/11003	ORAI2	-0.311	7.4e-245	11003/11003	ADIPOR1	0.295	4.82e-219	11003/11003	RGS7	-0.315	2.56e-251	8718/11003
FBXL16	-0.315	3.83e-251	10992/11003	PLEKHO1	-0.265	1.91e-174	11003/11003	ANG	0.383	0	10997/11003	KCNC1	-0.311	9.05e-245	10078/11003	CTSB	0.295	3.32e-218	11003/11003	FBXL16	-0.315	3.83e-251	10992/11003
MSANTD4	-0.315	8.63e-251	11003/11003	ZKSCAN2	-0.264	2.77e-174	11003/11003	TBX10	0.382	0	8176/11003	FBXL2	-0.311	9.41e-245	11003/11003	HSD17B6	0.295	3.8e-218	10963/11003	MSANTD4	-0.315	8.63e-251	11003/11003
SLC39A12	-0.315	1.56e-250	6698/11003	ST3GAL3	-0.264	4.65e-174	11003/11003	DPP4	0.382	0	11003/11003	NRP2	-0.311	2.62e-244	11002/11003	HMGCL	0.295	6.22e-218	11003/11003	SLC39A12	-0.315	1.56e-250	6698/11003
PEA15	-0.315	1.68e-250	11003/11003	PPM1J	-0.264	8.51e-174	10998/11003	NR0B2	0.382	0	8273/11003	ST3GAL2	-0.311	2.93e-244	11003/11003	TAPBP	0.294	4.18e-217	11003/11003	PEA15	-0.315	1.68e-250	11003/11003
TUB	-0.315	7.67e-250	10984/11003	AP3B2	-0.264	2.16e-173	10816/11003	PAFAH2	0.382	0	11003/11003	LPAR4	-0.311	4.53e-244	10222/11003	TXNRD2	0.294	4.84e-217	11003/11003	TUB	-0.315	7.67e-250	10984/11003
TMEM132B	-0.315	8.5e-250	10810/11003	SRGAP3	-0.264	2.73e-173	11003/11003	ERGIC1	0.382	0	11003/11003	KLC1	-0.311	4.89e-244	11003/11003	PLA2G12B	0.294	1.16e-216	6608/11003	TMEM132B	-0.315	8.5e-250	10810/11003
FAM135B	-0.314	1.21e-249	9455/11003	LINGO1	-0.264	3.48e-173	10986/11003	CACFD1	0.382	0	11003/11003	TUBB3	-0.311	9.57e-244	10894/11003	DDX54	0.294	1.46e-216	11003/11003	FAM135B	-0.314	1.21e-249	9455/11003
BRSK1	-0.314	2.15e-249	11002/11003	SUPT16H	-0.263	7.07e-173	11003/11003	ZC3H12A	0.382	0	11003/11003	BSN	-0.311	1.47e-243	10993/11003	ICAM1	0.294	1.92e-216	11003/11003	BRSK1	-0.314	2.15e-249	11002/11003
CEP126	-0.314	2.33e-249	10995/11003	KCND2	-0.263	9.22e-173	10437/11003	ADGRF1	0.382	0	9856/11003	FAM212B	-0.31	3.12e-243	11003/11003	APOC2	0.293	6.58e-216	10031/11003	CEP126	-0.314	2.33e-249	10995/11003
MAP3K12	-0.314	2.81e-249	11003/11003	CYHR1	-0.263	1.5e-172	11003/11003	GPRC5C	0.382	0	11003/11003	C8ORF46	-0.31	8.12e-243	10753/11003	ADH1C	0.293	8.01e-216	10150/11003	MAP3K12	-0.314	2.81e-249	11003/11003
SNCB	-0.314	4.23e-249	8750/11003	MPPED2	-0.263	1.81e-172	10931/11003	HSD17B4	0.381	0	11003/11003	USP35	-0.31	1.09e-242	11003/11003	CLDN7	0.293	1.06e-215	11002/11003	SNCB	-0.314	4.23e-249	8750/11003
ACTR6	-0.314	4.38e-249	11003/11003	RAB2B	-0.263	2.82e-172	11003/11003	SLC10A7	0.381	0	11003/11003	TMEM237	-0.31	1.3e-242	11003/11003	SULT1A2	0.293	4.17e-215	10894/11003	ACTR6	-0.314	4.38e-249	11003/11003
GNG2	-0.314	6.49e-249	11003/11003	PNMA1	-0.263	3.64e-172	11003/11003	C1GALT1C1	0.381	0	11003/11003	REEP2	-0.31	1.42e-242	10990/11003	SEC16B	0.293	8.17e-215	10754/11003	GNG2	-0.314	6.49e-249	11003/11003
CHRNB2	-0.314	1.09e-248	10741/11003	ZNF772	-0.263	3.94e-172	10997/11003	NECTIN4	0.381	0	10892/11003	DIABLO	-0.31	1.72e-242	11003/11003	PTGR1	0.293	9.03e-215	11003/11003	CHRNB2	-0.314	1.09e-248	10741/11003
MAST1	-0.314	3.38e-248	10995/11003	SUSD5	-0.263	3.98e-172	10957/11003	KDELR2	0.381	0	11003/11003	KIF5A	-0.31	2.42e-242	10785/11003	VASN	0.292	1.04e-214	11003/11003	MAST1	-0.314	3.38e-248	10995/11003
ASB3	-0.313	9.18e-248	11003/11003	CBX1	-0.263	4.77e-172	11003/11003	IDE	0.38	0	11003/11003	ZNF157	-0.31	8.1e-242	9620/11003	G0S2	0.292	2.08e-214	10995/11003	ASB3	-0.313	9.18e-248	11003/11003
FAM156A	-0.313	1.4e-247	10823/11003	SPOCK3	-0.263	5.94e-172	8935/11003	SGMS2	0.38	0	11003/11003	C10ORF90	-0.309	1.45e-241	8537/11003	PI4K2B	0.292	2.88e-214	11003/11003	FAM156A	-0.313	1.4e-247	10823/11003
HMBOX1	-0.313	2.89e-247	11003/11003	DISP3	-0.263	7.02e-172	10736/11003	ASL	0.38	0	11003/11003	SYNJ1	-0.309	1.49e-241	11003/11003	SSH3	0.292	3.03e-214	11003/11003	HMBOX1	-0.313	2.89e-247	11003/11003
AGAP2	-0.313	3.78e-247	11003/11003	P2RX6	-0.263	7.21e-172	10814/11003	NIPAL2	0.38	0	11003/11003	FAM228B	-0.309	1.68e-241	11003/11003	SLC39A1	0.292	7.14e-214	11003/11003	AGAP2	-0.313	3.78e-247	11003/11003
NEK11	-0.313	3.9e-247	11003/11003	ZFHX4	-0.262	2.59e-171	10968/11003	PPM1H	0.38	0	11003/11003	PLEKHO1	-0.309	2.29e-241	11003/11003	TNKS1BP1	0.292	9.9e-214	11003/11003	NEK11	-0.313	3.9e-247	11003/11003
MSI2	-0.313	5.54e-247	11003/11003	USF2	-0.262	2.78e-171	11003/11003	OR51E1	0.38	0	10687/11003	SLC9B1	-0.309	5.33e-241	10992/11003	BDH1	0.292	1.5e-213	11003/11003	MSI2	-0.313	5.54e-247	11003/11003
C7ORF61	-0.313	8.46e-247	10883/11003	ZNF2	-0.262	3.31e-171	11003/11003	MFSD6L	0.379	0	10309/11003	MEF2C	-0.309	1.31e-240	11003/11003	ATG2A	0.292	2.34e-213	11003/11003	C7ORF61	-0.313	8.46e-247	10883/11003
ZNF354C	-0.312	2.55e-246	10997/11003	GPR162	-0.262	3.79e-171	11001/11003	IQGAP2	0.379	0	11003/11003	SMARCD1	-0.308	4.35e-240	11003/11003	CYP8B1	0.291	1.21e-212	9851/11003	ZNF354C	-0.312	2.55e-246	10997/11003
HSDL1	-0.312	4.77e-246	11003/11003	PIP5K1A	-0.262	4.85e-171	11003/11003	RNF223	0.379	0	9187/11003	SOX6	-0.308	1.09e-239	10998/11003	NR1I3	0.291	1.28e-212	10962/11003	HSDL1	-0.312	4.77e-246	11003/11003
NLGN2	-0.312	7.65e-246	11003/11003	BEGAIN	-0.262	5.11e-171	10965/11003	WTH3DI	0.379	0	8871/11003	KCTD4	-0.308	1.47e-239	6911/11003	DDT	0.291	1.37e-212	11003/11003	NLGN2	-0.312	7.65e-246	11003/11003
ZBTB6	-0.312	1.01e-245	11003/11003	EXTL2	-0.262	6.46e-171	11003/11003	GUCA2A	0.378	0	4710/11003	TRIM46	-0.308	1.78e-239	10996/11003	MASP2	0.291	1.44e-212	10940/11003	ZBTB6	-0.312	1.01e-245	11003/11003
AGPAT5	-0.312	1.19e-245	11003/11003	TMEM59L	-0.262	7.27e-171	10798/11003	TMEM210	0.378	0	5674/11003	SNX3	-0.308	1.78e-239	11003/11003	GLB1	0.291	1.64e-212	11003/11003	AGPAT5	-0.312	1.19e-245	11003/11003
SH3BGRL	-0.312	2.48e-245	11003/11003	TCEAL4	-0.262	9.62e-171	11003/11003	LRP11	0.378	0	11003/11003	ASIC4	-0.308	2.07e-239	9862/11003	TNFSF14	0.291	6.66e-212	10950/11003	SH3BGRL	-0.312	2.48e-245	11003/11003
GZF1	-0.312	2.77e-245	11003/11003	PKNOX1	-0.262	1e-170	11003/11003	PIM3	0.378	0	11003/11003	RCBTB2	-0.308	2.37e-239	11003/11003	ERN1	0.291	9.23e-212	11003/11003	GZF1	-0.312	2.77e-245	11003/11003
ST8SIA1	-0.312	3.78e-245	10995/11003	SIN3A	-0.262	1.39e-170	11003/11003	VIL1	0.378	0	9833/11003	SRGAP1	-0.308	2.53e-239	11003/11003	RP5-966M1.6	0.29	1.22e-211	10963/11003	ST8SIA1	-0.312	3.78e-245	10995/11003
MED12L	-0.312	6.74e-245	10892/11003	PCMT1	-0.262	1.95e-170	11003/11003	DUSP16	0.378	0	11003/11003	ANKRD40	-0.308	3.36e-239	11003/11003	TMPRSS2	0.29	2.11e-211	10659/11003	MED12L	-0.312	6.74e-245	10892/11003
SLC9B1	-0.311	8.04e-245	10992/11003	THBS4	-0.261	3.81e-170	11001/11003	ETHE1	0.377	0	11003/11003	CYP46A1	-0.308	3.9e-239	10935/11003	XXBAC-BPG116M5.17	0.29	6.42e-211	3901/11003	SLC9B1	-0.311	8.04e-245	10992/11003
KLRC2	-0.311	8.42e-245	9100/11003	NUMA1	-0.261	7.13e-170	11003/11003	NET1	0.377	0	11003/11003	PGAM1	-0.308	4.71e-239	11003/11003	ADH6	0.29	6.68e-211	10788/11003	KLRC2	-0.311	8.42e-245	9100/11003
SPSB4	-0.311	9.42e-245	10258/11003	UST	-0.261	7.2e-170	10999/11003	BCAT2	0.377	0	11003/11003	CDC7	-0.308	8.48e-239	11003/11003	ARHGEF16	0.29	8.98e-211	10993/11003	SPSB4	-0.311	9.42e-245	10258/11003
JAM2	-0.311	1.22e-244	11003/11003	SLC4A8	-0.261	8.25e-170	10996/11003	SHH	0.377	0	10122/11003	PDE6D	-0.308	9.89e-239	11003/11003	SLC27A2	0.29	9.37e-211	10947/11003	JAM2	-0.311	1.22e-244	11003/11003
OPALIN	-0.311	1.45e-244	2802/11003	FSD1	-0.261	1.46e-169	10852/11003	FBXO34	0.377	0	11003/11003	GAB2	-0.307	1.72e-238	11003/11003	AIFM2	0.29	1.13e-210	11003/11003	OPALIN	-0.311	1.45e-244	2802/11003
MYT1	-0.311	2.45e-244	10561/11003	NUCKS1	-0.261	2.32e-169	11003/11003	GCNT3	0.376	0	10860/11003	DPP6	-0.307	3.87e-238	10215/11003	DCPS	0.29	2.07e-210	11003/11003	MYT1	-0.311	2.45e-244	10561/11003
TIGD1	-0.311	5.19e-244	11003/11003	ZNF529	-0.261	2.98e-169	11003/11003	HSH2D	0.376	0	10981/11003	SPAG9	-0.307	4.07e-238	11003/11003	TRABD	0.29	2.33e-210	11003/11003	TIGD1	-0.311	5.19e-244	11003/11003
TMPRSS5	-0.311	1.19e-243	10954/11003	C1ORF64	-0.26	5.22e-169	7639/11003	SYTL1	0.376	0	11003/11003	IGDCC4	-0.307	9.87e-238	10974/11003	SLC12A8	0.289	3.65e-210	11002/11003	TMPRSS5	-0.311	1.19e-243	10954/11003
ZNF157	-0.311	1.27e-243	9620/11003	CNIH3	-0.26	5.92e-169	11003/11003	PDLIM5	0.376	0	11003/11003	RAB31	-0.307	1.08e-237	11003/11003	ZBTB42	0.289	3.65e-210	11003/11003	ZNF157	-0.311	1.27e-243	9620/11003
CFAP36	-0.311	1.38e-243	11003/11003	SPECC1L	-0.26	1.7e-168	11003/11003	DDI2	0.376	0	11003/11003	CACNG7	-0.307	1.43e-237	5921/11003	NIPAL1	0.289	4.23e-210	10973/11003	CFAP36	-0.311	1.38e-243	11003/11003
TAS2R4	-0.311	1.83e-243	10828/11003	TATDN2	-0.26	2.23e-168	11003/11003	SFN	0.376	0	10970/11003	PLXND1	-0.307	1.62e-237	11003/11003	LDLR	0.289	5.07e-210	11003/11003	TAS2R4	-0.311	1.83e-243	10828/11003
AK5	-0.311	2.16e-243	10892/11003	AMN1	-0.26	2.32e-168	11001/11003	ANKRD22	0.376	0	10913/11003	GPM6B	-0.307	1.66e-237	11001/11003	RNPEP	0.289	6.97e-210	11003/11003	AK5	-0.311	2.16e-243	10892/11003
ZNF585A	-0.311	2.2e-243	11002/11003	ZNF730	-0.26	2.52e-168	9932/11003	SCP2	0.376	0	11003/11003	TENM4	-0.307	2.54e-237	10984/11003	GUCD1	0.289	8.54e-210	11003/11003	ZNF585A	-0.311	2.2e-243	11002/11003
TADA2A	-0.311	2.28e-243	11003/11003	SYT17	-0.26	2.65e-168	11003/11003	RPS4Y2	0.375	0	3593/11003	ZNF624	-0.307	3.23e-237	11002/11003	YIPF2	0.289	1.6e-209	11003/11003	TADA2A	-0.311	2.28e-243	11003/11003
KIF5C	-0.311	2.62e-243	10998/11003	MSI1	-0.26	3.86e-168	10918/11003	APOBEC1	0.375	0	3488/11003	HVCN1	-0.307	3.51e-237	11003/11003	PRAMEF10	0.289	1.67e-209	759/11003	KIF5C	-0.311	2.62e-243	10998/11003
UNC13A	-0.31	7.1e-243	10937/11003	OLFM2	-0.26	4.65e-168	11003/11003	WNK4	0.375	0	10991/11003	ST3GAL3	-0.306	1.24e-236	11003/11003	FOXP4	0.289	2.06e-209	11003/11003	UNC13A	-0.31	7.1e-243	10937/11003
CRMP1	-0.31	9.56e-243	10996/11003	PELP1	-0.26	4.99e-168	11003/11003	SIPA1L3	0.375	0	11003/11003	SYDE1	-0.306	1.91e-236	11003/11003	DNAJC3	0.289	7.9e-209	11003/11003	CRMP1	-0.31	9.56e-243	10996/11003
SNAPC3	-0.31	1.05e-242	11003/11003	GLT8D1	-0.26	8.25e-168	11003/11003	EPHA10	0.374	0	10721/11003	TMEM107	-0.306	2.18e-236	11003/11003	PRKD2	0.288	1.25e-208	11003/11003	SNAPC3	-0.31	1.05e-242	11003/11003
VMA21	-0.31	1.24e-242	11003/11003	THOC1	-0.26	1.01e-167	11003/11003	HLCS	0.374	0	11003/11003	SLCO1C1	-0.306	3.17e-236	10523/11003	KYNU	0.288	1.83e-208	11003/11003	VMA21	-0.31	1.24e-242	11003/11003
CELF3	-0.31	1.88e-242	9262/11003	PCYOX1L	-0.259	1.25e-167	11003/11003	H2AFJ	0.373	0	11003/11003	SAP30BP	-0.306	4.51e-236	11003/11003	CLDN23	0.288	2.57e-208	10999/11003	CELF3	-0.31	1.88e-242	9262/11003
DIRAS2	-0.31	3.7e-242	9994/11003	NAT14	-0.259	2.8e-167	11003/11003	SC5D	0.373	0	11003/11003	KIF17	-0.306	5.03e-236	10998/11003	CYP2E1	0.288	2.62e-208	10976/11003	DIRAS2	-0.31	3.7e-242	9994/11003
SGCB	-0.31	4.23e-242	11003/11003	INPP4A	-0.259	3.89e-167	11003/11003	FAM221B	0.373	0	9969/11003	AP3M2	-0.306	6.09e-236	11003/11003	HSD11B1	0.288	4.91e-208	10904/11003	SGCB	-0.31	4.23e-242	11003/11003
LZTFL1	-0.31	4.51e-242	11003/11003	BRD2	-0.259	4.69e-167	11003/11003	PLEKHA6	0.373	0	11002/11003	IFIT2	-0.306	7.99e-236	11003/11003	SIGIRR	0.288	5.83e-208	11003/11003	LZTFL1	-0.31	4.51e-242	11003/11003
PCDH11X	-0.31	6.67e-242	7093/11003	FHL3	-0.259	6.02e-167	11003/11003	ZNF613	0.373	0	11003/11003	HCN2	-0.306	1.14e-235	10982/11003	ATP8B1	0.288	6.24e-208	11003/11003	PCDH11X	-0.31	6.67e-242	7093/11003
DPF3	-0.31	7.03e-242	10988/11003	APH1B	-0.259	6.24e-167	11003/11003	DEGS2	0.372	0	10989/11003	KIRREL3	-0.306	2.24e-235	10872/11003	CERS2	0.288	8.76e-208	11003/11003	DPF3	-0.31	7.03e-242	10988/11003
LRRC55	-0.31	1.12e-241	10590/11003	BAALC	-0.259	6.34e-167	10988/11003	HNF1B	0.372	0	10061/11003	DNAJB4	-0.306	2.41e-235	11003/11003	PRG4	0.288	9.17e-208	10952/11003	LRRC55	-0.31	1.12e-241	10590/11003
CCDC112	-0.31	1.27e-241	11002/11003	MAP1A	-0.259	6.66e-167	11003/11003	DSP	0.372	0	10997/11003	TFE3	-0.305	4.43e-235	11003/11003	ODF3B	0.288	1.36e-207	11003/11003	CCDC112	-0.31	1.27e-241	11002/11003
SALL2	-0.309	1.9e-241	10999/11003	PTOV1	-0.259	7.94e-167	11003/11003	CCDC60	0.372	0	8707/11003	LETM2	-0.305	7.78e-235	10999/11003	FRRS1	0.288	1.63e-207	10983/11003	SALL2	-0.309	1.9e-241	10999/11003
USP46	-0.309	1.95e-241	11003/11003	ADGRB1	-0.259	8.82e-167	10969/11003	DLG3	0.372	0	11003/11003	AC069368.3	-0.305	2.18e-234	7730/11003	SULT2A1	0.288	2.81e-207	5080/11003	USP46	-0.309	1.95e-241	11003/11003
ZNF883	-0.309	3.58e-241	10916/11003	CACNB1	-0.259	1.28e-166	11003/11003	RIPK4	0.371	0	10754/11003	MORF4L1	-0.305	4.97e-234	11003/11003	ECHS1	0.288	2.85e-207	11003/11003	ZNF883	-0.309	3.58e-241	10916/11003
RBM48	-0.309	4.29e-241	11003/11003	CILP2	-0.259	1.46e-166	10959/11003	TMEM52	0.371	0	10897/11003	DSCAML1	-0.305	4.98e-234	10685/11003	HIST1H2BK	0.287	3.95e-207	11003/11003	RBM48	-0.309	4.29e-241	11003/11003
SV2A	-0.309	8.06e-241	11003/11003	EPS15L1	-0.259	1.88e-166	11003/11003	RAP1GAP	0.371	0	11002/11003	FAM229B	-0.305	5.37e-234	11003/11003	OAF	0.287	1.12e-206	11003/11003	SV2A	-0.309	8.06e-241	11003/11003
AP3B2	-0.309	1.63e-240	10816/11003	YPEL4	-0.259	1.9e-166	10978/11003	RPS6KA1	0.371	0	11003/11003	PURG	-0.305	9.35e-234	9987/11003	ADAMTSL4	0.287	1.64e-206	11003/11003	AP3B2	-0.309	1.63e-240	10816/11003
C14ORF132	-0.309	1.63e-240	10995/11003	C22ORF29	-0.258	3.57e-166	11003/11003	TMEM62	0.371	0	11003/11003	TMEM255A	-0.304	1.55e-233	10943/11003	SLC25A13	0.287	3.44e-206	11003/11003	C14ORF132	-0.309	1.63e-240	10995/11003
PHC1	-0.309	1.89e-240	11003/11003	ERVK3-1	-0.258	3.57e-166	11003/11003	AMACR	0.37	0	11003/11003	S100B	-0.304	1.86e-233	10978/11003	CYP39A1	0.287	4.66e-206	10902/11003	PHC1	-0.309	1.89e-240	11003/11003
ZEB1	-0.309	2.02e-240	11003/11003	FNBP1	-0.258	5.78e-166	11003/11003	KIAA1217	0.37	0	11002/11003	CNOT4	-0.304	2.4e-233	11003/11003	RORC	0.287	5.16e-206	10959/11003	ZEB1	-0.309	2.02e-240	11003/11003
GPBP1	-0.309	3.32e-240	11003/11003	SPSB4	-0.258	6.16e-166	10258/11003	YIPF1	0.37	0	11003/11003	THAP8	-0.304	3.92e-233	11003/11003	CHMP4C	0.286	2.26e-205	10893/11003	GPBP1	-0.309	3.32e-240	11003/11003
CEP19	-0.309	3.92e-240	11001/11003	DTNB	-0.258	8.5e-166	11003/11003	CAPN5	0.37	0	11003/11003	KBTBD2	-0.304	4.22e-233	11003/11003	TSTA3	0.286	3.16e-205	11003/11003	CEP19	-0.309	3.92e-240	11001/11003
ADD3	-0.309	4.41e-240	11003/11003	POLB	-0.258	1.12e-165	11003/11003	PRR15	0.37	0	10877/11003	C17ORF80	-0.304	4.52e-233	11003/11003	CEACAM1	0.286	4.63e-205	11003/11003	ADD3	-0.309	4.41e-240	11003/11003
SLC4A10	-0.309	5e-240	9860/11003	THRAP3	-0.258	1.88e-165	11003/11003	NOX1	0.369	0	11001/11003	TAGLN3	-0.304	8.65e-233	9273/11003	SYNGR2	0.286	6.14e-205	11003/11003	SLC4A10	-0.309	5e-240	9860/11003
WDR48	-0.309	5.92e-240	11003/11003	NLGN3	-0.258	2.75e-165	10996/11003	OPLAH	0.369	0	11003/11003	CBARP	-0.304	9.51e-233	10995/11003	GDF15	0.286	1.66e-204	11003/11003	WDR48	-0.309	5.92e-240	11003/11003
PTPRA	-0.308	7.65e-240	11003/11003	RTN1	-0.258	2.95e-165	10999/11003	SH3YL1	0.369	0	11003/11003	SDC3	-0.304	1.35e-232	11003/11003	SLC2A4RG	0.286	2.15e-204	11003/11003	PTPRA	-0.308	7.65e-240	11003/11003
COPS8	-0.308	8.99e-240	11003/11003	KRI1	-0.258	3.12e-165	11003/11003	SAMD5	0.369	0	10960/11003	TMEM179	-0.304	1.51e-232	9156/11003	ACTN4	0.286	2.45e-204	11003/11003	COPS8	-0.308	8.99e-240	11003/11003
TIGD4	-0.308	9e-240	10896/11003	MEX3C	-0.258	4.46e-165	11003/11003	PNKD	0.369	0	11003/11003	STMN4	-0.304	1.74e-232	8140/11003	CKAP4	0.286	2.8e-204	11003/11003	TIGD4	-0.308	9e-240	10896/11003
QKI	-0.308	1.26e-239	11003/11003	SLC25A17	-0.258	4.53e-165	11003/11003	PWWP2B	0.369	0	11003/11003	ANKRD44	-0.304	1.75e-232	11003/11003	CORO1B	0.285	6.04e-204	11003/11003	QKI	-0.308	1.26e-239	11003/11003
C9ORF129	-0.308	2.77e-239	6147/11003	IL11RA	-0.257	5.08e-165	11003/11003	CRYM	0.369	0	10841/11003	FAM69C	-0.304	1.88e-232	9798/11003	SLC17A9	0.285	6.36e-204	11003/11003	C9ORF129	-0.308	2.77e-239	6147/11003
FAM168A	-0.308	4.35e-239	11003/11003	C1QTNF4	-0.257	5.16e-165	10700/11003	MUC12	0.368	0	10825/11003	FAM161A	-0.304	3.86e-232	11001/11003	ST14	0.285	7.72e-204	11003/11003	FAM168A	-0.308	4.35e-239	11003/11003
SYCE2	-0.308	4.37e-239	10999/11003	CLDN11	-0.257	5.43e-165	10987/11003	SH3RF2	0.368	0	10912/11003	ZFP82	-0.304	4.38e-232	11003/11003	ACP2	0.285	1.11e-203	11003/11003	SYCE2	-0.308	4.37e-239	10999/11003
APPBP2	-0.308	8.64e-239	11003/11003	TSEN15	-0.257	5.64e-165	11003/11003	SFXN2	0.368	0	11003/11003	NAGK	-0.303	5.26e-232	11003/11003	ACADS	0.285	1.41e-203	11003/11003	APPBP2	-0.308	8.64e-239	11003/11003
DMTF1	-0.308	1.02e-238	11003/11003	NPAS3	-0.257	8.73e-165	10892/11003	POTEG	0.368	0	6691/11003	ARPP21	-0.303	8.63e-232	7596/11003	GPAT3	0.285	1.7e-203	10999/11003	DMTF1	-0.308	1.02e-238	11003/11003
EXOG	-0.308	1.12e-238	11003/11003	PPP1R8	-0.257	1.15e-164	11003/11003	GDE1	0.368	0	11003/11003	ZNF655	-0.303	9.82e-232	11003/11003	CAPN1	0.285	1.76e-203	11003/11003	EXOG	-0.308	1.12e-238	11003/11003
ZNF512	-0.308	2.12e-238	11003/11003	MEIS3	-0.257	1.17e-164	11001/11003	LDLR	0.367	0	11003/11003	HAVCR2	-0.303	1e-231	11003/11003	KLKB1	0.285	2.48e-203	10768/11003	ZNF512	-0.308	2.12e-238	11003/11003
CLHC1	-0.308	2.34e-238	11002/11003	RGS10	-0.257	1.59e-164	11003/11003	TSPAN6	0.367	0	10997/11003	KCTD15	-0.303	1.11e-231	11003/11003	SRD5A2	0.285	2.65e-203	9529/11003	CLHC1	-0.308	2.34e-238	11002/11003
PRIMPOL	-0.307	3.38e-238	11003/11003	CADM4	-0.257	2.24e-164	11003/11003	CYB561	0.367	0	11003/11003	EVI2A	-0.303	1.13e-231	11001/11003	TOR1AIP2	0.285	4.21e-203	11003/11003	PRIMPOL	-0.307	3.38e-238	11003/11003
GDAP1	-0.307	8.09e-238	11002/11003	CYTL1	-0.257	2.49e-164	10912/11003	ZNF552	0.367	0	11003/11003	NAB2	-0.303	1.41e-231	11003/11003	IL15RA	0.285	6.45e-203	11003/11003	GDAP1	-0.307	8.09e-238	11002/11003
ILDR2	-0.307	1.33e-237	10931/11003	ILF3	-0.257	4.11e-164	11003/11003	ABCC4	0.367	0	11003/11003	MDC1	-0.303	2.51e-231	11003/11003	TKFC	0.285	6.91e-203	11003/11003	ILDR2	-0.307	1.33e-237	10931/11003
CARMIL3	-0.307	3.47e-237	10999/11003	POLN	-0.257	5.68e-164	10999/11003	ELF5	0.367	0	9134/11003	GNL1	-0.303	4.63e-231	11003/11003	IGSF23	0.285	8.67e-203	8753/11003	CARMIL3	-0.307	3.47e-237	10999/11003
RND2	-0.307	6.93e-237	10989/11003	AFF3	-0.257	5.96e-164	10987/11003	FFAR2	0.367	0	10845/11003	ZFYVE26	-0.303	4.84e-231	11003/11003	FMO5	0.284	1.04e-202	11002/11003	RND2	-0.307	6.93e-237	10989/11003
SRRM4	-0.307	7.51e-237	8383/11003	ZNF93	-0.256	3.47e-163	11001/11003	SCNN1B	0.367	0	10782/11003	SLC12A4	-0.303	1.59e-230	11003/11003	EPHB4	0.284	1.39e-202	11003/11003	SRRM4	-0.307	7.51e-237	8383/11003
CDKN1B	-0.307	8.54e-237	11003/11003	RHBDD3	-0.256	3.66e-163	11003/11003	TTC12	0.367	0	11003/11003	PRCD	-0.302	2.12e-230	10991/11003	RBM47	0.284	1.43e-202	11003/11003	CDKN1B	-0.307	8.54e-237	11003/11003
SYNDIG1	-0.307	9.2e-237	10696/11003	SLC24A2	-0.256	4.49e-163	9801/11003	RABEP2	0.367	0	11003/11003	PDE6B	-0.302	5.39e-230	10996/11003	DHCR24	0.284	4.41e-202	11003/11003	SYNDIG1	-0.307	9.2e-237	10696/11003
TMEM255A	-0.306	1.2e-236	10943/11003	NAV1	-0.256	4.99e-163	11003/11003	CH17-360D5.1	0.367	0	4920/11003	EPB41L3	-0.302	6.4e-230	11003/11003	SHBG	0.284	5.69e-202	10919/11003	TMEM255A	-0.306	1.2e-236	10943/11003
HACE1	-0.306	1.84e-236	11003/11003	ZBTB12	-0.256	5.02e-163	11003/11003	IL1R1	0.367	0	11003/11003	AKAP6	-0.302	6.45e-230	11002/11003	TMEM2	0.284	5.96e-202	11003/11003	HACE1	-0.306	1.84e-236	11003/11003
ZNF439	-0.306	3.1e-236	11000/11003	ING5	-0.256	5.27e-163	11003/11003	MIPEP	0.367	0	11003/11003	PGBD5	-0.302	1.25e-229	11001/11003	CEBPD	0.284	7.77e-202	11003/11003	ZNF439	-0.306	3.1e-236	11000/11003
GTDC1	-0.306	1.19e-235	11003/11003	LIN37	-0.256	5.78e-163	11003/11003	POTEM	0.366	0	1546/11003	ZNF286B	-0.302	2.11e-229	10991/11003	MMP15	0.283	4.75e-201	11003/11003	GTDC1	-0.306	1.19e-235	11003/11003
RIPPLY2	-0.306	1.59e-235	5958/11003	SHOX2	-0.256	9.72e-163	10566/11003	MPST	0.366	0	11003/11003	AMZ1	-0.302	2.37e-229	10926/11003	DEFB1	0.283	6.18e-201	10255/11003	RIPPLY2	-0.306	1.59e-235	5958/11003
ZNF107	-0.306	2.85e-235	11003/11003	PITHD1	-0.256	1e-162	11003/11003	EMP2	0.366	0	11003/11003	TMEM121	-0.302	3.06e-229	10988/11003	TAT	0.283	6.58e-201	10282/11003	ZNF107	-0.306	2.85e-235	11003/11003
NEK1	-0.305	4.46e-235	11003/11003	CSRNP2	-0.256	1.16e-162	11003/11003	GSR	0.366	0	11003/11003	RASSF4	-0.302	4.25e-229	11003/11003	DCTD	0.283	8.03e-201	11003/11003	NEK1	-0.305	4.46e-235	11003/11003
TCEANC2	-0.305	7.95e-235	11003/11003	HIST3H2BB	-0.256	1.23e-162	10680/11003	MUC4	0.365	0	10927/11003	SOX11	-0.302	4.69e-229	10316/11003	ACP5	0.283	9.09e-201	11003/11003	TCEANC2	-0.305	7.95e-235	11003/11003
KCNN3	-0.305	8.52e-235	11003/11003	POLR2F	-0.256	1.38e-162	10555/11003	FOXP4	0.365	0	11003/11003	UNC13A	-0.302	5.47e-229	10937/11003	IGFBP4	0.283	1.35e-200	11003/11003	KCNN3	-0.305	8.52e-235	11003/11003
SYNJ1	-0.305	4.35e-234	11003/11003	SYT1	-0.255	2.02e-162	10886/11003	BLNK	0.365	0	11003/11003	FNTB	-0.301	2.04e-228	11003/11003	LMAN1	0.283	1.66e-200	11003/11003	SYNJ1	-0.305	4.35e-234	11003/11003
ATP1B2	-0.305	5.56e-234	10988/11003	CCDC163	-0.255	2.14e-162	11003/11003	C10ORF95	0.365	0	10933/11003	TMEM200C	-0.301	3.05e-228	10832/11003	STT3A	0.283	1.76e-200	11003/11003	ATP1B2	-0.305	5.56e-234	10988/11003
ZNF879	-0.305	7.92e-234	10999/11003	GNAI2	-0.255	2.29e-162	11003/11003	HDAC1	0.364	0	11003/11003	BEND5	-0.301	3.46e-228	10971/11003	FGFRL1	0.283	5.17e-200	11003/11003	ZNF879	-0.305	7.92e-234	10999/11003
AKAP11	-0.305	1.03e-233	11003/11003	CIPC	-0.255	3.44e-162	11003/11003	ALKAL1	0.364	0	7339/11003	OLIG2	-0.301	3.73e-228	6297/11003	GMPPB	0.282	7.6e-200	11003/11003	AKAP11	-0.305	1.03e-233	11003/11003
PDZD4	-0.305	1.06e-233	10998/11003	SUCO	-0.255	4.27e-162	11003/11003	NXPE4	0.364	0	7033/11003	GSG1L	-0.301	7.3e-228	9081/11003	RELB	0.282	3.41e-199	11003/11003	PDZD4	-0.305	1.06e-233	10998/11003
CTNND2	-0.304	1.76e-233	10350/11003	HPF1	-0.255	4.52e-162	11003/11003	GREM2	0.364	0	10490/11003	KCNK2	-0.301	1.55e-227	10121/11003	DGAT2	0.282	6.65e-199	11003/11003	CTNND2	-0.304	1.76e-233	10350/11003
ZNF660	-0.304	2.09e-233	10993/11003	ZIC1	-0.255	5.9e-162	8112/11003	C4ORF19	0.364	0	10951/11003	ADCYAP1R1	-0.301	1.77e-227	10514/11003	VNN1	0.282	6.84e-199	10957/11003	ZNF660	-0.304	2.09e-233	10993/11003
BSN	-0.304	2.48e-233	10993/11003	FAM196A	-0.255	6.31e-162	10733/11003	TMPRSS4	0.364	0	10473/11003	SAMD14	-0.301	1.86e-227	10999/11003	IRAK2	0.282	1.3e-198	11003/11003	BSN	-0.304	2.48e-233	10993/11003
SUGP2	-0.304	2.67e-233	11003/11003	LEF1	-0.255	7.18e-162	11001/11003	NCAPD3	0.363	0	11003/11003	SHC4	-0.301	1.89e-227	10961/11003	HPD	0.281	2.85e-198	10949/11003	SUGP2	-0.304	2.67e-233	11003/11003
ACSL6	-0.304	3.18e-233	10920/11003	GNB3	-0.255	1.18e-161	10928/11003	CTSH	0.363	0	11003/11003	SLC24A4	-0.301	2.14e-227	10960/11003	GMPPA	0.281	1.01e-197	11003/11003	ACSL6	-0.304	3.18e-233	10920/11003
PTBP2	-0.304	3.41e-233	11003/11003	BRINP2	-0.255	1.26e-161	8910/11003	OVOL1	0.363	0	10575/11003	WDR17	-0.301	2.26e-227	10530/11003	FMO3	0.281	1.05e-197	10960/11003	PTBP2	-0.304	3.41e-233	11003/11003
SERP2	-0.304	4.42e-233	10990/11003	CEND1	-0.255	1.55e-161	10826/11003	TBC1D8B	0.363	0	10997/11003	NANOS1	-0.3	2.81e-227	10996/11003	PLEK2	0.281	1.25e-197	10995/11003	SERP2	-0.304	4.42e-233	10990/11003
SGTB	-0.304	1.3e-232	11002/11003	GPR173	-0.255	1.89e-161	10978/11003	PRKCD	0.363	0	11003/11003	WDFY2	-0.3	4.31e-227	11003/11003	C1ORF210	0.281	2.78e-197	10354/11003	SGTB	-0.304	1.3e-232	11002/11003
ADD2	-0.304	1.71e-232	10953/11003	GGPS1	-0.255	2.27e-161	11003/11003	TMEM56	0.362	0	10995/11003	KCND2	-0.3	6.36e-227	10437/11003	CCL20	0.281	3.22e-197	10657/11003	ADD2	-0.304	1.71e-232	10953/11003
ADGRB1	-0.304	1.71e-232	10969/11003	LHFPL1	-0.255	2.82e-161	9635/11003	C1ORF115	0.362	0	11001/11003	CHST3	-0.3	8.04e-227	11001/11003	TM9SF1	0.28	8.85e-197	11003/11003	ADGRB1	-0.304	1.71e-232	10969/11003
C17ORF80	-0.304	2.25e-232	11003/11003	ZNF256	-0.255	2.92e-161	10995/11003	PAK4	0.362	0	11003/11003	LINC00094	-0.3	1.06e-226	11003/11003	ST3GAL1	0.28	1.48e-196	11003/11003	C17ORF80	-0.304	2.25e-232	11003/11003
CADM3	-0.304	3.48e-232	10703/11003	RHBDL3	-0.255	3.73e-161	10921/11003	PAGE4	0.361	0	3972/11003	MAP1LC3B	-0.3	3.28e-226	11003/11003	STARD10	0.28	2.07e-196	11003/11003	CADM3	-0.304	3.48e-232	10703/11003
ACBD7	-0.304	6.67e-232	10756/11003	LLGL1	-0.254	4.88e-161	11003/11003	ARFIP1	0.361	0	11003/11003	PTPRZ1	-0.3	5.76e-226	10005/11003	SLC51A	0.28	2.53e-196	11003/11003	ACBD7	-0.304	6.67e-232	10756/11003
LANCL1	-0.303	8e-232	11003/11003	ZNF547	-0.254	6.58e-161	10999/11003	KCNN4	0.361	0	10999/11003	TUBB	-0.3	7.11e-226	11003/11003	KDF1	0.28	6.3e-196	10587/11003	LANCL1	-0.303	8e-232	11003/11003
BBS10	-0.303	1.61e-231	11003/11003	BSN	-0.254	1.15e-160	10993/11003	JUP	0.361	0	11003/11003	IFIT3	-0.3	7.96e-226	11003/11003	MYO1D	0.28	6.9e-196	11003/11003	BBS10	-0.303	1.61e-231	11003/11003
HRH3	-0.303	2.27e-231	6719/11003	CPSF7	-0.254	1.22e-160	11003/11003	SDC1	0.361	0	11003/11003	SRPK2	-0.3	8.23e-226	11003/11003	SLC17A2	0.28	9.27e-196	3091/11003	HRH3	-0.303	2.27e-231	6719/11003
ZNF354A	-0.303	3.64e-231	11003/11003	ARHGAP19	-0.254	1.39e-160	11003/11003	GATA6	0.361	0	10924/11003	MRO	-0.3	8.28e-226	10885/11003	CUL7	0.28	1.16e-195	11003/11003	ZNF354A	-0.303	3.64e-231	11003/11003
IRAK1BP1	-0.303	3.9e-231	11003/11003	MAGEL2	-0.254	2.35e-160	10392/11003	HNF4G	0.361	0	10125/11003	RFLNB	-0.299	1.28e-225	11003/11003	SLPI	0.279	3.05e-195	10909/11003	IRAK1BP1	-0.303	3.9e-231	11003/11003
RAB39A	-0.303	1.21e-230	10513/11003	MFGE8	-0.254	2.35e-160	11003/11003	WWC1	0.361	0	10998/11003	RNF175	-0.299	1.51e-225	10924/11003	KPNA7	0.279	3.37e-195	9352/11003	RAB39A	-0.303	1.21e-230	10513/11003
SAMD8	-0.303	1.35e-230	11003/11003	LSAMP	-0.254	2.67e-160	10921/11003	SP5	0.361	0	10531/11003	TMEM108	-0.299	6.16e-225	10927/11003	ADM2	0.279	9.63e-195	10996/11003	SAMD8	-0.303	1.35e-230	11003/11003
STMN1	-0.303	1.42e-230	11003/11003	TFAP2C	-0.254	2.69e-160	10680/11003	UGDH	0.361	0	11003/11003	TIMP2	-0.299	6.18e-225	11003/11003	NAGLU	0.278	8.61e-194	11003/11003	STMN1	-0.303	1.42e-230	11003/11003
LRRTM4	-0.302	3.3e-230	8343/11003	TIGD7	-0.254	3.06e-160	11001/11003	MYO1D	0.361	0	11003/11003	CRB1	-0.299	1.14e-224	9660/11003	TMEM45B	0.278	1.3e-193	11000/11003	LRRTM4	-0.302	3.3e-230	8343/11003
CHIC1	-0.302	4.32e-230	11003/11003	FRS3	-0.254	4.11e-160	11003/11003	SMAGP	0.36	0	11003/11003	TMEM151B	-0.299	1.23e-224	10168/11003	RP11-400G3.5	0.278	1.43e-193	2293/11003	CHIC1	-0.302	4.32e-230	11003/11003
MYT1L	-0.302	1.13e-229	7365/11003	PAQR6	-0.253	8.22e-160	11002/11003	ARL14	0.36	0	8071/11003	RASGEF1C	-0.299	1.35e-224	10147/11003	CFI	0.278	1.67e-193	10993/11003	MYT1L	-0.302	1.13e-229	7365/11003
EPB41L2	-0.302	1.43e-229	11003/11003	PANK2	-0.253	9.27e-160	11003/11003	SFTA2	0.36	0	8496/11003	LRRC4C	-0.299	3e-224	10544/11003	SLC9A3R2	0.278	5.65e-193	11003/11003	EPB41L2	-0.302	1.43e-229	11003/11003
TNKS	-0.302	3.88e-229	11003/11003	GRIK2	-0.253	1.68e-159	10505/11003	FAM105A	0.36	0	11002/11003	TCF4	-0.298	8.06e-224	11003/11003	YIF1A	0.278	6.89e-193	11003/11003	TNKS	-0.302	3.88e-229	11003/11003
BNIP3L	-0.302	4.05e-229	11003/11003	MIIP	-0.253	1.72e-159	11003/11003	PPARG	0.36	0	11001/11003	PHF19	-0.298	9.47e-224	11003/11003	SGMS2	0.277	1.43e-192	11003/11003	BNIP3L	-0.302	4.05e-229	11003/11003
PHF20	-0.301	1.12e-228	11003/11003	CEP131	-0.253	2.99e-159	11003/11003	MAGIX	0.36	0	11003/11003	BRINP2	-0.298	9.98e-224	8910/11003	EPN1	0.277	7.3e-192	11003/11003	PHF20	-0.301	1.12e-228	11003/11003
VEZF1	-0.301	1.42e-228	11003/11003	CHD6	-0.253	3.5e-159	11003/11003	PHLDA2	0.359	0	10990/11003	ERC1	-0.298	1.61e-223	11003/11003	MAN2B2	0.277	1.12e-191	11003/11003	VEZF1	-0.301	1.42e-228	11003/11003
FXYD7	-0.301	2.19e-228	10445/11003	DDX42	-0.253	8.87e-159	11003/11003	NKX2-3	0.359	0	7163/11003	ZNF34	-0.298	1.72e-223	11003/11003	DPP9	0.277	1.27e-191	11003/11003	FXYD7	-0.301	2.19e-228	10445/11003
ZNF529	-0.301	2.22e-228	11003/11003	H1FX	-0.252	1.61e-158	11003/11003	EFCC1	0.359	0	11000/11003	WDCP	-0.298	4.68e-223	11003/11003	EVA1A	0.277	1.29e-191	10920/11003	ZNF529	-0.301	2.22e-228	11003/11003
GAP43	-0.301	3.12e-228	10327/11003	CNTFR	-0.252	1.94e-158	10567/11003	FAM221A	0.358	0	11000/11003	C2ORF74	-0.298	4.79e-223	10931/11003	LENG9	0.277	1.66e-191	11003/11003	GAP43	-0.301	3.12e-228	10327/11003
FGFBP3	-0.301	3.73e-228	11002/11003	COL16A1	-0.252	2.81e-158	11003/11003	EFNA4	0.358	0	11003/11003	KIRREL	-0.298	7.3e-223	10995/11003	FAM129B	0.277	2.67e-191	11003/11003	FGFBP3	-0.301	3.73e-228	11002/11003
FAM212B	-0.301	4.21e-228	11003/11003	MYH10	-0.252	5.75e-158	11003/11003	C5ORF52	0.358	0	4372/11003	FLYWCH1	-0.298	8.2e-223	11003/11003	FBXO6	0.277	3.41e-191	11003/11003	FAM212B	-0.301	4.21e-228	11003/11003
ATRNL1	-0.301	5.61e-228	10743/11003	YPEL1	-0.252	9.16e-158	11003/11003	SYNJ2	0.357	0	11003/11003	IQSEC3	-0.298	8.32e-223	10989/11003	F7	0.276	1.18e-190	10312/11003	ATRNL1	-0.301	5.61e-228	10743/11003
WRB	-0.301	5.62e-228	11003/11003	VN1R1	-0.252	1.19e-157	10933/11003	FOXQ1	0.357	0	10507/11003	CBX1	-0.297	1.35e-222	11003/11003	RALGAPA2	0.276	1.56e-190	11003/11003	WRB	-0.301	5.62e-228	11003/11003
C3ORF70	-0.301	7.23e-228	11002/11003	PRDM2	-0.252	2.51e-157	11003/11003	ALDH1A3	0.356	0	10997/11003	TMEM55A	-0.297	2.07e-222	11003/11003	DPAGT1	0.276	1.57e-190	11003/11003	C3ORF70	-0.301	7.23e-228	11002/11003
TEX40	-0.301	1.42e-227	6249/11003	KHDC1	-0.251	3.17e-157	10926/11003	SLC35A2	0.356	0	11003/11003	ZFPM2	-0.297	3.54e-222	10978/11003	NCMAP	0.276	2.23e-190	10668/11003	TEX40	-0.301	1.42e-227	6249/11003
KIAA1143	-0.301	1.81e-227	11003/11003	CCDC154	-0.251	4.09e-157	10961/11003	TMEM41B	0.356	0	11003/11003	EPS15L1	-0.297	3.55e-222	11003/11003	C1ORF116	0.276	3.02e-190	10941/11003	KIAA1143	-0.301	1.81e-227	11003/11003
DLL3	-0.301	2.19e-227	10126/11003	C10ORF90	-0.251	4.45e-157	8537/11003	PDIA5	0.356	0	11003/11003	ANKRD33B	-0.297	8.02e-222	11001/11003	IFITM3	0.276	9.02e-190	11003/11003	DLL3	-0.301	2.19e-227	10126/11003
NAP1L1	-0.301	2.52e-227	11003/11003	C7ORF61	-0.251	4.95e-157	10883/11003	MEP1A	0.356	0	9236/11003	COMMD9	-0.296	5.52e-221	11003/11003	SLC2A2	0.275	1.14e-189	4705/11003	NAP1L1	-0.301	2.52e-227	11003/11003
LIX1	-0.3	4.68e-227	9020/11003	CHADL	-0.251	6.1e-157	11001/11003	CREB3L4	0.356	0	11003/11003	TMEM81	-0.296	6.62e-221	11003/11003	BOK	0.275	1.5e-189	11003/11003	LIX1	-0.3	4.68e-227	9020/11003
CASKIN1	-0.3	1.06e-226	10696/11003	PCDH7	-0.251	8.99e-157	10916/11003	PRKAA1	0.355	0	11003/11003	NEFM	-0.296	7.62e-221	9671/11003	LRRC3	0.275	1.81e-189	11001/11003	CASKIN1	-0.3	1.06e-226	10696/11003
ZNF43	-0.3	1.53e-226	11002/11003	POMGNT2	-0.251	1.16e-156	11003/11003	CADPS2	0.355	0	10984/11003	DENND5B	-0.296	1.93e-220	11003/11003	ANXA10	0.275	4.84e-189	8664/11003	ZNF43	-0.3	1.53e-226	11002/11003
UNC80	-0.3	1.69e-226	10303/11003	ZNF385A	-0.251	1.19e-156	11003/11003	FUT1	0.355	0	11003/11003	CIC	-0.296	2.4e-220	11003/11003	CTSA	0.275	7.14e-189	11003/11003	UNC80	-0.3	1.69e-226	10303/11003
KIFAP3	-0.3	2.53e-226	11003/11003	NTN1	-0.251	1.45e-156	11003/11003	STEAP4	0.355	0	11001/11003	GINS3	-0.296	3.17e-220	11003/11003	MYH14	0.275	1.1e-188	10987/11003	KIFAP3	-0.3	2.53e-226	11003/11003
NDP	-0.3	2.77e-226	9830/11003	CNOT3	-0.251	2.44e-156	11003/11003	CPD	0.355	1.14e-322	11003/11003	NAPB	-0.296	3.97e-220	11003/11003	CYP2A7	0.275	1.15e-188	6818/11003	NDP	-0.3	2.77e-226	9830/11003
TMEM179	-0.3	5.52e-226	9156/11003	ZNF530	-0.251	2.55e-156	11001/11003	PCOTH	0.355	2.27e-322	10765/11003	BMP1	-0.296	4.7e-220	11003/11003	PLS3	0.275	1.39e-188	10977/11003	TMEM179	-0.3	5.52e-226	9156/11003
ZKSCAN5	-0.3	5.81e-226	11003/11003	VMAC	-0.251	2.83e-156	11003/11003	SSH3	0.355	5.73e-322	11003/11003	SOGA1	-0.296	1.43e-219	11003/11003	STARD5	0.275	1.5e-188	10998/11003	ZKSCAN5	-0.3	5.81e-226	11003/11003
DNAL1	-0.3	6.85e-226	11003/11003	KIF5A	-0.251	2.97e-156	10785/11003	TP53I11	0.354	1.49e-321	11003/11003	CEP164	-0.296	1.54e-219	11003/11003	PAH	0.274	5.55e-188	9376/11003	DNAL1	-0.3	6.85e-226	11003/11003
DZIP1	-0.3	9.52e-226	11001/11003	NCKAP5L	-0.251	3e-156	11003/11003	SLC35C1	0.354	3.99e-321	11003/11003	RASSF2	-0.295	2.31e-219	11003/11003	SERPINA11	0.274	5.78e-188	6688/11003	DZIP1	-0.3	9.52e-226	11001/11003
PLCL1	-0.3	1.14e-225	11002/11003	TTYH1	-0.251	3.43e-156	10988/11003	FAM174B	0.354	7.74e-321	11003/11003	TIAM1	-0.295	2.51e-219	11002/11003	UNC93A	0.274	7.58e-188	6979/11003	PLCL1	-0.3	1.14e-225	11002/11003
SH3GL2	-0.3	1.15e-225	9959/11003	ASIC3	-0.25	5.85e-156	11000/11003	JPH1	0.354	9.10e-321	10931/11003	FAM171B	-0.295	2.76e-219	10996/11003	ARPC1B	0.274	8.05e-188	11003/11003	SH3GL2	-0.3	1.15e-225	9959/11003
ZNF273	-0.3	1.25e-225	11003/11003	STRADA	-0.25	1.18e-155	11003/11003	RFFL	0.354	2.69e-320	11003/11003	TMEM257	-0.295	1.38e-218	4069/11003	TNIP1	0.274	1.07e-187	11003/11003	ZNF273	-0.3	1.25e-225	11003/11003
DCTN4	-0.299	2.45e-225	11003/11003	GNAO1	-0.25	1.7e-155	11000/11003	LIPM	0.353	7.91e-320	10043/11003	C16ORF96	-0.295	1.49e-218	10407/11003	ABCC3	0.274	1.39e-187	11003/11003	DCTN4	-0.299	2.45e-225	11003/11003
TMEM132E	-0.299	2.53e-225	10757/11003	GSTT2B	-0.25	1.86e-155	10862/11003	PERP	0.353	8.18e-320	11001/11003	MAPKBP1	-0.294	8.15e-218	11003/11003	CYP1A2	0.274	1.75e-187	6300/11003	TMEM132E	-0.299	2.53e-225	10757/11003
NOL4	-0.299	2.86e-225	8628/11003	GMEB1	-0.25	2.9e-155	11003/11003	VWA1	0.353	1.37e-319	11003/11003	TTC4	-0.294	1.19e-217	11003/11003	BRI3	0.274	1.98e-187	11003/11003	NOL4	-0.299	2.86e-225	8628/11003
PAQR8	-0.299	2.9e-225	11003/11003	CLASP2	-0.25	3.15e-155	11003/11003	BTNL3	0.353	8.92e-319	6542/11003	HOXC9	-0.294	1.77e-217	10015/11003	GLTPD2	0.274	2.24e-187	10952/11003	PAQR8	-0.299	2.9e-225	11003/11003
SOX3	-0.299	4.85e-225	4778/11003	B3GAT3	-0.25	3.2e-155	11003/11003	PLEK2	0.353	1.10e-318	10995/11003	MLC1	-0.294	2.46e-217	10825/11003	ZNF787	0.274	2.45e-187	11003/11003	SOX3	-0.299	4.85e-225	4778/11003
PADI2	-0.299	9.04e-225	11002/11003	JPH4	-0.25	3.78e-155	10960/11003	CACNA1D	0.353	1.62e-318	10985/11003	RDX	-0.294	3.35e-217	11003/11003	FUCA1	0.274	3.1e-187	11003/11003	PADI2	-0.299	9.04e-225	11002/11003
ZNF461	-0.299	1.5e-224	11002/11003	MEX3A	-0.25	3.92e-155	11003/11003	RPH3AL	0.353	1.85e-318	11003/11003	SOGA3	-0.294	3.41e-217	10049/11003	ITGB5	0.274	3.5e-187	11003/11003	ZNF461	-0.299	1.5e-224	11002/11003
AMZ2	-0.298	5.6e-224	11003/11003	FBXO43	-0.25	4.61e-155	10950/11003	SEL1L3	0.353	2.66e-318	11003/11003	ZNF2	-0.294	3.81e-217	11003/11003	SLC27A4	0.274	4.55e-187	11003/11003	AMZ2	-0.298	5.6e-224	11003/11003
CA10	-0.298	6.07e-224	7540/11003	ZBTB8A	-0.25	6.3e-155	11003/11003	DNAH8	0.352	1.54e-317	9993/11003	SHOX2	-0.294	6.86e-217	10566/11003	SPG21	0.273	1.93e-186	11003/11003	CA10	-0.298	6.07e-224	7540/11003
FABP7	-0.298	1.01e-223	8098/11003	LAGE3	-0.25	6.66e-155	11003/11003	MPC2	0.352	2.38e-317	11003/11003	PRRT1	-0.294	1.21e-216	11003/11003	LRPAP1	0.273	2.71e-186	11003/11003	FABP7	-0.298	1.01e-223	8098/11003
USPL1	-0.298	1.07e-223	11003/11003	IPO13	-0.25	7.5e-155	11003/11003	MON1B	0.352	5.37e-317	11003/11003	ANKDD1A	-0.294	1.83e-216	11003/11003	C1R	0.273	3.63e-186	11003/11003	USPL1	-0.298	1.07e-223	11003/11003
CRB2	-0.298	1.55e-223	10742/11003	EP400NL	-0.25	9.74e-155	11003/11003	GALNT4	0.352	1.88e-316	10548/11003	SFSWAP	-0.293	2.26e-216	11003/11003	GLYCTK	0.273	3.77e-186	11003/11003	CRB2	-0.298	1.55e-223	10742/11003
LARS	-0.298	1.59e-223	11003/11003	LOXL3	-0.249	1.68e-154	11003/11003	FBXL8	0.352	2.88e-316	11003/11003	SHISA7	-0.293	7.12e-216	9267/11003	IL17RC	0.273	8.09e-186	11003/11003	LARS	-0.298	1.59e-223	11003/11003
YPEL4	-0.298	1.84e-223	10978/11003	KLHDC3	-0.249	1.82e-154	11003/11003	SMIM14	0.351	1.02e-315	11003/11003	OSTM1	-0.293	8.02e-216	11003/11003	OPN3	0.273	8.85e-186	10996/11003	YPEL4	-0.298	1.84e-223	10978/11003
CDR1	-0.298	3.71e-223	6501/11003	ACIN1	-0.249	2.05e-154	11003/11003	ARG2	0.351	3.27e-315	11003/11003	HIRIP3	-0.293	9.89e-216	11003/11003	TM4SF5	0.272	2.4e-185	5613/11003	CDR1	-0.298	3.71e-223	6501/11003
SPATA6	-0.298	7.42e-223	11001/11003	KCNN2	-0.249	2.65e-154	10893/11003	SHANK2	0.351	6.47e-315	10968/11003	NUMBL	-0.293	1.58e-215	11003/11003	OS9	0.272	4.06e-185	11003/11003	SPATA6	-0.298	7.42e-223	11001/11003
PTPRO	-0.298	1.3e-222	10993/11003	PTPRA	-0.249	2.7e-154	11003/11003	LGR4	0.351	1.70e-314	11002/11003	GALNT15	-0.293	2.97e-215	10990/11003	ACTR3C	0.272	6.09e-185	10952/11003	PTPRO	-0.298	1.3e-222	10993/11003
GRIK2	-0.297	2.33e-222	10505/11003	MSTO1	-0.249	3.27e-154	11003/11003	SGSM3	0.351	2.61e-314	11003/11003	NRIP3	-0.293	3.91e-215	10987/11003	PPP1CA	0.272	6.56e-185	11003/11003	GRIK2	-0.297	2.33e-222	10505/11003
ZNF227	-0.297	3.68e-222	11003/11003	KCND1	-0.249	4.72e-154	11003/11003	CATSPERB	0.35	7.16e-314	10673/11003	STEAP1B	-0.293	3.94e-215	10735/11003	GPX2	0.272	6.72e-185	10896/11003	ZNF227	-0.297	3.68e-222	11003/11003
ZNF827	-0.297	3.9e-222	11003/11003	SLIT1	-0.249	5.77e-154	10971/11003	PGAP3	0.35	7.98e-314	11003/11003	PRMT2	-0.293	5.01e-215	11003/11003	SAA2	0.272	9.73e-185	10252/11003	ZNF827	-0.297	3.9e-222	11003/11003
PIRT	-0.297	8.96e-222	6236/11003	ZNF500	-0.249	6.96e-154	11003/11003	COBL	0.35	5.71e-313	10970/11003	ZDHHC17	-0.293	5.66e-215	11003/11003	TIMP1	0.272	1.66e-184	11003/11003	PIRT	-0.297	8.96e-222	6236/11003
AC025335.1	-0.297	1.34e-221	11003/11003	SUSD4	-0.249	6.99e-154	10950/11003	TMED2	0.349	4.94e-312	11003/11003	TEX30	-0.292	1.03e-214	11003/11003	CD276	0.272	2.39e-184	11003/11003	AC025335.1	-0.297	1.34e-221	11003/11003
HAUS6	-0.297	1.35e-221	11003/11003	FDXACB1	-0.249	7.8e-154	11003/11003	LNX1	0.349	1.57e-311	11003/11003	SGCE	-0.292	1.19e-214	11003/11003	CYP3A4	0.271	4.49e-184	9594/11003	HAUS6	-0.297	1.35e-221	11003/11003
SEC61A2	-0.297	3.14e-221	11003/11003	MAGED2	-0.249	9.02e-154	11003/11003	VSIG10	0.349	4.11e-311	11003/11003	ZKSCAN4	-0.292	1.3e-214	11003/11003	RNASE4	0.271	6.82e-184	10961/11003	SEC61A2	-0.297	3.14e-221	11003/11003
STARD6	-0.297	3.63e-221	7912/11003	TEX22	-0.249	9.37e-154	10958/11003	NSMCE4A	0.349	8.91e-311	11003/11003	AASDHPPT	-0.292	1.81e-214	11003/11003	CPD	0.271	1.1e-183	11003/11003	STARD6	-0.297	3.63e-221	7912/11003
ENO2	-0.297	4.55e-221	11003/11003	MAN1C1	-0.249	1.01e-153	11003/11003	CAPN9	0.348	2.67e-310	10464/11003	AGPAT1	-0.292	1.94e-214	11003/11003	MSRB1	0.27	2.72e-182	11003/11003	ENO2	-0.297	4.55e-221	11003/11003
FRMPD3	-0.297	5.05e-221	10774/11003	CACNG1	-0.249	1.09e-153	7440/11003	COBLL1	0.348	9.05e-310	11003/11003	ST3GAL6	-0.292	2e-214	11003/11003	MLX	0.27	2.92e-182	11003/11003	FRMPD3	-0.297	5.05e-221	10774/11003
LGI1	-0.296	8.46e-221	7265/11003	TNPO2	-0.248	1.95e-153	11003/11003	SVIP	0.348	0	11003/11003	NAP1L1	-0.292	2.58e-214	11003/11003	RARRES2	0.27	5e-182	11000/11003	LGI1	-0.296	8.46e-221	7265/11003
GPR75-ASB3	-0.296	8.95e-221	8928/11003	ZSCAN26	-0.248	2.23e-153	11003/11003	ANKEF1	0.348	0	11000/11003	TUBB2B	-0.292	3.08e-214	10944/11003	TNFRSF12A	0.27	8.87e-182	11003/11003	GPR75-ASB3	-0.296	8.95e-221	8928/11003
PRPF38A	-0.296	1.26e-220	11003/11003	DENND5A	-0.248	3.53e-153	11003/11003	AGPAT2	0.348	0	11003/11003	SORCS1	-0.292	6.05e-214	10128/11003	DVL1	0.27	1.17e-181	11003/11003	PRPF38A	-0.296	1.26e-220	11003/11003
PCDHB9	-0.296	1.63e-220	10953/11003	FGFBP3	-0.248	5.23e-153	11002/11003	TMEM2	0.348	0	11003/11003	TTC28	-0.292	9.62e-214	11003/11003	ALDOB	0.269	5.37e-181	10526/11003	PCDHB9	-0.296	1.63e-220	10953/11003
ORC3	-0.296	1.68e-220	11003/11003	C2CD3	-0.248	6.72e-153	11003/11003	ARFIP2	0.348	0	11003/11003	SENP3	-0.292	9.71e-214	11003/11003	LITAF	0.269	6.25e-181	11003/11003	ORC3	-0.296	1.68e-220	11003/11003
KIAA1107	-0.296	2.23e-220	10995/11003	KIAA1328	-0.248	1.06e-152	11003/11003	ELL3	0.348	0	10989/11003	RP11-382A20.3	-0.292	1.03e-213	11003/11003	IL13RA1	0.269	1.58e-180	11003/11003	KIAA1107	-0.296	2.23e-220	10995/11003
SAMD14	-0.296	5.76e-220	10999/11003	HSD17B1	-0.248	1.53e-152	11003/11003	ENTPD8	0.347	0	10616/11003	FBXO43	-0.292	1.7e-213	10950/11003	KIFC3	0.269	1.85e-180	11003/11003	SAMD14	-0.296	5.76e-220	10999/11003
MTMR9	-0.296	6.98e-220	11003/11003	DLX1	-0.248	2.23e-152	10114/11003	MTUS1	0.347	2.38e-308	11003/11003	RNF165	-0.292	1.74e-213	10906/11003	GSTO1	0.269	2.03e-180	11003/11003	MTMR9	-0.296	6.98e-220	11003/11003
ZNF383	-0.296	1.05e-219	11003/11003	IGDCC3	-0.248	2.87e-152	10064/11003	CPNE4	0.347	2.84e-308	10069/11003	RPH3A	-0.292	1.95e-213	9899/11003	TMEM179B	0.268	4.11e-179	11003/11003	ZNF383	-0.296	1.05e-219	11003/11003
RNFT2	-0.295	2.33e-219	11003/11003	FAM69C	-0.248	3.19e-152	9798/11003	ZDHHC9	0.347	6.04e-308	11003/11003	FAM171A2	-0.292	2.04e-213	11000/11003	YIPF1	0.268	4.85e-179	11003/11003	RNFT2	-0.295	2.33e-219	11003/11003
IL17D	-0.295	4.55e-219	10996/11003	ZBTB8B	-0.247	3.89e-152	10122/11003	DHCR24	0.347	6.54e-308	11003/11003	DIRC3	-0.291	2.22e-213	10741/11003	NUDT22	0.268	6.92e-179	11003/11003	IL17D	-0.295	4.55e-219	10996/11003
RNF219	-0.295	5.67e-219	11003/11003	ELOVL4	-0.247	5.09e-152	10936/11003	TESC	0.347	7.37e-308	11003/11003	CMTM5	-0.291	2.23e-213	8809/11003	PRAMEF33	0.267	1.68e-178	571/11003	RNF219	-0.295	5.67e-219	11003/11003
OXCT1	-0.295	7.99e-219	11003/11003	PPP1R3F	-0.247	7.85e-152	11003/11003	ERN1	0.347	1.58e-307	11003/11003	ZBTB46	-0.291	5.31e-213	11003/11003	PARP12	0.267	2.13e-178	11003/11003	OXCT1	-0.295	7.99e-219	11003/11003
ZNF248	-0.295	1.13e-218	11003/11003	TMOD1	-0.247	8.53e-152	10997/11003	SYNJ2BP	0.347	4.31e-307	11003/11003	SEZ6	-0.291	6.53e-213	10067/11003	MALL	0.267	2.59e-178	10808/11003	ZNF248	-0.295	1.13e-218	11003/11003
PNMAL1	-0.295	1.16e-218	10928/11003	RANBP3	-0.247	9.03e-152	11003/11003	C2ORF15	0.347	7.19e-307	10998/11003	DPF2	-0.291	1.76e-212	11003/11003	ECHDC2	0.267	2.8e-178	11003/11003	PNMAL1	-0.295	1.16e-218	10928/11003
SLITRK5	-0.295	1.79e-218	10367/11003	METTL12	-0.247	9.04e-152	11003/11003	ARMCX5	0.347	1.26e-306	11003/11003	DCLK2	-0.291	2.56e-212	11001/11003	TRPM8	0.267	3.83e-178	10185/11003	SLITRK5	-0.295	1.79e-218	10367/11003
DNER	-0.295	2.05e-218	10481/11003	PRDM15	-0.247	9.37e-152	11003/11003	ZNF816	0.346	2.17e-306	11000/11003	GRIA3	-0.291	4.71e-212	10545/11003	FBLIM1	0.267	5.39e-178	11003/11003	DNER	-0.295	2.05e-218	10481/11003
COA5	-0.295	2.25e-218	11003/11003	ZNF606	-0.247	9.37e-152	11003/11003	PICK1	0.346	5.91e-306	11003/11003	ZNF512	-0.291	6.33e-212	11003/11003	SARDH	0.267	8.11e-178	11002/11003	COA5	-0.295	2.25e-218	11003/11003
FAM161A	-0.295	2.41e-218	11001/11003	ARHGEF4	-0.247	3.42e-151	10965/11003	ACTR3C	0.346	7.72e-306	10952/11003	GRIK4	-0.29	9.4e-212	10822/11003	VASP	0.267	9.87e-178	11003/11003	FAM161A	-0.295	2.41e-218	11001/11003
KLRC4	-0.295	2.79e-218	7739/11003	ZNF517	-0.247	3.64e-151	11003/11003	TTC22	0.346	2.36e-305	10884/11003	ARSB	-0.29	1.11e-211	11003/11003	APRT	0.267	1.02e-177	11003/11003	KLRC4	-0.295	2.79e-218	7739/11003
LUC7L3	-0.295	5.31e-218	11003/11003	POU3F2	-0.247	4.09e-151	9642/11003	HNRNPF	0.346	2.37e-305	11003/11003	UROD	-0.29	1.54e-211	11003/11003	CCL21	0.267	1.05e-177	10528/11003	LUC7L3	-0.295	5.31e-218	11003/11003
BHLHB9	-0.294	1.23e-217	11003/11003	ZNF34	-0.247	4.32e-151	11003/11003	CAMKK2	0.345	1.01e-304	11003/11003	RYR1	-0.29	1.85e-211	10999/11003	YIPF3	0.267	1.85e-177	11003/11003	BHLHB9	-0.294	1.23e-217	11003/11003
ERC2	-0.294	1.25e-217	10602/11003	AZIN1	-0.247	4.6e-151	11003/11003	WNK2	0.345	1.07e-304	10989/11003	GATS	-0.29	2.9e-211	11003/11003	ACY1	0.267	2.2e-177	11003/11003	ERC2	-0.294	1.25e-217	10602/11003
DOC2A	-0.294	1.31e-217	10934/11003	RNF150	-0.246	1.54e-150	10986/11003	TMEM59	0.345	1.58e-304	11003/11003	PPT1	-0.29	5.57e-211	11003/11003	ETFB	0.266	1.12e-176	11003/11003	DOC2A	-0.294	1.31e-217	10934/11003
C21ORF62	-0.294	2.5e-217	10109/11003	RING1	-0.246	2.04e-150	11003/11003	NR1I2	0.345	3.14e-303	10570/11003	CSF1R	-0.29	5.62e-211	11003/11003	SEC24D	0.266	1.35e-176	11003/11003	C21ORF62	-0.294	2.5e-217	10109/11003
DNAJC6	-0.294	3.03e-217	10990/11003	CPEB1	-0.246	2.5e-150	10819/11003	CXCL3	0.345	5.57e-303	10837/11003	DHX57	-0.29	7.13e-211	11003/11003	TRIM26	0.265	3.33e-175	11003/11003	DNAJC6	-0.294	3.03e-217	10990/11003
DUSP26	-0.294	3.28e-217	10487/11003	FAM181B	-0.246	3.29e-150	10275/11003	SOD3	0.344	1.72e-302	10984/11003	BACE1	-0.29	1.34e-210	11003/11003	KHNYN	0.265	3.87e-175	11003/11003	DUSP26	-0.294	3.28e-217	10487/11003
IGSF21	-0.294	4.65e-217	10909/11003	NCAM1	-0.246	3.36e-150	10997/11003	ZDHHC23	0.344	2.61e-301	11003/11003	GPR3	-0.29	1.91e-210	10994/11003	SPR	0.265	8.6e-175	11002/11003	IGSF21	-0.294	4.65e-217	10909/11003
ZNF441	-0.294	7.16e-217	11002/11003	RIMS1	-0.246	6.05e-150	9358/11003	IFRD2	0.343	2.38e-300	11003/11003	UNK	-0.29	2.05e-210	11003/11003	LATS2	0.265	9.46e-175	11003/11003	ZNF441	-0.294	7.16e-217	11002/11003
ORC4	-0.294	1.15e-216	11003/11003	OAZ2	-0.246	8.43e-150	11003/11003	ARFGAP3	0.343	2.39e-300	11003/11003	DNM3	-0.289	2.48e-210	11002/11003	TAGLN2	0.265	1.01e-174	11003/11003	ORC4	-0.294	1.15e-216	11003/11003
GABRA1	-0.294	1.23e-216	4487/11003	COLQ	-0.246	8.64e-150	11000/11003	FABP1	0.343	2.64e-300	6151/11003	KHDC1	-0.289	3.67e-210	10926/11003	LOXL4	0.265	1.01e-174	11001/11003	GABRA1	-0.294	1.23e-216	4487/11003
TMEM206	-0.294	2.1e-216	11003/11003	PHF13	-0.246	8.87e-150	11003/11003	PTPRK	0.343	2.89e-300	11003/11003	DUSP14	-0.289	4.72e-210	11003/11003	PRICKLE3	0.265	1.18e-174	11003/11003	TMEM206	-0.294	2.1e-216	11003/11003
ASCL1	-0.294	2.29e-216	8390/11003	AGAP3	-0.246	9.06e-150	11003/11003	TMEM254	0.343	4.85e-300	11003/11003	SSH2	-0.289	6.99e-210	11003/11003	CDK2AP2	0.265	1.25e-174	11003/11003	ASCL1	-0.294	2.29e-216	8390/11003
CEP41	-0.293	3.12e-216	11003/11003	WDFY2	-0.246	1.01e-149	11003/11003	CLDN12	0.343	1.4e-299	11003/11003	NMT1	-0.289	1.24e-209	11003/11003	STK40	0.265	1.25e-174	11003/11003	CEP41	-0.293	3.12e-216	11003/11003
VWC2L	-0.293	3.23e-216	6085/11003	ZNF222	-0.245	1.08e-149	11002/11003	REEP6	0.343	1.49e-299	11003/11003	BLMH	-0.289	2.45e-209	11003/11003	NNMT	0.264	1.96e-174	11001/11003	VWC2L	-0.293	3.23e-216	6085/11003
CHD5	-0.293	1.03e-215	10695/11003	ZSCAN30	-0.245	2.15e-149	11003/11003	SMPD2	0.342	1.31e-298	11003/11003	RLBP1	-0.288	1.17e-208	6981/11003	CEACAM19	0.264	2.03e-174	11003/11003	CHD5	-0.293	1.03e-215	10695/11003
PFKM	-0.293	1.05e-215	11003/11003	FXYD7	-0.245	2.23e-149	10445/11003	BTNL8	0.342	1.54e-298	9745/11003	PSMC3IP	-0.288	1.36e-208	11002/11003	SNX9	0.264	2.58e-174	11003/11003	PFKM	-0.293	1.05e-215	11003/11003
OTUD7A	-0.293	1.57e-215	10999/11003	MAGEF1	-0.245	2.35e-149	11003/11003	HSD17B2	0.342	1.6e-298	10094/11003	EDA2R	-0.288	1.88e-208	10978/11003	CPT2	0.264	2.97e-174	11003/11003	OTUD7A	-0.293	1.57e-215	10999/11003
NALCN	-0.293	1.81e-215	10721/11003	KIAA1549L	-0.245	2.79e-149	10924/11003	GRID2IP	0.342	1.66e-298	10874/11003	ERCC3	-0.288	4.37e-208	11003/11003	EPHX1	0.264	7.07e-174	11003/11003	NALCN	-0.293	1.81e-215	10721/11003
CLUAP1	-0.293	1.94e-215	11003/11003	TBC1D20	-0.245	2.94e-149	11003/11003	ADM2	0.342	4.27e-298	10996/11003	GSTM2	-0.288	5.03e-208	11003/11003	FPGS	0.264	7.96e-174	11003/11003	CLUAP1	-0.293	1.94e-215	11003/11003
DBNDD2	-0.293	2.68e-215	10996/11003	SGCD	-0.245	3.79e-149	10956/11003	NDNF	0.342	6.35e-298	10622/11003	TNKS	-0.288	5.16e-208	11003/11003	UGT1A3	0.264	1.73e-173	3744/11003	DBNDD2	-0.293	2.68e-215	10996/11003
GPR34	-0.293	2.82e-215	10999/11003	PHF1	-0.245	5.41e-149	11003/11003	ZNF888	0.342	1.33e-297	10764/11003	RBM4B	-0.288	6.39e-208	11003/11003	C19ORF24	0.264	2.67e-173	11003/11003	GPR34	-0.293	2.82e-215	10999/11003
TTF1	-0.293	5.74e-215	11003/11003	RHCE	-0.245	1.29e-148	10962/11003	TGM4	0.342	2.35e-297	9582/11003	CNEP1R1	-0.288	1.41e-207	11003/11003	IDH1	0.263	5.64e-173	11003/11003	TTF1	-0.293	5.74e-215	11003/11003
JPH3	-0.293	5.85e-215	10722/11003	SHC4	-0.244	1.95e-148	10961/11003	ZNF468	0.341	3.89e-297	11001/11003	STOX2	-0.288	1.53e-207	10996/11003	ENTPD7	0.263	6.88e-173	11003/11003	JPH3	-0.293	5.85e-215	10722/11003
PIK3C3	-0.293	8.91e-215	11003/11003	SDR39U1	-0.244	1.98e-148	11003/11003	OAZ3	0.341	4.87e-297	11002/11003	GAP43	-0.288	1.56e-207	10327/11003	CHPF	0.263	8.02e-173	11002/11003	PIK3C3	-0.293	8.91e-215	11003/11003
C12ORF4	-0.292	1.47e-214	11003/11003	PSD	-0.244	2.03e-148	11003/11003	MKNK2	0.341	9.02e-297	11003/11003	APBB1	-0.288	1.88e-207	11003/11003	MRPL14	0.263	8.6e-173	11003/11003	C12ORF4	-0.292	1.47e-214	11003/11003
SRPK2	-0.292	3.17e-214	11003/11003	MIB1	-0.244	3.3e-148	11003/11003	REPS2	0.341	1.29e-296	11003/11003	AMER2	-0.287	4.16e-207	7155/11003	NR1H2	0.263	1.11e-172	11003/11003	SRPK2	-0.292	3.17e-214	11003/11003
ZNF658	-0.292	3.69e-214	10995/11003	MRFAP1L1	-0.244	3.41e-148	11003/11003	CHP2	0.341	3.74e-296	8071/11003	GRIA2	-0.287	4.67e-207	8573/11003	ENTPD5	0.263	1.28e-172	11003/11003	ZNF658	-0.292	3.69e-214	10995/11003
ZNF804A	-0.292	1.24e-213	10611/11003	PIAS2	-0.244	4.16e-148	11003/11003	KPNA7	0.341	5.51e-296	9352/11003	SCRT1	-0.287	5.67e-207	9311/11003	F10	0.263	1.45e-172	10981/11003	ZNF804A	-0.292	1.24e-213	10611/11003
VWC2	-0.292	1.31e-213	8588/11003	FOXD3	-0.244	4.51e-148	7933/11003	RRBP1	0.341	6.91e-296	11003/11003	MEGF10	-0.287	1.25e-206	10648/11003	LACTB	0.263	1.49e-172	11003/11003	VWC2	-0.292	1.31e-213	8588/11003
MAPK10	-0.292	2.08e-213	10989/11003	OLFM1	-0.244	4.83e-148	10985/11003	PROSER2	0.34	2.13e-295	11002/11003	FAM135B	-0.287	1.41e-206	9455/11003	CYB5R3	0.263	1.51e-172	11003/11003	MAPK10	-0.292	2.08e-213	10989/11003
CTXN2	-0.291	3.63e-213	4941/11003	SSPO	-0.244	5.2e-148	10974/11003	FAM46C	0.34	3.95e-295	11003/11003	AFAP1L1	-0.287	1.89e-206	11002/11003	RABGGTA	0.263	1.7e-172	11003/11003	CTXN2	-0.291	3.63e-213	4941/11003
C18ORF54	-0.291	3.72e-213	11001/11003	HKR1	-0.244	6.26e-148	11003/11003	GSTO2	0.34	1.49e-294	11003/11003	C1ORF162	-0.287	2.66e-206	11003/11003	FKBP2	0.263	1.71e-172	11003/11003	C18ORF54	-0.291	3.72e-213	11001/11003
GPR162	-0.291	5.5e-213	11001/11003	SEZ6L	-0.244	6.3e-148	10293/11003	ADI1	0.34	2.03e-294	11003/11003	NRSN1	-0.287	2.98e-206	7137/11003	C1S	0.263	2e-172	11003/11003	GPR162	-0.291	5.5e-213	11001/11003
HMGN5	-0.291	5.74e-213	11002/11003	ZCCHC24	-0.244	6.45e-148	11003/11003	SEC16A	0.34	2.12e-294	11003/11003	ELMOD1	-0.287	3.03e-206	9882/11003	ETS2	0.263	2.86e-172	11003/11003	HMGN5	-0.291	5.74e-213	11002/11003
HFM1	-0.291	6.8e-213	10209/11003	YLPM1	-0.244	6.77e-148	11003/11003	KIAA0319L	0.339	1.24e-293	11003/11003	ZIC1	-0.287	3.3e-206	8112/11003	C14ORF1	0.263	3.29e-172	11003/11003	HFM1	-0.291	6.8e-213	10209/11003
DENND5A	-0.291	8.13e-213	11003/11003	MYT1	-0.244	7.49e-148	10561/11003	PPL	0.339	1.91e-293	11002/11003	STARD9	-0.287	5.96e-206	11003/11003	PIEZO1	0.263	3.59e-172	11003/11003	DENND5A	-0.291	8.13e-213	11003/11003
HMX1	-0.291	8.67e-213	5433/11003	P3H3	-0.244	7.81e-148	11003/11003	MMEL1	0.339	3.55e-293	10900/11003	FXR1	-0.287	6.2e-206	11003/11003	CLUH	0.262	9.31e-172	11003/11003	HMX1	-0.291	8.67e-213	5433/11003
FTO	-0.291	1.04e-212	11003/11003	FAM20B	-0.244	8.24e-148	11003/11003	SCNN1G	0.339	5.11e-293	9864/11003	ABCG4	-0.287	6.4e-206	10828/11003	UAP1	0.262	1.23e-171	11003/11003	FTO	-0.291	1.04e-212	11003/11003
NKX6-2	-0.291	1.77e-212	5987/11003	ZNF677	-0.244	1.01e-147	11000/11003	RNASE4	0.339	5.36e-293	10961/11003	RRAGC	-0.286	7.29e-206	11003/11003	CISD3	0.262	1.44e-171	11003/11003	NKX6-2	-0.291	1.77e-212	5987/11003
CAMK2A	-0.291	1.97e-212	10565/11003	KCNH1	-0.244	1.23e-147	10425/11003	CALML4	0.339	8.81e-293	11001/11003	CCDC102B	-0.286	7.89e-206	11003/11003	SQSTM1	0.262	1.55e-171	11003/11003	CAMK2A	-0.291	1.97e-212	10565/11003
IGDCC3	-0.291	2.76e-212	10064/11003	PLXNA4	-0.244	1.42e-147	10956/11003	CYP2B6	0.338	1.75e-291	7104/11003	ADCY8	-0.286	9.23e-206	7352/11003	PLEKHN1	0.262	1.73e-171	10902/11003	IGDCC3	-0.291	2.76e-212	10064/11003
ZBTB8B	-0.291	4.34e-212	10122/11003	ATAD2	-0.244	1.88e-147	11003/11003	B4GALNT3	0.338	1.79e-291	11001/11003	DCX	-0.286	2.57e-205	8097/11003	DMRTA1	0.262	1.89e-171	10576/11003	ZBTB8B	-0.291	4.34e-212	10122/11003
SPTBN4	-0.291	4.54e-212	10990/11003	B3GAT1	-0.244	3.08e-147	10928/11003	SDCBP2	0.338	2e-291	11003/11003	PLTP	-0.286	4.01e-205	11003/11003	TMEM127	0.262	2.09e-171	11003/11003	SPTBN4	-0.291	4.54e-212	10990/11003
DCTN5	-0.291	5.52e-212	11003/11003	LRRN3	-0.243	3.17e-147	10907/11003	CDH26	0.338	1.44e-290	10955/11003	DARS	-0.286	4.23e-205	11003/11003	BAG6	0.262	2.4e-171	11003/11003	DCTN5	-0.291	5.52e-212	11003/11003
BEX1	-0.291	9.1e-212	10323/11003	C6ORF52	-0.243	3.72e-147	10949/11003	LARP1B	0.338	2.05e-290	11003/11003	ADAM11	-0.286	4.34e-205	10971/11003	CDKN1A	0.262	2.49e-171	11003/11003	BEX1	-0.291	9.1e-212	10323/11003
PHF21B	-0.29	1.1e-211	9700/11003	MSL1	-0.243	3.83e-147	11003/11003	PDE9A	0.338	2.96e-290	11003/11003	FAM156A	-0.286	5.47e-205	10823/11003	ARID3C	0.262	3.38e-171	10254/11003	PHF21B	-0.29	1.1e-211	9700/11003
ZNF571	-0.29	1.25e-211	11001/11003	RP11-136C24.3	-0.243	4.62e-147	9165/11003	COPG1	0.338	3.62e-290	11003/11003	PDZD7	-0.286	6.59e-205	10997/11003	GALT	0.262	4.14e-171	11003/11003	ZNF571	-0.29	1.25e-211	11001/11003
RP11-277P12.6	-0.29	1.3e-211	3028/11003	NELL2	-0.243	5.51e-147	10969/11003	HERPUD1	0.337	1.37e-289	11003/11003	POLR3D	-0.286	7.08e-205	11003/11003	CYP2B6	0.262	9.04e-171	7104/11003	RP11-277P12.6	-0.29	1.3e-211	3028/11003
LRRC4B	-0.29	1.64e-211	10991/11003	TECTA	-0.243	5.65e-147	10973/11003	SPON2	0.337	2.63e-289	11003/11003	TBCB	-0.286	2e-204	11003/11003	SDS	0.262	1.17e-170	11002/11003	LRRC4B	-0.29	1.64e-211	10991/11003
FRRS1L	-0.29	2.2e-211	9609/11003	TRO	-0.243	7.59e-147	11003/11003	KAZALD1	0.337	3.86e-289	10998/11003	ATP2B3	-0.285	3.59e-204	8571/11003	CLN6	0.262	1.49e-170	11003/11003	FRRS1L	-0.29	2.2e-211	9609/11003
KCNAB3	-0.29	2.45e-211	10998/11003	PACSIN1	-0.243	1.13e-146	10954/11003	RAB20	0.337	2.86e-288	11003/11003	C12ORF43	-0.285	3.66e-204	11003/11003	AKR1B10	0.261	2.23e-170	10083/11003	KCNAB3	-0.29	2.45e-211	10998/11003
NR2E1	-0.29	6.06e-211	7316/11003	ARMC12	-0.243	1.19e-146	10768/11003	POU5F1B	0.336	5.63e-288	10885/11003	ZKSCAN2	-0.285	4.46e-204	11003/11003	RBP4	0.261	5e-170	10729/11003	NR2E1	-0.29	6.06e-211	7316/11003
CCDC88A	-0.29	1.62e-210	11003/11003	PSPC1	-0.243	1.28e-146	11003/11003	DUS1L	0.336	6.18e-288	11003/11003	FAM182B	-0.285	5.21e-204	10801/11003	CXCL2	0.261	1.11e-169	10971/11003	CCDC88A	-0.29	1.62e-210	11003/11003
CENPQ	-0.29	2.64e-210	11003/11003	ZNF397	-0.243	1.41e-146	11003/11003	SH3BP4	0.336	1.11e-287	11001/11003	LLNLF-187D8.1	-0.285	1.06e-203	6385/11003	CLPTM1	0.261	1.19e-169	11003/11003	CENPQ	-0.29	2.64e-210	11003/11003
LY6H	-0.289	3.59e-210	10607/11003	SLC25A29	-0.243	1.58e-146	11003/11003	TNS4	0.336	1.84e-287	10523/11003	LRRC37B	-0.285	1.28e-203	11003/11003	TALDO1	0.261	1.35e-169	11003/11003	LY6H	-0.289	3.59e-210	10607/11003
DTX3	-0.289	5.67e-210	11003/11003	SMIM13	-0.243	1.77e-146	11003/11003	NPNT	0.336	2e-287	10997/11003	NKIRAS1	-0.285	1.37e-203	11003/11003	ORAI1	0.261	1.94e-169	11003/11003	DTX3	-0.289	5.67e-210	11003/11003
XKR4	-0.289	6.15e-210	9742/11003	CMTM5	-0.243	3.65e-146	8809/11003	ENPP4	0.336	2.54e-287	11000/11003	PAIP2	-0.285	1.74e-203	11003/11003	OGFOD3	0.261	1.94e-169	11003/11003	XKR4	-0.289	6.15e-210	9742/11003
LPAR4	-0.289	8.79e-210	10222/11003	ZNF445	-0.243	3.96e-146	11003/11003	MAGI3	0.336	2.78e-287	11003/11003	KIAA1586	-0.285	3.35e-203	11003/11003	GORASP2	0.261	2.56e-169	11003/11003	LPAR4	-0.289	8.79e-210	10222/11003
ZNF2	-0.289	9.04e-210	11003/11003	RPRD1A	-0.243	4.13e-146	11003/11003	METAP1	0.336	7.67e-287	11003/11003	LCTL	-0.285	3.56e-203	10845/11003	ELOVL1	0.261	2.56e-169	11003/11003	ZNF2	-0.289	9.04e-210	11003/11003
DCP2	-0.289	1.25e-209	11003/11003	DLGAP3	-0.243	4.75e-146	10989/11003	MCTP2	0.336	1.09e-286	10992/11003	PTPRN	-0.285	3.6e-203	10681/11003	STEAP3	0.261	2.77e-169	11003/11003	DCP2	-0.289	1.25e-209	11003/11003
PRUNE2	-0.289	1.9e-209	11002/11003	TSC22D4	-0.243	4.96e-146	11003/11003	PRKCZ	0.336	1.6e-286	11003/11003	RNFT2	-0.285	4.87e-203	11003/11003	PLIN5	0.261	3.12e-169	10954/11003	PRUNE2	-0.289	1.9e-209	11002/11003
LRRC34	-0.289	2.14e-209	10994/11003	FRRS1L	-0.242	5.51e-146	9609/11003	DNAH5	0.335	2.39e-286	10913/11003	ADGRL3	-0.285	5.25e-203	10923/11003	ATP1A1	0.261	3.48e-169	11003/11003	LRRC34	-0.289	2.14e-209	10994/11003
SLC17A7	-0.289	2.39e-209	10914/11003	KCNIP2	-0.242	5.59e-146	10998/11003	PGM3	0.335	5.56e-286	11003/11003	CAMK2N2	-0.285	5.98e-203	10887/11003	ACAA1	0.261	3.95e-169	11003/11003	SLC17A7	-0.289	2.39e-209	10914/11003
NEGR1	-0.289	2.41e-209	10941/11003	FAM19A3	-0.242	6.33e-146	9965/11003	ECHDC2	0.335	8.95e-286	11003/11003	TMX2-CTNND1	-0.284	9.91e-203	4346/11003	PCBD1	0.26	5.17e-169	11003/11003	NEGR1	-0.289	2.41e-209	10941/11003
FEZF2	-0.289	4.17e-209	3478/11003	KPTN	-0.242	9.36e-146	11003/11003	MAGI1	0.335	1.38e-285	10991/11003	PPT2-EGFL8	-0.284	1.79e-202	11002/11003	TM4SF1	0.26	5.22e-169	11002/11003	FEZF2	-0.289	4.17e-209	3478/11003
LDOC1L	-0.289	4.58e-209	11003/11003	CALHM2	-0.242	9.85e-146	11003/11003	C1ORF168	0.335	2.15e-285	9677/11003	ATF7IP	-0.284	2.83e-202	11003/11003	RP11-125O5.2	0.26	7.68e-169	1297/11003	LDOC1L	-0.289	4.58e-209	11003/11003
DCK	-0.289	5.15e-209	11003/11003	TBX1	-0.242	1.23e-145	10816/11003	ADAM2	0.335	3.52e-285	3446/11003	LYST	-0.284	3.96e-202	11003/11003	PPCS	0.26	1e-168	11003/11003	DCK	-0.289	5.15e-209	11003/11003
DDHD2	-0.288	1.01e-208	11003/11003	COL11A2	-0.242	1.34e-145	10996/11003	GCOM1	0.335	3.55e-285	10016/11003	SCNN1D	-0.284	4.03e-202	11000/11003	SLC25A1	0.26	1.49e-168	11003/11003	DDHD2	-0.288	1.01e-208	11003/11003
B3GALT1	-0.288	1.08e-208	10228/11003	C1ORF52	-0.242	2.75e-145	11003/11003	RAB3B	0.335	3.88e-285	10938/11003	ELAVL4	-0.284	4.2e-202	10503/11003	SLC12A7	0.26	1.73e-168	11003/11003	B3GALT1	-0.288	1.08e-208	10228/11003
NKX2-2	-0.288	1.26e-208	6062/11003	C12ORF57	-0.242	3.24e-145	11003/11003	TRIM40	0.335	3.96e-285	4659/11003	MKRN3	-0.284	4.88e-202	9071/11003	STIM1	0.26	2.04e-168	11003/11003	NKX2-2	-0.288	1.26e-208	6062/11003
CNTNAP4	-0.288	1.35e-208	7072/11003	COPG2	-0.242	4.36e-145	11003/11003	XK	0.335	4.04e-285	10931/11003	TYMS	-0.284	6.63e-202	11003/11003	GRWD1	0.26	2.24e-168	11003/11003	CNTNAP4	-0.288	1.35e-208	7072/11003
GPR179	-0.288	1.37e-208	10334/11003	TMEFF1	-0.241	1.13e-144	8039/11003	SULT1B1	0.335	4.66e-285	10888/11003	HSF2	-0.284	1.03e-201	11003/11003	ECE1	0.26	2.61e-168	11003/11003	GPR179	-0.288	1.37e-208	10334/11003
TSNAXIP1	-0.288	1.43e-208	10996/11003	VPS26B	-0.241	1.31e-144	11003/11003	PMEPA1	0.335	5.12e-285	11002/11003	HRH2	-0.284	1.3e-201	10839/11003	TNFRSF10B	0.26	2.67e-168	11003/11003	TSNAXIP1	-0.288	1.43e-208	10996/11003
CTNNA3	-0.288	1.85e-208	10105/11003	ASTN1	-0.241	2.19e-144	9995/11003	SDR42E1	0.335	6.54e-285	10855/11003	MYT1	-0.284	1.44e-201	10561/11003	CYP4A11	0.26	3.38e-168	7989/11003	CTNNA3	-0.288	1.85e-208	10105/11003
ZNF527	-0.288	1.91e-208	11003/11003	MED27	-0.241	2.34e-144	11003/11003	SQRDL	0.335	8.73e-285	11003/11003	TUB	-0.284	1.67e-201	10984/11003	GPAA1	0.26	3.84e-168	11003/11003	ZNF527	-0.288	1.91e-208	11003/11003
DNM1	-0.288	5.42e-208	11003/11003	RBM10	-0.241	3.1e-144	11003/11003	EPHX2	0.335	1.01e-284	11003/11003	GIT1	-0.283	3.43e-201	11003/11003	SFN	0.26	4e-168	10970/11003	DNM1	-0.288	5.42e-208	11003/11003
FKTN	-0.288	8.15e-208	11003/11003	SCRG1	-0.241	3.16e-144	10457/11003	GPR35	0.335	1.33e-284	11002/11003	SEMA6B	-0.283	3.46e-201	11003/11003	CYP4F3	0.26	6.82e-168	10508/11003	FKTN	-0.288	8.15e-208	11003/11003
HMGB1	-0.288	8.35e-208	11003/11003	PHF2	-0.241	3.96e-144	11003/11003	ETS2	0.334	2.56e-284	11003/11003	PTPRA	-0.283	3.49e-201	11003/11003	ASS1	0.26	8.54e-168	11001/11003	HMGB1	-0.288	8.35e-208	11003/11003
MAPRE1	-0.288	8.7e-208	11003/11003	USP48	-0.241	5.5e-144	11003/11003	CTDSPL	0.334	5.26e-284	11003/11003	CTDNEP1	-0.283	4.98e-201	11003/11003	RDH12	0.259	9.06e-168	10941/11003	MAPRE1	-0.288	8.7e-208	11003/11003
TMIGD3	-0.288	9.51e-208	11001/11003	CA14	-0.241	6.07e-144	10992/11003	AQP3	0.334	6.52e-284	11000/11003	SMARCD3	-0.283	6.82e-201	11003/11003	TBC1D22A	0.259	1.23e-167	11003/11003	TMIGD3	-0.288	9.51e-208	11001/11003
SMARCAD1	-0.288	9.88e-208	11003/11003	FBXO32	-0.241	6.54e-144	11003/11003	SLC30A4	0.334	1.22e-283	11003/11003	PCYT1B	-0.283	6.97e-201	10591/11003	PDXDC1	0.259	1.41e-167	11003/11003	SMARCAD1	-0.288	9.88e-208	11003/11003
OPHN1	-0.288	1.05e-207	11001/11003	ALK	-0.241	6.71e-144	10462/11003	MMP7	0.334	5.17e-283	10590/11003	KCNA2	-0.283	7.63e-201	9478/11003	OCLN	0.259	1.62e-167	10956/11003	OPHN1	-0.288	1.05e-207	11001/11003
CARF	-0.288	2.27e-207	11003/11003	TET1	-0.241	7.91e-144	10997/11003	FNBP1L	0.334	7.33e-283	11003/11003	LGALS1	-0.283	9.12e-201	11003/11003	TMUB1	0.259	2.05e-167	11003/11003	CARF	-0.288	2.27e-207	11003/11003
SHISA9	-0.288	2.51e-207	9635/11003	SIN3B	-0.241	8.19e-144	11003/11003	AFTPH	0.333	1.33e-282	11003/11003	TNR	-0.283	9.63e-201	9852/11003	RXRA	0.259	3.18e-167	11003/11003	SHISA9	-0.288	2.51e-207	9635/11003
PABPC5	-0.288	2.73e-207	10726/11003	ZNF354C	-0.241	9.39e-144	10997/11003	SLC2A10	0.333	1.92e-282	10999/11003	CMTR1	-0.283	1e-200	11003/11003	TES	0.259	5.81e-167	11003/11003	PABPC5	-0.288	2.73e-207	10726/11003
CCDC66	-0.287	4.4e-207	11003/11003	UNC5A	-0.241	1.07e-143	10867/11003	GPD1L	0.333	2.28e-282	11003/11003	DNAJC6	-0.283	1.09e-200	10990/11003	RNF149	0.259	7.05e-167	11003/11003	CCDC66	-0.287	4.4e-207	11003/11003
DCUN1D2	-0.287	4.72e-207	11003/11003	UNK	-0.241	1.07e-143	11003/11003	CDCP1	0.333	6.81e-282	11001/11003	RNF166	-0.283	1.21e-200	11003/11003	ESRRA	0.259	8.22e-167	11003/11003	DCUN1D2	-0.287	4.72e-207	11003/11003
CYP2U1	-0.287	6.14e-207	11003/11003	EIF2B4	-0.241	1.07e-143	11003/11003	PPFIBP2	0.333	7.24e-282	11003/11003	MAPRE2	-0.283	1.24e-200	11003/11003	ABCC2	0.259	9.79e-167	10990/11003	CYP2U1	-0.287	6.14e-207	11003/11003
SNAP25	-0.287	6.67e-207	10796/11003	FIP1L1	-0.241	1.28e-143	11003/11003	GSDMB	0.333	9.5e-282	11002/11003	FAM196B	-0.283	1.32e-200	9191/11003	SLC16A11	0.259	1.08e-166	10962/11003	SNAP25	-0.287	6.67e-207	10796/11003
SRGAP3	-0.287	8.37e-207	11003/11003	PHLPP1	-0.24	2.18e-143	11003/11003	SPR	0.332	1.01e-280	11002/11003	OLIG1	-0.283	1.48e-200	8709/11003	AKR1C2	0.259	1.32e-166	10962/11003	SRGAP3	-0.287	8.37e-207	11003/11003
ERBB4	-0.287	8.42e-207	9995/11003	RCN2	-0.24	2.45e-143	11003/11003	RP11-1012A1.4	0.332	1.51e-280	9128/11003	CYTH4	-0.283	2.47e-200	11003/11003	DHCR7	0.259	1.38e-166	11003/11003	ERBB4	-0.287	8.42e-207	9995/11003
KATNAL1	-0.287	1.6e-206	11003/11003	C11ORF84	-0.24	4.29e-143	11003/11003	CD164	0.332	2.07e-280	11003/11003	FOXG1	-0.283	3.49e-200	6742/11003	SPINK1	0.259	1.59e-166	9632/11003	KATNAL1	-0.287	1.6e-206	11003/11003
RIMS4	-0.287	1.69e-206	9786/11003	ELOVL5	-0.24	4.37e-143	11003/11003	C11ORF53	0.332	1.06e-279	7686/11003	NPHP3-ACAD11	-0.283	3.72e-200	8127/11003	HSPG2	0.259	1.74e-166	11003/11003	RIMS4	-0.287	1.69e-206	9786/11003
GDF9	-0.287	4.6e-206	10972/11003	CDC42SE1	-0.24	5.41e-143	11003/11003	PPCS	0.331	4.14e-279	11003/11003	COL20A1	-0.282	5.67e-200	8481/11003	MAGIX	0.258	5.31e-166	11003/11003	GDF9	-0.287	4.6e-206	10972/11003
ZNF491	-0.287	5.15e-206	10982/11003	CDH10	-0.24	5.93e-143	7075/11003	ELOVL7	0.331	6.72e-279	10997/11003	GPC2	-0.282	6.84e-200	10981/11003	CLCF1	0.258	1.3e-165	11002/11003	ZNF491	-0.287	5.15e-206	10982/11003
CERS1	-0.287	7.29e-206	10633/11003	PACS1	-0.24	6.77e-143	11003/11003	SLC12A8	0.331	3.13e-278	11002/11003	SLC2A5	-0.282	7.28e-200	10996/11003	SERPINE1	0.258	1.53e-165	11003/11003	CERS1	-0.287	7.29e-206	10633/11003
SCRN1	-0.286	1.01e-205	11003/11003	GRIK4	-0.24	8.43e-143	10822/11003	TMTC4	0.331	7.57e-278	11003/11003	SLC17A7	-0.282	1.07e-199	10914/11003	RPS6KA3	0.258	3.21e-165	11003/11003	SCRN1	-0.286	1.01e-205	11003/11003
DLG4	-0.286	1.48e-205	11003/11003	DRP2	-0.24	8.48e-143	10640/11003	OSBP	0.331	1.71e-277	11003/11003	SULT4A1	-0.282	1.2e-199	9828/11003	DEDD2	0.257	7.07e-165	11003/11003	DLG4	-0.286	1.48e-205	11003/11003
GPR85	-0.286	1.53e-205	10996/11003	KIAA2022	-0.24	1.31e-142	10307/11003	SDC4	0.33	4.75e-277	11003/11003	SFXN3	-0.282	2e-199	11003/11003	CMTM6	0.257	7.24e-165	11003/11003	GPR85	-0.286	1.53e-205	10996/11003
FEZ1	-0.286	1.97e-205	11001/11003	LDB1	-0.24	1.94e-142	11003/11003	KLK11	0.33	5.9e-277	8967/11003	CEP68	-0.282	2e-199	11003/11003	COASY	0.257	8.73e-165	11003/11003	FEZ1	-0.286	1.97e-205	11001/11003
KLHL4	-0.286	2.16e-205	10659/11003	RP11-795F19.5	-0.24	1.98e-142	10878/11003	SEC23IP	0.33	1.6e-276	11003/11003	SEPT3	-0.282	2.51e-199	10993/11003	ELMO3	0.257	1.7e-164	11003/11003	KLHL4	-0.286	2.16e-205	10659/11003
TSC1	-0.286	3.33e-205	11003/11003	MTA3	-0.24	2.17e-142	11003/11003	CFAP69	0.33	2.22e-276	10998/11003	ZFP90	-0.282	4.39e-199	11003/11003	SOCS3	0.257	1.75e-164	11003/11003	TSC1	-0.286	3.33e-205	11003/11003
SLC25A48	-0.286	3.36e-205	9847/11003	NUP133	-0.239	2.48e-142	11003/11003	OSBPL2	0.33	2.52e-276	11003/11003	KDM2B	-0.282	7.41e-199	11003/11003	MVP	0.257	1.89e-164	11003/11003	SLC25A48	-0.286	3.36e-205	9847/11003
TECTA	-0.286	3.56e-205	10973/11003	LHX2	-0.239	2.68e-142	10170/11003	GPBP1L1	0.33	4.68e-276	11003/11003	L1CAM	-0.282	8.78e-199	10965/11003	ATG101	0.257	2.07e-164	11003/11003	TECTA	-0.286	3.56e-205	10973/11003
VPS50	-0.286	3.87e-205	11003/11003	SEZ6	-0.239	3.06e-142	10067/11003	RNF103	0.33	6.99e-276	11003/11003	P2RY12	-0.282	1.11e-198	10480/11003	IER3	0.257	2.51e-164	11001/11003	VPS50	-0.286	3.87e-205	11003/11003
MARCH1	-0.286	3.88e-205	11002/11003	NT5M	-0.239	3.63e-142	11002/11003	ARHGAP6	0.33	8.22e-276	10998/11003	RTP5	-0.282	1.29e-198	8441/11003	DDRGK1	0.257	2.58e-164	11003/11003	MARCH1	-0.286	3.88e-205	11002/11003
TNRC6C	-0.286	5.22e-205	11003/11003	FNDC5	-0.239	7.33e-142	10986/11003	MAB21L3	0.33	8.39e-276	9608/11003	CD33	-0.281	2.52e-198	11001/11003	FLNB	0.257	5.42e-164	11003/11003	TNRC6C	-0.286	5.22e-205	11003/11003
KCNN1	-0.286	5.38e-205	10850/11003	INPP5F	-0.239	8.41e-142	11003/11003	CXCL17	0.33	9.23e-276	9673/11003	SIRT2	-0.281	3.2e-198	11003/11003	LNX2	0.256	1e-163	11003/11003	KCNN1	-0.286	5.38e-205	10850/11003
AKAP6	-0.286	1.51e-204	11002/11003	SDK2	-0.239	9.52e-142	10983/11003	AUH	0.329	3.2e-275	11003/11003	TMEFF1	-0.281	4.35e-198	8039/11003	CC2D1B	0.256	1.51e-163	11003/11003	AKAP6	-0.286	1.51e-204	11002/11003
GPATCH2L	-0.286	1.84e-204	11003/11003	CASQ1	-0.239	1.12e-141	10770/11003	MST1R	0.329	1.21e-274	11001/11003	TECTA	-0.281	4.78e-198	10973/11003	NUGGC	0.256	4.16e-163	10682/11003	GPATCH2L	-0.286	1.84e-204	11003/11003
ELAVL2	-0.286	2.62e-204	10317/11003	KCNC1	-0.239	1.18e-141	10078/11003	CA13	0.329	1.73e-274	11002/11003	MAG	-0.281	5.83e-198	8835/11003	ANPEP	0.256	9.4e-163	11003/11003	ELAVL2	-0.286	2.62e-204	10317/11003
DZANK1	-0.285	5.4e-204	11003/11003	CMTM3	-0.239	1.49e-141	11003/11003	ANTXR2	0.328	2.52e-273	11003/11003	ZNF365	-0.281	6.56e-198	10822/11003	CLIC1	0.256	9.73e-163	11003/11003	DZANK1	-0.285	5.4e-204	11003/11003
ARHGDIG	-0.285	6.72e-204	9885/11003	CTNNA2	-0.239	2.03e-141	9231/11003	ODAM	0.328	3.34e-273	7396/11003	ZFP92	-0.281	7.85e-198	10986/11003	PPIC	0.255	1.57e-162	10991/11003	ARHGDIG	-0.285	6.72e-204	9885/11003
DCAF16	-0.285	6.83e-204	11003/11003	SPATC1L	-0.239	2.06e-141	10988/11003	BOK	0.328	7.45e-273	11003/11003	CAMK2A	-0.281	9.05e-198	10565/11003	PLGLB1	0.255	1.62e-162	10174/11003	DCAF16	-0.285	6.83e-204	11003/11003
MAP6D1	-0.285	1.17e-203	11003/11003	SMYD3	-0.239	2.78e-141	11003/11003	MARK2	0.328	8.06e-273	11003/11003	SLC8A3	-0.281	1.11e-197	10042/11003	HOMER2	0.255	2.09e-162	11002/11003	MAP6D1	-0.285	1.17e-203	11003/11003
LRIT2	-0.285	1.39e-203	5543/11003	ROPN1B	-0.239	3.27e-141	10230/11003	SYAP1	0.328	1.14e-272	11003/11003	NCAN	-0.281	1.12e-197	8904/11003	ERO1A	0.255	2.36e-162	11003/11003	LRIT2	-0.285	1.39e-203	5543/11003
TRIM67	-0.285	1.83e-203	10589/11003	LRRC14	-0.239	3.86e-141	11003/11003	STK39	0.328	1.39e-272	11003/11003	VWCE	-0.281	1.16e-197	10994/11003	SERPINF1	0.255	2.85e-162	11003/11003	TRIM67	-0.285	1.83e-203	10589/11003
APLP1	-0.285	2.19e-203	11001/11003	ABCC8	-0.238	4.69e-141	9758/11003	PHOSPHO2	0.328	1.9e-272	11000/11003	ZNF521	-0.281	1.6e-197	11000/11003	TGIF1	0.255	4.24e-162	11003/11003	APLP1	-0.285	2.19e-203	11001/11003
RGMA	-0.285	3e-203	10998/11003	VHL	-0.238	7.27e-141	11003/11003	PIP5K1B	0.327	7.87e-272	10985/11003	LRRN3	-0.281	2.07e-197	10907/11003	ATP13A3	0.255	4.45e-162	11003/11003	RGMA	-0.285	3e-203	10998/11003
PDE6D	-0.285	3.54e-203	11003/11003	ZNF707	-0.238	9.45e-141	11003/11003	SSTR1	0.327	8.19e-272	10340/11003	EFCAB7	-0.281	2.15e-197	11003/11003	PRKCSH	0.255	6.36e-162	11003/11003	PDE6D	-0.285	3.54e-203	11003/11003
CACNG4	-0.285	4.05e-203	10630/11003	ZNF7	-0.238	1.04e-140	11003/11003	TMEM54	0.327	1.07e-271	10975/11003	FAM181B	-0.281	2.42e-197	10275/11003	HPS1	0.255	9.44e-162	11003/11003	CACNG4	-0.285	4.05e-203	10630/11003
KLHL7	-0.285	4.5e-203	11003/11003	GSG1L	-0.238	1.37e-140	9081/11003	ARHGAP27	0.327	1.5e-271	11003/11003	FAM92A	-0.281	4.24e-197	11003/11003	LIPG	0.255	1.05e-161	10979/11003	KLHL7	-0.285	4.5e-203	11003/11003
ZNF862	-0.285	6.01e-203	11003/11003	UNC80	-0.238	1.5e-140	10303/11003	LRP10	0.327	1.93e-271	11003/11003	ZDHHC22	-0.28	5.12e-197	7408/11003	GLS2	0.255	1.63e-161	10859/11003	ZNF862	-0.285	6.01e-203	11003/11003
ST8SIA3	-0.284	2.34e-202	5625/11003	C3ORF14	-0.238	2.46e-140	10974/11003	C4BPB	0.327	2.35e-271	10046/11003	RIMS4	-0.28	5.28e-197	9786/11003	CAV2	0.254	3.21e-161	11001/11003	ST8SIA3	-0.284	2.34e-202	5625/11003
RASA4	-0.284	2.62e-202	10953/11003	DCAKD	-0.238	3.14e-140	11003/11003	FUT6	0.326	2.39e-270	9709/11003	CAND2	-0.28	7.32e-197	10998/11003	IL22RA1	0.254	3.33e-161	10605/11003	RASA4	-0.284	2.62e-202	10953/11003
CPT1C	-0.284	5.15e-202	11001/11003	NTNG2	-0.238	3.22e-140	10995/11003	FAM160A1	0.326	3e-270	10854/11003	ASIC3	-0.28	8.25e-197	11000/11003	ENPP7	0.254	4.14e-161	7506/11003	CPT1C	-0.284	5.15e-202	11001/11003
FNDC9	-0.284	5.53e-202	7693/11003	ITIH6	-0.238	4.75e-140	7966/11003	VPS37C	0.326	5.02e-270	11003/11003	ACTL6B	-0.28	9.43e-197	7291/11003	GOLPH3	0.254	5.25e-161	11003/11003	FNDC9	-0.284	5.53e-202	7693/11003
HNRNPH3	-0.284	5.75e-202	11003/11003	KCNK2	-0.237	8.77e-140	10121/11003	GCC2	0.326	1e-269	11003/11003	METTL6	-0.28	1.31e-196	11003/11003	CDC42EP1	0.254	1.02e-160	11003/11003	HNRNPH3	-0.284	5.75e-202	11003/11003
ZNF785	-0.284	7.3e-202	11003/11003	SRR	-0.237	9.61e-140	11003/11003	VAMP8	0.326	2.56e-269	11003/11003	C1QTNF4	-0.28	3.29e-196	10700/11003	TOM1L1	0.254	1.39e-160	11003/11003	ZNF785	-0.284	7.3e-202	11003/11003
MAG	-0.284	1.09e-201	8835/11003	NUDT17	-0.237	1.2e-139	11001/11003	PLIN5	0.326	5.09e-269	10954/11003	GBX2	-0.28	3.69e-196	8678/11003	IDE	0.254	1.52e-160	11003/11003	MAG	-0.284	1.09e-201	8835/11003
AMOT	-0.284	1.14e-201	11002/11003	ZNF426	-0.237	1.82e-139	11003/11003	ARHGEF35	0.326	9.71e-269	10656/11003	USP51	-0.28	3.96e-196	10995/11003	MAN2B1	0.254	4.54e-160	11003/11003	AMOT	-0.284	1.14e-201	11002/11003
KLRC4-KLRK1	-0.284	1.32e-201	8934/11003	ZNF543	-0.237	2.75e-139	11003/11003	HOXA11	0.326	1.08e-268	9823/11003	TMEM155	-0.28	5.35e-196	9895/11003	IRF7	0.254	5.15e-160	11003/11003	KLRC4-KLRK1	-0.284	1.32e-201	8934/11003
DLGAP1	-0.284	1.75e-201	10920/11003	NBPF14	-0.237	4.91e-139	11003/11003	GALNT5	0.325	1.45e-268	10691/11003	AFF2	-0.28	8.51e-196	10765/11003	TNIP2	0.253	6.55e-160	11003/11003	DLGAP1	-0.284	1.75e-201	10920/11003
GPALPP1	-0.284	1.99e-201	11003/11003	HNRNPDL	-0.237	9.57e-139	11003/11003	MFSD4A	0.325	1.84e-268	11002/11003	AIF1	-0.28	9.09e-196	11003/11003	GSTA1	0.253	7.3e-160	9407/11003	GPALPP1	-0.284	1.99e-201	11003/11003
ENOPH1	-0.284	2.34e-201	11003/11003	DPYSL5	-0.236	1.14e-138	8612/11003	GATA2	0.325	2.63e-268	11003/11003	TPST1	-0.28	1.07e-195	11003/11003	A1CF	0.253	9.24e-160	8491/11003	ENOPH1	-0.284	2.34e-201	11003/11003
GBAS	-0.284	2.58e-201	11003/11003	ZNF286A	-0.236	1.28e-138	11003/11003	DEFB132	0.325	4.3e-268	3137/11003	LDHB	-0.28	1.24e-195	11003/11003	NPLOC4	0.253	1e-159	11003/11003	GBAS	-0.284	2.58e-201	11003/11003
TMED8	-0.283	3.97e-201	11003/11003	SNAP91	-0.236	1.63e-138	9314/11003	TMEM168	0.325	8.07e-268	11003/11003	SPRED3	-0.279	1.44e-195	10997/11003	SERTAD1	0.253	2.98e-159	11003/11003	TMED8	-0.283	3.97e-201	11003/11003
ZNF736	-0.283	4.3e-201	11002/11003	ICA1L	-0.236	3.41e-138	11003/11003	GNA14	0.325	8.14e-268	10998/11003	SLITRK1	-0.279	1.71e-195	5751/11003	RDH10	0.253	3.57e-159	11003/11003	ZNF736	-0.283	4.3e-201	11002/11003
SLC8A2	-0.283	5.03e-201	10603/11003	KDM4D	-0.236	3.55e-138	10997/11003	MICALCL	0.325	1.57e-267	10852/11003	GPSM1	-0.279	1.74e-195	11003/11003	CTSH	0.253	4.97e-159	11003/11003	SLC8A2	-0.283	5.03e-201	10603/11003
ZSCAN30	-0.283	5.75e-201	11003/11003	EPHA5	-0.236	4.34e-138	8010/11003	P4HB	0.325	1.82e-267	11003/11003	HSPB2	-0.279	1.88e-195	10892/11003	PRDX6	0.253	5.8e-159	11003/11003	ZSCAN30	-0.283	5.75e-201	11003/11003
IL9	-0.283	8.3e-201	2225/11003	ATP6V0E2	-0.236	4.64e-138	11003/11003	CLMN	0.325	2.01e-267	11003/11003	BTF3L4	-0.279	3.25e-195	11003/11003	CD55	0.253	6.5e-159	11003/11003	IL9	-0.283	8.3e-201	2225/11003
NOVA2	-0.283	9.68e-201	10999/11003	ZNF382	-0.236	4.65e-138	10997/11003	VILL	0.325	5.16e-267	11003/11003	C16ORF86	-0.279	8.1e-195	11002/11003	GNPNAT1	0.253	8.67e-159	11003/11003	NOVA2	-0.283	9.68e-201	10999/11003
TMEM35A	-0.283	1.42e-200	10468/11003	UNKL	-0.236	7.04e-138	11003/11003	DUOX2	0.324	6.43e-267	10866/11003	MARCH1	-0.279	8.47e-195	11002/11003	SLC43A3	0.253	9.7e-159	11003/11003	TMEM35A	-0.283	1.42e-200	10468/11003
SH3GL3	-0.283	1.46e-200	9027/11003	TMEM25	-0.236	7.06e-138	11003/11003	STT3A	0.324	1.44e-266	11003/11003	RHBDL3	-0.279	1.15e-194	10921/11003	SLC4A2	0.252	1.24e-158	11003/11003	SH3GL3	-0.283	1.46e-200	9027/11003
PPFIA2	-0.283	1.66e-200	10558/11003	ARMCX1	-0.236	7.08e-138	11002/11003	CISD3	0.324	1.71e-266	11003/11003	STON2	-0.279	1.2e-194	11003/11003	SLCO1B3	0.252	1.79e-158	5744/11003	PPFIA2	-0.283	1.66e-200	10558/11003
RUNDC3A	-0.283	2.35e-200	10974/11003	FOXK2	-0.236	9.59e-138	11003/11003	OMA1	0.324	1.51e-265	11003/11003	LIMK1	-0.279	1.39e-194	11003/11003	MYL12B	0.252	2.36e-158	11003/11003	RUNDC3A	-0.283	2.35e-200	10974/11003
NAP1L5	-0.283	2.66e-200	11003/11003	C17ORF49	-0.236	1.13e-137	11002/11003	ACAD8	0.324	2.58e-265	11003/11003	ABCA1	-0.279	1.8e-194	11003/11003	TNFRSF10A	0.252	2.63e-158	11003/11003	NAP1L5	-0.283	2.66e-200	11003/11003
ZNF559-ZNF177	-0.283	3.18e-200	10737/11003	KCTD1	-0.236	1.19e-137	11003/11003	NXPE1	0.324	2.89e-265	6422/11003	CA11	-0.279	1.87e-194	11003/11003	ARHGEF35	0.252	2.85e-158	10656/11003	ZNF559-ZNF177	-0.283	3.18e-200	10737/11003
KIAA1549	-0.283	3.22e-200	11002/11003	AKT1	-0.235	1.82e-137	11003/11003	HACD2	0.323	3.4e-265	11003/11003	ADGRB3	-0.279	2.01e-194	10196/11003	UPB1	0.252	3.06e-158	10762/11003	KIAA1549	-0.283	3.22e-200	11002/11003
CNR1	-0.283	5.74e-200	10721/11003	S100PBP	-0.235	1.87e-137	11003/11003	RFPL2	0.323	3.78e-265	9192/11003	HMG20A	-0.279	2.39e-194	11003/11003	RETSAT	0.252	3.77e-158	11003/11003	CNR1	-0.283	5.74e-200	10721/11003
ZNF621	-0.282	1.06e-199	11003/11003	GRK3	-0.235	2.32e-137	11003/11003	CCL24	0.323	5.83e-265	9562/11003	LYSMD1	-0.279	2.44e-194	11003/11003	MAL2	0.252	5.13e-158	10826/11003	ZNF621	-0.282	1.06e-199	11003/11003
NRCAM	-0.282	1.3e-199	10989/11003	TLE3	-0.235	2.42e-137	11003/11003	FAM135A	0.323	7.91e-265	11003/11003	GRID2	-0.278	5.52e-194	7047/11003	USB1	0.252	1.39e-157	11003/11003	NRCAM	-0.282	1.3e-199	10989/11003
GSTM2	-0.282	1.62e-199	11003/11003	RGMB	-0.235	2.44e-137	11002/11003	FOLH1	0.323	7.98e-265	10929/11003	ZFHX4	-0.278	5.69e-194	10968/11003	IL1RL2	0.252	2.09e-157	10843/11003	GSTM2	-0.282	1.62e-199	11003/11003
POLA1	-0.282	1.75e-199	11003/11003	SLC12A5	-0.235	4.34e-137	10983/11003	PPP3CA	0.323	9.65e-265	11003/11003	DGKI	-0.278	6.82e-194	10969/11003	LAMC2	0.252	2.24e-157	10917/11003	POLA1	-0.282	1.75e-199	11003/11003
CAMLG	-0.282	1.84e-199	11003/11003	JAKMIP3	-0.235	5.92e-137	10831/11003	STT3B	0.323	1.02e-264	11003/11003	KIF6	-0.278	7.83e-194	10862/11003	TXNDC5	0.251	2.5e-157	10989/11003	CAMLG	-0.282	1.84e-199	11003/11003
SCN2B	-0.282	3.02e-199	10111/11003	TUBGCP5	-0.235	8.34e-137	11003/11003	DNASE2B	0.323	2.97e-264	9688/11003	TERF2IP	-0.278	8.52e-194	11003/11003	DDI2	0.251	2.9e-157	11003/11003	SCN2B	-0.282	3.02e-199	10111/11003
NPAS3	-0.282	4.32e-199	10892/11003	FMN2	-0.235	9.38e-137	9978/11003	HDLBP	0.323	3.18e-264	11003/11003	FMN2	-0.278	1.05e-193	9978/11003	MYH4	0.251	3.6e-157	6072/11003	NPAS3	-0.282	4.32e-199	10892/11003
EFHC1	-0.282	4.48e-199	11003/11003	PANX2	-0.235	1.1e-136	10976/11003	CPT2	0.323	4.16e-264	11003/11003	GABBR1	-0.278	1.21e-193	11003/11003	CBR1	0.251	3.61e-157	11003/11003	EFHC1	-0.282	4.48e-199	11003/11003
GDI1	-0.282	5.09e-199	11003/11003	LRTOMT	-0.235	1.28e-136	11003/11003	REXO2	0.323	6.07e-264	11003/11003	RHEBL1	-0.278	1.36e-193	11003/11003	FAM96A	0.251	6.58e-157	11003/11003	GDI1	-0.282	5.09e-199	11003/11003
GOLGA7	-0.282	6.31e-199	11003/11003	SORCS1	-0.235	1.46e-136	10128/11003	SPINK4	0.323	7.98e-264	7102/11003	ARHGAP25	-0.278	1.48e-193	11003/11003	PACSIN3	0.251	7.88e-157	11003/11003	GOLGA7	-0.282	6.31e-199	11003/11003
TSPOAP1	-0.282	7.11e-199	11003/11003	SHANK1	-0.235	1.54e-136	10885/11003	SLC9A3R2	0.322	2.16e-263	11003/11003	YEATS2	-0.278	1.78e-193	11003/11003	FTL	0.251	8.42e-157	11003/11003	TSPOAP1	-0.282	7.11e-199	11003/11003
FXYD6	-0.282	7.69e-199	11003/11003	PANO1	-0.235	1.76e-136	10992/11003	CAB39L	0.322	2.31e-263	11003/11003	SIN3B	-0.278	2.13e-193	11003/11003	BCL2L12	0.251	8.7e-157	11003/11003	FXYD6	-0.282	7.69e-199	11003/11003
ADO	-0.282	8.61e-199	11003/11003	NAP1L5	-0.234	2.75e-136	11003/11003	BMP3	0.322	2.4e-263	9459/11003	OPCML	-0.278	2.45e-193	9993/11003	PFKFB1	0.251	1.65e-156	10927/11003	ADO	-0.282	8.61e-199	11003/11003
SVOP	-0.282	1.45e-198	8244/11003	PI4KA	-0.234	2.97e-136	11003/11003	FRAT2	0.322	9.95e-263	11003/11003	BBOX1	-0.278	2.98e-193	10162/11003	CREG1	0.251	2.6e-156	11003/11003	SVOP	-0.282	1.45e-198	8244/11003
H2AFV	-0.282	1.9e-198	11003/11003	CACNA1A	-0.234	3.72e-136	10996/11003	AOC3	0.322	1.71e-262	11003/11003	GFAP	-0.278	3.26e-193	10748/11003	PHLDB3	0.251	2.7e-156	11003/11003	H2AFV	-0.282	1.9e-198	11003/11003
TMEM59L	-0.281	2.29e-198	10798/11003	CCP110	-0.234	4.34e-136	11003/11003	AOC1	0.322	5.01e-262	10870/11003	MARK4	-0.278	4.09e-193	11003/11003	PRSS22	0.251	3.41e-156	10139/11003	TMEM59L	-0.281	2.29e-198	10798/11003
MARCKS	-0.281	2.31e-198	11003/11003	ARL9	-0.234	4.37e-136	10837/11003	SPIRE2	0.322	5.36e-262	11003/11003	MAP1B	-0.278	4.51e-193	11003/11003	PPP6R2	0.251	3.54e-156	11003/11003	MARCKS	-0.281	2.31e-198	11003/11003
BRSK2	-0.281	2.65e-198	10937/11003	ZIK1	-0.234	4.74e-136	10999/11003	MUC1	0.322	6.25e-262	11002/11003	TRIM69	-0.278	4.6e-193	11003/11003	ABCA6	0.251	4.01e-156	10978/11003	BRSK2	-0.281	2.65e-198	10937/11003
KIAA0895L	-0.281	3.18e-198	11003/11003	TCEAL2	-0.234	5.39e-136	9895/11003	GNMT	0.321	9.92e-262	10977/11003	SMIM18	-0.278	5.01e-193	7620/11003	BCAP31	0.25	4.68e-156	11003/11003	KIAA0895L	-0.281	3.18e-198	11003/11003
GPR62	-0.281	4.06e-198	10151/11003	SLC23A2	-0.234	5.78e-136	11003/11003	TGM2	0.321	1.15e-261	11003/11003	NTSR2	-0.278	6.68e-193	5239/11003	TMCO4	0.25	6.24e-156	11003/11003	GPR62	-0.281	4.06e-198	10151/11003
TMEM196	-0.281	4.91e-198	4428/11003	RUBCN	-0.234	6.08e-136	11003/11003	LDLRAP1	0.321	2.62e-261	11003/11003	KCNJ9	-0.277	1.16e-192	9227/11003	IL6R	0.25	1.01e-155	11003/11003	TMEM196	-0.281	4.91e-198	4428/11003
FAM13B	-0.281	5.25e-198	11003/11003	ZNF843	-0.234	6.51e-136	10990/11003	TMEM214	0.321	3.47e-261	11003/11003	CDK2AP1	-0.277	1.41e-192	11003/11003	UGGT1	0.25	2.1e-155	11003/11003	FAM13B	-0.281	5.25e-198	11003/11003
RTN3	-0.281	5.35e-198	11003/11003	LUC7L2	-0.234	6.74e-136	11003/11003	DHRS11	0.321	3.56e-261	11003/11003	VAMP4	-0.277	3.31e-192	11003/11003	COLEC10	0.25	2.58e-155	9604/11003	RTN3	-0.281	5.35e-198	11003/11003
UBE2E1	-0.281	7.47e-198	11003/11003	NME4	-0.234	6.79e-136	11003/11003	ORM2	0.321	4.8e-261	9468/11003	KCNH1	-0.277	3.94e-192	10425/11003	SH2D3A	0.25	3.48e-155	11001/11003	UBE2E1	-0.281	7.47e-198	11003/11003
ZNF181	-0.281	8.24e-198	11003/11003	NACAD	-0.234	1.03e-135	10995/11003	MACC1	0.321	5.94e-261	10940/11003	DSCAM	-0.277	4.06e-192	9085/11003	FAAH2	0.25	5.04e-155	10976/11003	ZNF181	-0.281	8.24e-198	11003/11003
PAAF1	-0.281	8.65e-198	11003/11003	EID2B	-0.234	1.09e-135	10997/11003	CD9	0.321	8.55e-261	11003/11003	KAT7	-0.277	4.51e-192	11003/11003	JUNB	0.25	7.65e-155	11003/11003	PAAF1	-0.281	8.65e-198	11003/11003
CACNG3	-0.281	8.91e-198	3918/11003	TESK2	-0.234	2.29e-135	11003/11003	ANO9	0.321	2.44e-260	10982/11003	AMPH	-0.277	6.1e-192	10942/11003	PCYT2	0.249	8.16e-155	11003/11003	CACNG3	-0.281	8.91e-198	3918/11003
KDM4D	-0.281	1.06e-197	10997/11003	CIC	-0.234	2.34e-135	11003/11003	DSTN	0.321	3.35e-260	11003/11003	GLI3	-0.277	6.95e-192	10999/11003	EPB41L4B	0.249	9.91e-155	10967/11003	KDM4D	-0.281	1.06e-197	10997/11003
ZNF569	-0.281	2.11e-197	10998/11003	ZNF436	-0.234	3.31e-135	11003/11003	DUOXA2	0.32	4.61e-260	9245/11003	COL5A3	-0.277	8.16e-192	11003/11003	ALG2	0.249	1.91e-154	11003/11003	ZNF569	-0.281	2.11e-197	10998/11003
UBA3	-0.281	2.52e-197	11003/11003	GNA12	-0.234	3.4e-135	11003/11003	ABHD3	0.32	7.15e-260	11003/11003	TTYH1	-0.277	1.26e-191	10988/11003	LRRC59	0.249	1.33e-153	11003/11003	UBA3	-0.281	2.52e-197	11003/11003
CAPS2	-0.281	2.77e-197	10997/11003	ZRANB2	-0.233	3.86e-135	11003/11003	LCOR	0.32	7.44e-260	11003/11003	SYT5	-0.277	1.77e-191	10590/11003	PAOX	0.248	1.49e-153	11003/11003	CAPS2	-0.281	2.77e-197	10997/11003
TVP23A	-0.281	2.97e-197	11002/11003	HSDL1	-0.233	4.17e-135	11003/11003	BACE2	0.32	9.2e-260	11003/11003	STAG3	-0.276	2.74e-191	11002/11003	ABCB4	0.248	2.59e-153	11001/11003	TVP23A	-0.281	2.97e-197	11002/11003
TP53TG5	-0.281	3.84e-197	10968/11003	KCNAB3	-0.233	4.74e-135	10998/11003	PPDPF	0.32	1.44e-259	11003/11003	DGCR14	-0.276	2.9e-191	11003/11003	SIGMAR1	0.248	2.98e-153	11003/11003	TP53TG5	-0.281	3.84e-197	10968/11003
KIF3C	-0.281	4.65e-197	11003/11003	CARNS1	-0.233	4.87e-135	11002/11003	LRRC1	0.32	1.98e-259	11003/11003	MSANTD4	-0.276	5.34e-191	11003/11003	MGMT	0.248	3.27e-153	11002/11003	KIF3C	-0.281	4.65e-197	11003/11003
SHC3	-0.281	4.67e-197	10997/11003	CRTC2	-0.233	5.33e-135	11003/11003	ALG2	0.32	7.72e-259	11003/11003	GNG3	-0.276	5.92e-191	10856/11003	ECHDC3	0.248	7.25e-153	10999/11003	SHC3	-0.281	4.67e-197	10997/11003
DOCK10	-0.281	4.88e-197	11002/11003	ZNF786	-0.233	5.53e-135	11003/11003	KCNK1	0.32	8.4e-259	10911/11003	HMOX1	-0.276	7.97e-191	11003/11003	DSG2	0.248	7.84e-153	10935/11003	DOCK10	-0.281	4.88e-197	11002/11003
ZNF493	-0.281	4.96e-197	11003/11003	KDM1A	-0.233	5.62e-135	11003/11003	INMT	0.32	8.81e-259	10982/11003	SCN3A	-0.276	1.26e-190	10623/11003	TPRA1	0.248	1.02e-152	11003/11003	ZNF493	-0.281	4.96e-197	11003/11003
OLFM1	-0.281	4.99e-197	10985/11003	GNAZ	-0.233	7.16e-135	11002/11003	CYB561D2	0.32	1.06e-258	11003/11003	HABP4	-0.276	1.58e-190	11003/11003	TFG	0.248	1.23e-152	11003/11003	OLFM1	-0.281	4.99e-197	10985/11003
GALNT15	-0.28	6.84e-197	10990/11003	TMEFF2	-0.233	8.32e-135	8621/11003	PCCA	0.32	1.13e-258	11003/11003	COL11A2	-0.276	2.01e-190	10996/11003	HFE	0.248	1.29e-152	11003/11003	GALNT15	-0.28	6.84e-197	10990/11003
TCEAL2	-0.28	1.02e-196	9895/11003	MAP4K2	-0.233	8.67e-135	11003/11003	C2ORF72	0.319	3.71e-258	10833/11003	HMP19	-0.276	3.42e-190	9239/11003	FAM83A	0.248	1.3e-152	10108/11003	TCEAL2	-0.28	1.02e-196	9895/11003
S100PBP	-0.28	1.11e-196	11003/11003	NGRN	-0.233	9.78e-135	11003/11003	CD24	0.319	4.93e-258	10988/11003	EN1	-0.276	4.83e-190	8749/11003	AJUBA	0.248	1.63e-152	11003/11003	S100PBP	-0.28	1.11e-196	11003/11003
CCDC160	-0.28	1.29e-196	9606/11003	LIN52	-0.233	1.18e-134	11003/11003	SLC50A1	0.319	6.4e-258	11003/11003	LEPROTL1	-0.276	6.06e-190	11003/11003	MCTP2	0.248	1.87e-152	10992/11003	CCDC160	-0.28	1.29e-196	9606/11003
GAL3ST4	-0.28	1.35e-196	11003/11003	RGMA	-0.233	1.82e-134	10998/11003	ITGB6	0.319	9.78e-258	10851/11003	NAT8L	-0.275	8.87e-190	10955/11003	ATG9A	0.248	1.89e-152	11003/11003	GAL3ST4	-0.28	1.35e-196	11003/11003
LUZP2	-0.28	1.73e-196	9760/11003	RORB	-0.233	1.83e-134	10546/11003	CDX1	0.319	7.72e-257	10274/11003	PPP1R16B	-0.275	9.45e-190	11003/11003	AMDHD1	0.248	2.63e-152	10881/11003	LUZP2	-0.28	1.73e-196	9760/11003
MAGEE2	-0.28	2.02e-196	7581/11003	GLIPR2	-0.233	2.34e-134	11003/11003	PEX11A	0.318	1.52e-256	11003/11003	RADIL	-0.275	1.45e-189	10983/11003	TNNI1	0.247	2.8e-152	10473/11003	MAGEE2	-0.28	2.02e-196	7581/11003
MBD5	-0.28	2.64e-196	11003/11003	GALNT13	-0.233	3.51e-134	10157/11003	SLC17A5	0.318	2.58e-256	11003/11003	VSTM2B	-0.275	3.13e-189	3907/11003	SEMA4B	0.247	2.87e-152	11003/11003	MBD5	-0.28	2.64e-196	11003/11003
ENOX1	-0.28	3.54e-196	10977/11003	CPSF6	-0.233	4.3e-134	11003/11003	CMTM4	0.318	2.59e-256	11003/11003	CHURC1-FNTB	-0.275	3.75e-189	8202/11003	STEAP4	0.247	3e-152	11001/11003	ENOX1	-0.28	3.54e-196	10977/11003
ARMCX1	-0.28	3.61e-196	11002/11003	CNPY4	-0.233	5.02e-134	11003/11003	SCGB1A1	0.318	8.98e-256	6459/11003	DDX19A	-0.275	4.25e-189	11003/11003	PAK4	0.247	5e-152	11003/11003	ARMCX1	-0.28	3.61e-196	11002/11003
FLRT1	-0.28	4.6e-196	10918/11003	ZNF414	-0.232	5.4e-134	11003/11003	MUC5B	0.318	1.08e-255	10609/11003	NXPH1	-0.275	5.17e-189	5971/11003	SEC61B	0.247	7.95e-152	11003/11003	FLRT1	-0.28	4.6e-196	10918/11003
ATP2B3	-0.28	6.05e-196	8571/11003	CHD4	-0.232	5.69e-134	11003/11003	OR51T1	0.318	4.1e-255	737/11003	SLC35F1	-0.275	1.09e-188	10773/11003	ADRM1	0.247	1.31e-151	11003/11003	ATP2B3	-0.28	6.05e-196	8571/11003
CLSTN2	-0.28	6.68e-196	10982/11003	ELOA	-0.232	7.38e-134	11003/11003	THEM6	0.318	4.35e-255	11003/11003	CCM2	-0.274	3.1e-188	11003/11003	RP4-583P15.14	0.247	1.39e-151	1806/11003	CLSTN2	-0.28	6.68e-196	10982/11003
AC004076.7	-0.28	7.36e-196	8781/11003	GNL1	-0.232	7.86e-134	11003/11003	CMTM6	0.317	7.21e-255	11003/11003	E2F6	-0.274	3.16e-188	11003/11003	PRSS8	0.247	1.76e-151	10898/11003	AC004076.7	-0.28	7.36e-196	8781/11003
PCDHB10	-0.28	7.49e-196	10934/11003	SYCP2	-0.232	8.89e-134	10977/11003	ASS1	0.317	7.97e-255	11001/11003	FAM43B	-0.274	3.68e-188	10692/11003	FUT1	0.247	2.15e-151	11003/11003	PCDHB10	-0.28	7.49e-196	10934/11003
CCDC184	-0.28	1.66e-195	10961/11003	NT5DC2	-0.232	1.23e-133	11003/11003	GPRC5D	0.317	1.09e-254	10543/11003	PEX5L	-0.274	3.89e-188	10488/11003	LARGE2	0.247	2.43e-151	10905/11003	CCDC184	-0.28	1.66e-195	10961/11003
HPCAL4	-0.28	1.68e-195	10325/11003	PEX5L	-0.232	1.53e-133	10488/11003	CYP3A5	0.317	3.19e-254	10999/11003	SCNM1	-0.274	4.15e-188	11003/11003	ZNF524	0.247	3.28e-151	11003/11003	HPCAL4	-0.28	1.68e-195	10325/11003
HTR2A	-0.279	3.26e-195	10047/11003	NTN3	-0.232	1.59e-133	9669/11003	MYOCD	0.317	4.6e-254	10658/11003	RENBP	-0.274	4.36e-188	11003/11003	PNPLA3	0.246	4.82e-151	10751/11003	HTR2A	-0.279	3.26e-195	10047/11003
SLITRK3	-0.279	3.3e-195	7465/11003	TLE6	-0.232	1.64e-133	10997/11003	SLC26A5	0.317	6.32e-254	10371/11003	IL12RB2	-0.274	5.76e-188	10914/11003	ANO1	0.246	7.61e-151	10949/11003	SLITRK3	-0.279	3.3e-195	7465/11003
KCNB1	-0.279	3.74e-195	10718/11003	ZNF71	-0.232	2.18e-133	11003/11003	B3GNT8	0.316	3.63e-253	11000/11003	B3GLCT	-0.274	7.2e-188	11003/11003	KRTAP5-6	0.246	7.92e-151	4484/11003	KCNB1	-0.279	3.74e-195	10718/11003
NNAT	-0.279	5.14e-195	10906/11003	CLUL1	-0.232	2.2e-133	10729/11003	ZNF165	0.316	4.45e-253	11003/11003	JPH3	-0.274	8.15e-188	10722/11003	LRP10	0.246	8.01e-151	11003/11003	NNAT	-0.279	5.14e-195	10906/11003
ZNF195	-0.279	5.54e-195	11003/11003	TMEM35A	-0.232	2.36e-133	10468/11003	TMEM123	0.316	5.06e-253	11003/11003	RAB42	-0.274	1.36e-187	11001/11003	DPP4	0.246	1.82e-150	11003/11003	ZNF195	-0.279	5.54e-195	11003/11003
ZNF415	-0.279	5.74e-195	10997/11003	RASL11B	-0.232	2.49e-133	10950/11003	NLRP8	0.316	5.29e-253	3611/11003	LRRC4	-0.274	1.52e-187	10998/11003	OSTC	0.246	2.62e-150	11003/11003	ZNF415	-0.279	5.74e-195	10997/11003
TMEM132C	-0.279	1.6e-194	9371/11003	KIAA1024	-0.232	2.65e-133	10959/11003	MUC17	0.316	9.26e-253	5662/11003	PAX6	-0.274	1.99e-187	11002/11003	ARSD	0.246	2.65e-150	11003/11003	TMEM132C	-0.279	1.6e-194	9371/11003
NKAIN1	-0.279	2.92e-194	10545/11003	ASTN2	-0.232	2.81e-133	11002/11003	SRPRA	0.316	1.41e-252	11003/11003	SLC4A8	-0.274	2e-187	10996/11003	IL17RE	0.246	2.93e-150	11003/11003	NKAIN1	-0.279	2.92e-194	10545/11003
PEG3	-0.279	3.89e-194	10951/11003	TCF7L1	-0.232	2.85e-133	11003/11003	SLC10A5	0.316	1.41e-252	10979/11003	CDH20	-0.274	2.42e-187	9953/11003	AKT2	0.246	3.29e-150	11003/11003	PEG3	-0.279	3.89e-194	10951/11003
SYN1	-0.278	8e-194	10994/11003	C19ORF57	-0.232	3.04e-133	11003/11003	ANKS4B	0.316	2.27e-252	8007/11003	LMO2	-0.274	4.03e-187	11003/11003	HELZ2	0.246	4.04e-150	11003/11003	SYN1	-0.278	8e-194	10994/11003
NDRG3	-0.278	8.23e-194	11003/11003	CORO2B	-0.232	4.29e-133	10988/11003	FAM120A	0.316	4.64e-252	11003/11003	PDCD7	-0.273	4.77e-187	11003/11003	NPC1L1	0.246	4.49e-150	10689/11003	NDRG3	-0.278	8.23e-194	11003/11003
TRMT5	-0.278	9.29e-194	11003/11003	RAB30	-0.232	4.5e-133	11003/11003	ECHS1	0.316	1.03e-251	11003/11003	CLDND1	-0.273	5.17e-187	11003/11003	IFITM2	0.246	5.34e-150	11003/11003	TRMT5	-0.278	9.29e-194	11003/11003
SNN	-0.278	1.68e-193	11003/11003	ZBTB22	-0.232	5.31e-133	11003/11003	GNE	0.315	1.26e-251	11003/11003	PRNP	-0.273	7.49e-187	11003/11003	BHLHE40	0.246	6.43e-150	11003/11003	SNN	-0.278	1.68e-193	11003/11003
DNAJC24	-0.278	1.76e-193	11003/11003	RNF25	-0.232	5.76e-133	11003/11003	DSC2	0.315	2.89e-251	11001/11003	TAS2R19	-0.273	1.09e-186	10292/11003	SLC27A5	0.246	6.7e-150	11003/11003	DNAJC24	-0.278	1.76e-193	11003/11003
PPFIA4	-0.278	1.82e-193	10975/11003	GATSL3	-0.232	5.85e-133	11000/11003	CRISP3	0.315	3.55e-251	7021/11003	RFX8	-0.273	1.09e-186	10676/11003	SLC27A3	0.245	1.04e-149	11003/11003	PPFIA4	-0.278	1.82e-193	10975/11003
YAE1D1	-0.278	2.71e-193	11003/11003	ZNF497	-0.232	5.99e-133	11003/11003	CYP4F2	0.314	1.55e-249	7996/11003	CHRNB1	-0.273	1.19e-186	11003/11003	SHKBP1	0.245	1.25e-149	11003/11003	YAE1D1	-0.278	2.71e-193	11003/11003
FAM69C	-0.278	4.07e-193	9798/11003	NSG1	-0.232	6.22e-133	10980/11003	MMP26	0.314	2.02e-249	2668/11003	GATB	-0.273	1.68e-186	11003/11003	GGACT	0.245	2e-149	11003/11003	FAM69C	-0.278	4.07e-193	9798/11003
ZNF570	-0.278	5.4e-193	11002/11003	METRN	-0.232	7.46e-133	11003/11003	SLC1A5	0.314	5.87e-249	11003/11003	PNMA6A	-0.273	1.79e-186	10850/11003	CHID1	0.245	2.65e-149	11003/11003	ZNF570	-0.278	5.4e-193	11002/11003
TTBK1	-0.278	8.89e-193	10890/11003	MLC1	-0.231	8.91e-133	10825/11003	THRB	0.314	9.72e-249	10996/11003	ADGRA1	-0.273	2.03e-186	6703/11003	ELF3	0.245	3.81e-149	10960/11003	TTBK1	-0.278	8.89e-193	10890/11003
KCNF1	-0.277	1.58e-192	10495/11003	RAF1	-0.231	9.11e-133	11003/11003	SPAG1	0.314	2.19e-248	11003/11003	ANKLE1	-0.273	2.08e-186	10986/11003	RP11-903H12.5	0.245	3.81e-149	9006/11003	KCNF1	-0.277	1.58e-192	10495/11003
MAML2	-0.277	2.09e-192	11003/11003	LRRTM2	-0.231	9.27e-133	10736/11003	CHN2	0.313	3.13e-248	11003/11003	TRIB2	-0.273	2.32e-186	11003/11003	FST	0.245	5.47e-149	10935/11003	MAML2	-0.277	2.09e-192	11003/11003
AKNAD1	-0.277	2.13e-192	10059/11003	UBQLN4	-0.231	1.8e-132	11003/11003	IYD	0.313	3.55e-248	9336/11003	TMEM132E	-0.273	3.67e-186	10757/11003	MOV10	0.245	5.49e-149	11003/11003	AKNAD1	-0.277	2.13e-192	10059/11003
VBP1	-0.277	2.38e-192	11003/11003	ASCL1	-0.231	1.98e-132	8390/11003	MB	0.313	4.87e-248	10716/11003	SLC23A2	-0.273	6.82e-186	11003/11003	EI24	0.245	8.13e-149	11003/11003	VBP1	-0.277	2.38e-192	11003/11003
PGAP1	-0.277	3.1e-192	11003/11003	TFAP2E	-0.231	2.74e-132	10985/11003	DPAGT1	0.313	5.01e-248	11003/11003	NTRK3	-0.273	7.17e-186	10863/11003	TMEM134	0.245	9.08e-149	11003/11003	PGAP1	-0.277	3.1e-192	11003/11003
ARL6	-0.277	3.42e-192	11002/11003	POPDC3	-0.231	2.85e-132	9998/11003	LMOD1	0.313	5.65e-248	10994/11003	GPR137C	-0.273	1.05e-185	10991/11003	SPATA2L	0.245	1.15e-148	11003/11003	ARL6	-0.277	3.42e-192	11002/11003
LRP2BP	-0.277	5.19e-192	11001/11003	GAP43	-0.231	2.9e-132	10327/11003	TSTA3	0.313	1.15e-247	11003/11003	GALNT13	-0.273	1.15e-185	10157/11003	PKLR	0.245	1.24e-148	8899/11003	LRP2BP	-0.277	5.19e-192	11001/11003
TUBB2B	-0.277	5.66e-192	10944/11003	ATCAY	-0.231	3.45e-132	8795/11003	RHOU	0.313	2.33e-247	11003/11003	SCG2	-0.272	1.31e-185	10879/11003	CASP4	0.245	1.25e-148	11003/11003	TUBB2B	-0.277	5.66e-192	10944/11003
MDH1B	-0.277	6.96e-192	10940/11003	SMAD2	-0.231	3.87e-132	11003/11003	ACER2	0.313	2.52e-247	10952/11003	LYL1	-0.272	1.32e-185	11003/11003	PANX2	0.245	1.33e-148	10976/11003	MDH1B	-0.277	6.96e-192	10940/11003
ZNF853	-0.277	7.03e-192	11003/11003	SPACA6	-0.231	3.96e-132	11003/11003	PTGS2	0.313	3.4e-247	10983/11003	IPO13	-0.272	1.57e-185	11003/11003	CYP2C19	0.245	1.34e-148	3056/11003	ZNF853	-0.277	7.03e-192	11003/11003
FGF2	-0.277	8.21e-192	10998/11003	HECTD2	-0.231	4.48e-132	11001/11003	NBEAL2	0.313	3.84e-247	11003/11003	C16ORF92	-0.272	1.93e-185	4097/11003	TMEM238	0.244	1.7e-148	10995/11003	FGF2	-0.277	8.21e-192	10998/11003
LCNL1	-0.277	8.95e-192	9709/11003	ZNF660	-0.231	5.45e-132	10993/11003	PDE3B	0.313	4.7e-247	11001/11003	HFM1	-0.272	3.42e-185	10209/11003	UNC93B1	0.244	8.73e-148	11003/11003	LCNL1	-0.277	8.95e-192	9709/11003
RALYL	-0.277	9.13e-192	6219/11003	PUF60	-0.231	5.79e-132	11003/11003	DHX32	0.313	4.94e-247	11003/11003	LNP1	-0.272	5.33e-185	11002/11003	CYP3A43	0.244	1.3e-147	8330/11003	RALYL	-0.277	9.13e-192	6219/11003
ZNF423	-0.277	1.14e-191	11000/11003	SNURF	-0.231	5.81e-132	10566/11003	APOF	0.313	5.05e-247	8074/11003	BTBD17	-0.272	6.14e-185	5947/11003	PLVAP	0.244	1.33e-147	11003/11003	ZNF423	-0.277	1.14e-191	11000/11003
SALL3	-0.277	1.37e-191	6391/11003	PKIA	-0.231	6.59e-132	10964/11003	ZNF57	0.313	5.46e-247	11003/11003	CERCAM	-0.272	7.51e-185	11003/11003	AUP1	0.244	1.47e-147	11003/11003	SALL3	-0.277	1.37e-191	6391/11003
ADCY8	-0.277	1.53e-191	7352/11003	ACACA	-0.231	7.32e-132	11003/11003	CTB-102L5.4	0.313	5.83e-247	9512/11003	GJC1	-0.272	9.09e-185	11003/11003	SLC22A3	0.244	1.55e-147	10874/11003	ADCY8	-0.277	1.53e-191	7352/11003
DPY19L3	-0.277	2.04e-191	11003/11003	SLF2	-0.231	8.6e-132	11003/11003	DCXR	0.313	6.83e-247	11003/11003	ZFYVE1	-0.272	1.17e-184	11003/11003	DUSP6	0.244	1.72e-147	11003/11003	DPY19L3	-0.277	2.04e-191	11003/11003
BRINP1	-0.277	2.42e-191	10213/11003	BRD3	-0.231	9.48e-132	11003/11003	ENTPD2	0.313	1.09e-246	10948/11003	KCTD7	-0.272	1.37e-184	11003/11003	GLT1D1	0.244	1.85e-147	10859/11003	BRINP1	-0.277	2.42e-191	10213/11003
FAM196B	-0.277	2.48e-191	9191/11003	KAT6B	-0.231	9.59e-132	11003/11003	GOLPH3L	0.312	1.48e-246	11003/11003	NECAB1	-0.272	1.39e-184	10948/11003	CYP4F11	0.243	3.89e-147	10585/11003	FAM196B	-0.277	2.48e-191	9191/11003
ANKRD26	-0.277	2.85e-191	11003/11003	SNCB	-0.231	1.03e-131	8750/11003	VPS54	0.312	2.41e-246	11003/11003	HEY1	-0.272	2.82e-184	10958/11003	SOWAHC	0.243	4.98e-147	10997/11003	ANKRD26	-0.277	2.85e-191	11003/11003
IGSF11	-0.276	7.95e-191	10498/11003	ZMYM3	-0.23	2.02e-131	11003/11003	GPR39	0.312	5.4e-246	10738/11003	BEX1	-0.271	3.52e-184	10323/11003	VCP	0.243	1.11e-146	11003/11003	IGSF11	-0.276	7.95e-191	10498/11003
CCDC181	-0.276	9e-191	10936/11003	ZNF273	-0.23	2.02e-131	11003/11003	SELP	0.312	5.91e-246	10875/11003	GPRC5B	-0.271	4.46e-184	11002/11003	NLRX1	0.243	1.38e-146	11003/11003	CCDC181	-0.276	9e-191	10936/11003
AMZ1	-0.276	9.5e-191	10926/11003	TBC1D24	-0.23	2.04e-131	11003/11003	FAM177A1	0.312	9.59e-246	11003/11003	GNA13	-0.271	5.56e-184	11003/11003	RP11-397G17.1	0.243	1.99e-146	2044/11003	AMZ1	-0.276	9.5e-191	10926/11003
ZNF404	-0.276	1.14e-190	10995/11003	ZNF738	-0.23	2.73e-131	11002/11003	MIPOL1	0.312	1.13e-245	10989/11003	ZNF519	-0.271	5.85e-184	11001/11003	LPGAT1	0.243	2.52e-146	11003/11003	ZNF404	-0.276	1.14e-190	10995/11003
AP2B1	-0.276	1.94e-190	11003/11003	IQCC	-0.23	3.16e-131	11003/11003	C2CD4A	0.312	2e-245	10600/11003	CDK5R2	-0.271	6.82e-184	8647/11003	DNASE1L1	0.243	2.53e-146	11003/11003	AP2B1	-0.276	1.94e-190	11003/11003
CSDC2	-0.276	2.04e-190	10825/11003	ZNF682	-0.23	3.47e-131	10989/11003	TAB3	0.312	2.08e-245	11003/11003	CARMIL3	-0.271	8.05e-184	10999/11003	SMURF1	0.243	3.48e-146	11003/11003	CSDC2	-0.276	2.04e-190	10825/11003
TRIM23	-0.276	4.67e-190	11003/11003	IP6K1	-0.23	3.62e-131	11003/11003	C4BPA	0.311	5.23e-245	9687/11003	NSL1	-0.271	1.06e-183	11003/11003	AKR1A1	0.242	6.22e-146	11003/11003	TRIM23	-0.276	4.67e-190	11003/11003
ZNF112	-0.276	6.15e-190	11000/11003	POLR3H	-0.23	3.73e-131	11003/11003	BMP5	0.311	5.24e-245	9135/11003	NEPRO	-0.271	1.09e-183	11003/11003	TMEM86B	0.242	8.94e-146	11001/11003	ZNF112	-0.276	6.15e-190	11000/11003
ZNF627	-0.275	9.99e-190	11003/11003	NAB2	-0.23	5.02e-131	11003/11003	CAPN13	0.311	8.76e-245	9928/11003	NMB	-0.271	1.52e-183	11003/11003	YDJC	0.242	1.75e-145	11003/11003	ZNF627	-0.275	9.99e-190	11003/11003
RABGAP1	-0.275	2.31e-189	11003/11003	UBL7	-0.23	5.02e-131	11003/11003	AP1S3	0.311	8.8e-245	11003/11003	MYLK2	-0.271	1.67e-183	10762/11003	ABHD14B	0.242	2.08e-145	11003/11003	RABGAP1	-0.275	2.31e-189	11003/11003
MEGF10	-0.275	3.05e-189	10648/11003	HDAC5	-0.23	5.42e-131	11003/11003	SLC39A7	0.311	1.39e-244	11003/11003	NECAB2	-0.271	1.82e-183	10579/11003	PLBD2	0.242	2.65e-145	11003/11003	MEGF10	-0.275	3.05e-189	10648/11003
TTLL7	-0.275	5.73e-189	10996/11003	ZNF439	-0.23	5.48e-131	11000/11003	LRRIQ4	0.311	3.42e-244	9659/11003	ADORA1	-0.271	2.07e-183	10963/11003	ESPN	0.242	2.67e-145	10977/11003	TTLL7	-0.275	5.73e-189	10996/11003
NFASC	-0.275	5.96e-189	11003/11003	BEX4	-0.23	6.36e-131	11003/11003	SIAE	0.311	4.19e-244	11003/11003	MGARP	-0.271	2.13e-183	10679/11003	CDC42BPG	0.242	3.67e-145	11002/11003	NFASC	-0.275	5.96e-189	11003/11003
SLC32A1	-0.275	6.01e-189	4316/11003	AC004381.6	-0.23	8.71e-131	11003/11003	ACAA1	0.311	1.75e-243	11003/11003	RPA1	-0.271	2.28e-183	11003/11003	KIF1C	0.242	4.55e-145	11003/11003	SLC32A1	-0.275	6.01e-189	4316/11003
C5ORF30	-0.275	8.99e-189	11003/11003	CHRM1	-0.23	9.9e-131	9152/11003	NR5A2	0.31	3.09e-243	10987/11003	GABRQ	-0.271	2.53e-183	10293/11003	IFNLR1	0.241	9.79e-145	10999/11003	C5ORF30	-0.275	8.99e-189	11003/11003
PTPRT	-0.275	9.36e-189	10199/11003	PSD2	-0.23	1.24e-130	10706/11003	MESP1	0.31	5.77e-243	10982/11003	C1ORF61	-0.271	2.69e-183	10449/11003	SND1	0.241	1e-144	11003/11003	PTPRT	-0.275	9.36e-189	10199/11003
THAP10	-0.275	9.62e-189	10972/11003	ZNF501	-0.229	1.75e-130	10998/11003	RALGPS1	0.31	8.99e-243	11003/11003	ABI2	-0.271	4.25e-183	11003/11003	DUSP10	0.241	1.03e-144	11003/11003	THAP10	-0.275	9.62e-189	10972/11003
TRIM46	-0.275	1.88e-188	10996/11003	CASC3	-0.229	2.37e-130	11003/11003	ABCC3	0.31	1.44e-242	11003/11003	RAB41	-0.271	4.95e-183	10975/11003	MROH1	0.241	1.1e-144	11003/11003	TRIM46	-0.275	1.88e-188	10996/11003
AZIN2	-0.274	2.72e-188	11003/11003	ACSL3	-0.229	2.58e-130	11003/11003	BEND4	0.31	1.66e-242	9509/11003	AZIN2	-0.271	5.27e-183	11003/11003	MLPH	0.241	1.36e-144	10972/11003	AZIN2	-0.274	2.72e-188	11003/11003
NXPH3	-0.274	2.98e-188	10992/11003	AP3M2	-0.229	2.94e-130	11003/11003	ABO	0.31	2.16e-242	10978/11003	HPCA	-0.271	6.51e-183	10781/11003	NOP10	0.241	1.63e-144	11003/11003	NXPH3	-0.274	2.98e-188	10992/11003
PPT1	-0.274	3.29e-188	11003/11003	ZKSCAN7	-0.229	2.99e-130	10992/11003	IGSF9	0.31	3.69e-242	10895/11003	TNFAIP8L2	-0.27	1.42e-182	11003/11003	FTCD	0.241	2.18e-144	10502/11003	PPT1	-0.274	3.29e-188	11003/11003
CHRM4	-0.274	3.31e-188	10391/11003	ZNF79	-0.229	3.4e-130	11003/11003	AXIN2	0.31	4.93e-242	11003/11003	RBM28	-0.27	2.99e-182	11003/11003	MESDC1	0.241	2.66e-144	11003/11003	CHRM4	-0.274	3.31e-188	10391/11003
RFX7	-0.274	4.1e-188	11003/11003	ZNF777	-0.229	3.78e-130	11003/11003	SLC16A5	0.31	7.5e-242	11003/11003	SH2B3	-0.27	3.12e-182	11003/11003	ESYT1	0.241	2.73e-144	11003/11003	RFX7	-0.274	4.1e-188	11003/11003
LDLRAD3	-0.274	4.7e-188	11003/11003	TEX14	-0.229	4.29e-130	10963/11003	CCSER1	0.309	2.65e-241	10843/11003	CCDC127	-0.27	5.75e-182	11003/11003	ZDHHC16	0.241	2.81e-144	11003/11003	LDLRAD3	-0.274	4.7e-188	11003/11003
HPF1	-0.274	5.23e-188	11003/11003	MAMSTR	-0.229	4.4e-130	11003/11003	SMIM6	0.309	4.26e-241	10312/11003	PMP2	-0.27	7.15e-182	6670/11003	HIST1H2BC	0.241	3.54e-144	10999/11003	HPF1	-0.274	5.23e-188	11003/11003
PBX1	-0.274	7e-188	11003/11003	TMEM136	-0.229	4.53e-130	10985/11003	TLE2	0.309	1.41e-240	11003/11003	HCFC1R1	-0.27	9.84e-182	11003/11003	PRR5	0.241	4.01e-144	11003/11003	PBX1	-0.274	7e-188	11003/11003
FEZ2	-0.274	9.95e-188	11003/11003	ZNF420	-0.229	4.57e-130	11002/11003	SRC	0.309	1.86e-240	11003/11003	SNCA	-0.269	2.16e-181	10984/11003	RGS3	0.241	4.38e-144	11003/11003	FEZ2	-0.274	9.95e-188	11003/11003
CAMK4	-0.274	1.57e-187	11002/11003	PCDH9	-0.229	5.09e-130	10888/11003	TM4SF20	0.309	1.93e-240	7665/11003	FHL3	-0.269	3.95e-181	11003/11003	HSD3B7	0.241	4.93e-144	11003/11003	CAMK4	-0.274	1.57e-187	11002/11003
B3GALNT1	-0.274	2.04e-187	11002/11003	ADAM21	-0.229	5.6e-130	10433/11003	PABPC1L2B	0.309	2.67e-240	2882/11003	ZNF496	-0.269	4.15e-181	11003/11003	MFSD3	0.241	5.08e-144	11003/11003	B3GALNT1	-0.274	2.04e-187	11002/11003
ZNF521	-0.274	2.2e-187	11000/11003	RTF1	-0.229	5.79e-130	11003/11003	TOR1B	0.308	4.17e-240	11003/11003	RFX4	-0.269	4.87e-181	7700/11003	GRB7	0.24	1.28e-143	10797/11003	ZNF521	-0.274	2.2e-187	11000/11003
MIS12	-0.274	2.48e-187	11003/11003	C19ORF18	-0.229	7.69e-130	10848/11003	NR2F6	0.308	1.75e-239	11003/11003	NAV3	-0.269	5.83e-181	10968/11003	DIO1	0.24	1.3e-143	10630/11003	MIS12	-0.274	2.48e-187	11003/11003
FBXO41	-0.274	2.84e-187	11003/11003	GRIK1	-0.229	7.71e-130	10823/11003	ATP7B	0.308	4.33e-239	11003/11003	CX3CR1	-0.269	5.87e-181	10986/11003	NRBF2	0.24	1.47e-143	11003/11003	FBXO41	-0.274	2.84e-187	11003/11003
TMEM231	-0.274	3.53e-187	11003/11003	TYRO3	-0.229	1e-129	11003/11003	SPINK14	0.308	1.48e-238	3496/11003	SIGLEC8	-0.269	6.68e-181	10795/11003	GALK1	0.24	2.12e-143	11003/11003	TMEM231	-0.274	3.53e-187	11003/11003
VSTM2A	-0.274	4.36e-187	6159/11003	CTB-50L17.10	-0.229	1.24e-129	11003/11003	MAP2K6	0.307	2.36e-238	11002/11003	KTI12	-0.269	6.77e-181	11003/11003	TLCD2	0.24	2.12e-143	11003/11003	VSTM2A	-0.274	4.36e-187	6159/11003
CC2D2A	-0.274	5.53e-187	11003/11003	RPRM	-0.229	1.34e-129	9670/11003	F5	0.307	3.03e-238	10971/11003	ZIC4	-0.269	1.09e-180	6903/11003	B3GNT3	0.24	3.51e-143	10326/11003	CC2D2A	-0.274	5.53e-187	11003/11003
C12ORF76	-0.273	1.26e-186	11003/11003	TUBB	-0.229	1.5e-129	11003/11003	HNF4A	0.307	3.54e-238	8961/11003	RHOQ	-0.269	1.32e-180	11003/11003	SPPL2A	0.24	3.58e-143	11003/11003	C12ORF76	-0.273	1.26e-186	11003/11003
GMFB	-0.273	1.38e-186	11003/11003	NDUFAF6	-0.228	2.83e-129	11003/11003	RASL11A	0.307	5.8e-238	11003/11003	RNASE2	-0.269	1.41e-180	10809/11003	DENND2C	0.24	3.85e-143	11000/11003	GMFB	-0.273	1.38e-186	11003/11003
FAM229B	-0.273	1.97e-186	11003/11003	SLC6A11	-0.228	2.91e-129	9541/11003	PCTP	0.307	5.81e-238	11003/11003	FADS1	-0.269	1.87e-180	11003/11003	GCGR	0.24	5.09e-143	8882/11003	FAM229B	-0.273	1.97e-186	11003/11003
CHN1	-0.273	2.75e-186	11003/11003	TANC2	-0.228	3.21e-129	11003/11003	CHRM1	0.307	8.94e-238	9152/11003	FGF11	-0.269	1.9e-180	10548/11003	P2RY2	0.24	5.45e-143	10976/11003	CHN1	-0.273	2.75e-186	11003/11003
ANGEL2	-0.273	2.91e-186	11003/11003	BBS5	-0.228	3.59e-129	11002/11003	HYKK	0.307	1.44e-237	11003/11003	AP4S1	-0.269	1.9e-180	11003/11003	ABHD15	0.24	6.89e-143	11003/11003	ANGEL2	-0.273	2.91e-186	11003/11003
DPP10	-0.273	4.12e-186	8415/11003	CCDC66	-0.228	4.43e-129	11003/11003	EIF2AK3	0.307	3.64e-237	11003/11003	PDPR	-0.269	2.55e-180	11003/11003	C2ORF54	0.24	1.02e-142	9684/11003	DPP10	-0.273	4.12e-186	8415/11003
C1ORF52	-0.273	4.56e-186	11003/11003	NRSN2	-0.228	5.62e-129	11003/11003	GPR157	0.306	1.07e-236	11003/11003	SEZ6L	-0.269	3.15e-180	10293/11003	CHST13	0.24	1.09e-142	10865/11003	C1ORF52	-0.273	4.56e-186	11003/11003
MAP1B	-0.273	6.32e-186	11003/11003	SFPQ	-0.228	6.14e-129	11003/11003	UGT2B15	0.306	2.72e-236	7289/11003	MAMSTR	-0.269	3.39e-180	11003/11003	SH3RF2	0.24	1.3e-142	10912/11003	MAP1B	-0.273	6.32e-186	11003/11003
ZNF675	-0.273	1.07e-185	11003/11003	GFPT2	-0.228	8.39e-129	10990/11003	SLC25A16	0.306	3.74e-236	11003/11003	CIT	-0.269	3.85e-180	11003/11003	GNMT	0.24	1.91e-142	10977/11003	ZNF675	-0.273	1.07e-185	11003/11003
ASXL3	-0.273	1.27e-185	10446/11003	ZNF518B	-0.228	8.65e-129	11003/11003	CCL20	0.306	4.87e-236	10657/11003	SMYD4	-0.269	4.31e-180	11003/11003	TTC22	0.239	2.26e-142	10884/11003	ASXL3	-0.273	1.27e-185	10446/11003
LIPE	-0.272	1.94e-185	11003/11003	MNAT1	-0.228	1.05e-128	11003/11003	LGALS3	0.306	6.09e-236	11003/11003	ARC	-0.269	4.34e-180	10934/11003	CP	0.239	3.26e-142	10978/11003	LIPE	-0.272	1.94e-185	11003/11003
PTPN5	-0.272	2.58e-185	10302/11003	KLHL42	-0.228	1.1e-128	11003/11003	ACP6	0.306	9.47e-236	11003/11003	ZNF788	-0.268	4.44e-180	11001/11003	EMP2	0.239	3.48e-142	11003/11003	PTPN5	-0.272	2.58e-185	10302/11003
ZNF85	-0.272	2.81e-185	10996/11003	NEIL2	-0.228	1.18e-128	11003/11003	NUDT4	0.306	2.7e-235	11003/11003	APBB1IP	-0.268	4.73e-180	11002/11003	SAA1	0.239	4.55e-142	10483/11003	ZNF85	-0.272	2.81e-185	10996/11003
RP11-382A20.3	-0.272	3.29e-185	11003/11003	BRK1	-0.228	1.38e-128	11003/11003	CCDC88C	0.305	5.49e-235	11003/11003	DGKB	-0.268	6.65e-180	9827/11003	C9ORF3	0.239	5.56e-142	11003/11003	RP11-382A20.3	-0.272	3.29e-185	11003/11003
ZNF136	-0.272	3.87e-185	11003/11003	ROM1	-0.228	1.4e-128	11003/11003	ALOX15B	0.305	7.25e-235	10926/11003	CAPN3	-0.268	9.41e-180	10961/11003	CTAGE5	0.239	6.62e-142	11003/11003	ZNF136	-0.272	3.87e-185	11003/11003
C11ORF49	-0.272	4.12e-185	11003/11003	ETV1	-0.228	1.48e-128	10976/11003	PDIA4	0.305	8.84e-235	11003/11003	LY6H	-0.268	1.71e-179	10607/11003	SLC7A2	0.239	1.02e-141	10996/11003	C11ORF49	-0.272	4.12e-185	11003/11003
PRKAR2B	-0.272	4.59e-185	11001/11003	DDX25	-0.228	1.67e-128	10189/11003	LAMB3	0.305	1.86e-234	11001/11003	C12ORF4	-0.268	2.99e-179	11003/11003	TRAF7	0.239	1.13e-141	11003/11003	PRKAR2B	-0.272	4.59e-185	11001/11003
ZNF346	-0.272	4.84e-185	11003/11003	CERS4	-0.228	1.87e-128	11003/11003	TNNC1	0.305	3.68e-234	10937/11003	NCS1	-0.268	3.19e-179	11003/11003	KIAA1217	0.239	2.83e-141	11002/11003	ZNF346	-0.272	4.84e-185	11003/11003
DOK5	-0.272	5.26e-185	10913/11003	WBP1	-0.228	1.98e-128	11003/11003	CLCA1	0.304	3.55e-233	4037/11003	TTC7B	-0.268	4.08e-179	11003/11003	NEDD4L	0.239	3.04e-141	11003/11003	DOK5	-0.272	5.26e-185	10913/11003
ZNF425	-0.272	7.23e-185	11002/11003	PCYT1B	-0.228	2.33e-128	10591/11003	STK26	0.304	6.91e-233	11000/11003	GRAMD1B	-0.268	5.89e-179	11003/11003	PWWP2B	0.238	3.12e-141	11003/11003	ZNF425	-0.272	7.23e-185	11002/11003
SLC22A17	-0.272	8.25e-185	11001/11003	TSPYL4	-0.228	2.7e-128	11003/11003	TMBIM6	0.304	1.61e-232	11003/11003	LRRC55	-0.268	6.38e-179	10590/11003	COMTD1	0.238	3.87e-141	11002/11003	SLC22A17	-0.272	8.25e-185	11001/11003
CTTNBP2	-0.272	9.25e-185	10928/11003	PRRT2	-0.228	2.71e-128	10997/11003	MIOS	0.304	2.6e-232	11003/11003	ZNF25	-0.268	7.1e-179	11003/11003	PRRG4	0.238	6.26e-141	11001/11003	CTTNBP2	-0.272	9.25e-185	10928/11003
SENP7	-0.272	1.03e-184	11003/11003	MAP6	-0.227	4.14e-128	10994/11003	TINAGL1	0.303	5.95e-232	11002/11003	GPX7	-0.268	8.27e-179	11003/11003	IRS1	0.238	1.52e-140	11003/11003	SENP7	-0.272	1.03e-184	11003/11003
CLVS2	-0.272	1.07e-184	6436/11003	ST8SIA2	-0.227	4.26e-128	9905/11003	LYPLA1	0.303	1.05e-231	11003/11003	MCF2L2	-0.268	8.39e-179	10981/11003	C17ORF107	0.238	1.95e-140	11002/11003	CLVS2	-0.272	1.07e-184	6436/11003
MTA3	-0.272	1.36e-184	11003/11003	KCNQ2	-0.227	4.82e-128	8857/11003	ADGRG7	0.303	1.24e-231	6320/11003	FEZ2	-0.268	9.17e-179	11003/11003	GOT1	0.238	2.2e-140	11003/11003	MTA3	-0.272	1.36e-184	11003/11003
NUDT10	-0.272	3.02e-184	10520/11003	DVL2	-0.227	5.66e-128	11003/11003	LPP	0.303	1.45e-231	11003/11003	CACNG2	-0.267	1.18e-178	4602/11003	C8ORF4	0.238	2.83e-140	10923/11003	NUDT10	-0.272	3.02e-184	10520/11003
NXPE3	-0.272	3.56e-184	11003/11003	MUM1	-0.227	6.08e-128	11003/11003	DENND1C	0.303	1.47e-231	11003/11003	SYNGR1	-0.267	1.73e-178	11003/11003	PQLC2	0.237	5.19e-140	11003/11003	NXPE3	-0.272	3.56e-184	11003/11003
PRSS54	-0.272	3.94e-184	5150/11003	PRKACA	-0.227	6.36e-128	11003/11003	CPAMD8	0.303	1.71e-231	11002/11003	MTMR7	-0.267	3.33e-178	10995/11003	GAK	0.237	7.09e-140	11003/11003	PRSS54	-0.272	3.94e-184	5150/11003
FAM155A	-0.271	4.39e-184	10860/11003	QRICH2	-0.227	6.94e-128	11003/11003	CCDC120	0.303	2.41e-231	11003/11003	AANAT	-0.267	4.33e-178	10519/11003	CMPK1	0.237	7.99e-140	11003/11003	FAM155A	-0.271	4.39e-184	10860/11003
DLG2	-0.271	5.44e-184	10994/11003	TUBB2B	-0.227	7.18e-128	10944/11003	SLC35F2	0.303	5.07e-231	11002/11003	PRKACA	-0.267	5.75e-178	11003/11003	PCBP1	0.237	8.61e-140	11003/11003	DLG2	-0.271	5.44e-184	10994/11003
DTNA	-0.271	7.38e-184	10994/11003	SKA2	-0.227	7.24e-128	11003/11003	FAM160A2	0.303	6.43e-231	11003/11003	TGFB1	-0.267	6.75e-178	11003/11003	LGMN	0.237	8.8e-140	11003/11003	DTNA	-0.271	7.38e-184	10994/11003
P2RX5-TAX1BP3	-0.271	9.24e-184	10999/11003	ZNF174	-0.227	8.8e-128	11003/11003	MGAM2	0.302	5.42e-230	9137/11003	C11ORF95	-0.267	7.83e-178	11003/11003	TRPV4	0.237	1.11e-139	11001/11003	P2RX5-TAX1BP3	-0.271	9.24e-184	10999/11003
KLHL42	-0.271	9.69e-184	11003/11003	OR2L13	-0.227	1.11e-127	5703/11003	PLA2G12A	0.302	6.63e-230	11003/11003	ATM	-0.267	9.59e-178	11003/11003	LAMC1	0.237	2.17e-139	11003/11003	KLHL42	-0.271	9.69e-184	11003/11003
ZNF175	-0.271	1.28e-183	11001/11003	LPAR4	-0.227	1.29e-127	10222/11003	CYP4X1	0.302	7.3e-230	10957/11003	FAM19A3	-0.267	1.05e-177	9965/11003	LEAP2	0.237	2.49e-139	10996/11003	ZNF175	-0.271	1.28e-183	11001/11003
PSRC1	-0.271	1.44e-183	11003/11003	ZNF365	-0.227	1.35e-127	10822/11003	CXCL2	0.302	8.64e-230	10971/11003	MTMR9	-0.267	1.06e-177	11003/11003	CTH	0.237	2.63e-139	11001/11003	PSRC1	-0.271	1.44e-183	11003/11003
PIK3R1	-0.271	2.29e-183	11003/11003	EPM2AIP1	-0.227	1.5e-127	11003/11003	ZDHHC6	0.302	1.29e-229	11003/11003	IFIT1	-0.267	1.34e-177	11003/11003	C8ORF82	0.237	2.74e-139	11003/11003	PIK3R1	-0.271	2.29e-183	11003/11003
AC138969.4	-0.271	2.3e-183	10913/11003	TADA3	-0.227	1.57e-127	11003/11003	AC011513.3	0.302	1.31e-229	2028/11003	PLCG1	-0.267	1.39e-177	11003/11003	SLC31A1	0.237	3.86e-139	11003/11003	AC138969.4	-0.271	2.3e-183	10913/11003
WASF1	-0.271	2.76e-183	11003/11003	GNAS	-0.227	1.58e-127	11003/11003	SMIM15	0.302	1.91e-229	11003/11003	DTX3	-0.267	1.48e-177	11003/11003	GOT2	0.237	3.96e-139	11003/11003	WASF1	-0.271	2.76e-183	11003/11003
ERCC4	-0.271	3.21e-183	11003/11003	ZNF548	-0.227	2.22e-127	11002/11003	INPP5A	0.302	3.9e-229	11003/11003	GPR61	-0.266	2.63e-177	10773/11003	HMGCS2	0.237	3.98e-139	8894/11003	ERCC4	-0.271	3.21e-183	11003/11003
FAM104B	-0.271	3.27e-183	11003/11003	RNF216	-0.227	2.52e-127	11003/11003	F3	0.301	7.11e-229	10999/11003	B3GAT2	-0.266	4.6e-177	10915/11003	MGAT2	0.236	8.81e-139	10997/11003	FAM104B	-0.271	3.27e-183	11003/11003
TIGD7	-0.271	3.62e-183	11001/11003	SF3B4	-0.227	3.07e-127	11003/11003	TM7SF2	0.301	1.75e-228	11003/11003	LHFPL4	-0.266	4.67e-177	9403/11003	IL1R2	0.236	1.45e-138	10965/11003	TIGD7	-0.271	3.62e-183	11001/11003
RAB6B	-0.271	3.81e-183	11003/11003	SNX32	-0.227	3.37e-127	10994/11003	CLDN18	0.301	3.12e-228	10390/11003	NAT16	-0.266	5e-177	8942/11003	SERF2	0.236	1.83e-138	11003/11003	RAB6B	-0.271	3.81e-183	11003/11003
PRKACB	-0.271	4.11e-183	11003/11003	LYST	-0.227	4.15e-127	11003/11003	GALM	0.301	3.68e-228	11003/11003	WDR19	-0.266	5.1e-177	11003/11003	ACSM1	0.236	1.87e-138	10681/11003	PRKACB	-0.271	4.11e-183	11003/11003
CHURC1-FNTB	-0.271	5.41e-183	8202/11003	DNMT3A	-0.226	4.66e-127	11003/11003	OR2A7	0.301	5.1e-228	10237/11003	LY86	-0.266	5.45e-177	11002/11003	EHHADH	0.236	2.93e-138	11003/11003	CHURC1-FNTB	-0.271	5.41e-183	8202/11003
MDGA2	-0.271	7.42e-183	7174/11003	MYO9B	-0.226	6.09e-127	11003/11003	NXPE2	0.301	8.26e-228	7488/11003	MILR1	-0.266	5.9e-177	11002/11003	LIMD1	0.236	3.67e-138	11003/11003	MDGA2	-0.271	7.42e-183	7174/11003
COPS4	-0.271	7.88e-183	11003/11003	PIP5KL1	-0.226	6.2e-127	10985/11003	BANK1	0.301	1.17e-227	10923/11003	SH3GL3	-0.266	9.1e-177	9027/11003	PTBP1	0.236	4.71e-138	11003/11003	COPS4	-0.271	7.88e-183	11003/11003
SLC12A5	-0.27	1.29e-182	10983/11003	CHST1	-0.226	6.88e-127	10997/11003	ZDHHC12	0.3	7.79e-227	11003/11003	UBR7	-0.266	1.08e-176	11003/11003	APMAP	0.236	5.24e-138	11003/11003	SLC12A5	-0.27	1.29e-182	10983/11003
ZNF488	-0.27	1.52e-182	10577/11003	CRHR1	-0.226	7.55e-127	8467/11003	ACY1	0.3	7.82e-227	11003/11003	PIANP	-0.266	1.26e-176	10893/11003	APLP2	0.236	5.51e-138	11003/11003	ZNF488	-0.27	1.52e-182	10577/11003
NLGN4X	-0.27	1.61e-182	10934/11003	CAMK2B	-0.226	7.71e-127	10935/11003	IFNLR1	0.3	8.24e-227	10999/11003	CDR1	-0.266	1.34e-176	6501/11003	AGRN	0.235	1.93e-137	11003/11003	NLGN4X	-0.27	1.61e-182	10934/11003
TIA1	-0.27	2.65e-182	11003/11003	PHKG1	-0.226	1.17e-126	11003/11003	CST1	0.3	9.49e-227	9034/11003	KCNQ2	-0.266	1.38e-176	8857/11003	NIPAL2	0.235	2.91e-137	11003/11003	TIA1	-0.27	2.65e-182	11003/11003
WDR60	-0.27	2.93e-182	11003/11003	MAG	-0.226	1.97e-126	8835/11003	FBLIM1	0.3	1.02e-226	11003/11003	FAM127A	-0.266	1.58e-176	11002/11003	SLC35B1	0.235	3.32e-137	11003/11003	WDR60	-0.27	2.93e-182	11003/11003
SHANK1	-0.27	3.29e-182	10885/11003	RNF112	-0.226	2.09e-126	10945/11003	CYB5A	0.3	1.26e-226	11003/11003	TMIE	-0.266	1.86e-176	10880/11003	ALDH16A1	0.235	3.83e-137	11003/11003	SHANK1	-0.27	3.29e-182	10885/11003
YAF2	-0.27	4.12e-182	11003/11003	KIRREL3	-0.226	2.11e-126	10872/11003	FAM83G	0.3	1.34e-226	11002/11003	AKIRIN2	-0.266	2.18e-176	11003/11003	PAWR	0.235	3.97e-137	11003/11003	YAF2	-0.27	4.12e-182	11003/11003
SEC31B	-0.27	4.15e-182	11003/11003	CTD-2369P2.10	-0.226	2.31e-126	10820/11003	SLC31A1	0.3	1.35e-226	11003/11003	ABCD2	-0.266	2.33e-176	10833/11003	ADAM15	0.235	5.04e-137	11003/11003	SEC31B	-0.27	4.15e-182	11003/11003
PCMTD2	-0.27	4.46e-182	11003/11003	DNLZ	-0.226	2.51e-126	10836/11003	CARD10	0.3	2.49e-226	11003/11003	MEX3B	-0.266	3.15e-176	11001/11003	ADCY10	0.235	9.73e-137	10780/11003	PCMTD2	-0.27	4.46e-182	11003/11003
ZNF665	-0.27	5.19e-182	10990/11003	MVB12B	-0.226	2.96e-126	11003/11003	ZG16	0.3	3.03e-226	6369/11003	PHYHIPL	-0.266	5.58e-176	10527/11003	ARL4D	0.235	9.97e-137	11003/11003	ZNF665	-0.27	5.19e-182	10990/11003
ZNF559	-0.27	5.21e-182	11003/11003	DYRK1A	-0.226	3.86e-126	11003/11003	KIF12	0.3	3.18e-226	10601/11003	FUZ	-0.265	6.68e-176	11003/11003	PACSIN2	0.235	1.01e-136	11003/11003	ZNF559	-0.27	5.21e-182	11003/11003
PHACTR3	-0.27	5.47e-182	10713/11003	RBBP4	-0.225	8.29e-126	11003/11003	PDZK1IP1	0.3	9.23e-226	10753/11003	TNFAIP6	-0.265	1.25e-175	10918/11003	NCSTN	0.235	1.12e-136	11003/11003	PHACTR3	-0.27	5.47e-182	10713/11003
CDK5R2	-0.27	5.96e-182	8647/11003	ZNF77	-0.225	1e-125	11003/11003	RNF186	0.299	2.96e-225	6821/11003	ATP6V1G2-DDX39B	-0.265	1.31e-175	3336/11003	PTPRU	0.235	1.37e-136	11003/11003	CDK5R2	-0.27	5.96e-182	8647/11003
ASIC3	-0.27	6.14e-182	11000/11003	ZIC4	-0.225	1.17e-125	6903/11003	RAB4A	0.299	3.72e-225	11003/11003	GAB3	-0.265	1.4e-175	11003/11003	SLC35D1	0.235	1.42e-136	11003/11003	ASIC3	-0.27	6.14e-182	11000/11003
AMER3	-0.27	6.59e-182	6552/11003	WDR82	-0.225	1.28e-125	11003/11003	GLYATL1P3	0.299	4.04e-225	5845/11003	SH3BP2	-0.265	1.46e-175	11003/11003	P4HA2	0.234	2.38e-136	11003/11003	AMER3	-0.27	6.59e-182	6552/11003
GDPD1	-0.27	8.73e-182	11003/11003	BRD8	-0.225	1.47e-125	11003/11003	CCNI2	0.299	4.39e-225	10889/11003	GFOD1	-0.265	2.78e-175	11003/11003	FABP1	0.234	2.64e-136	6151/11003	GDPD1	-0.27	8.73e-182	11003/11003
FAM19A1	-0.27	9e-182	9356/11003	CCDC80	-0.225	1.72e-125	11003/11003	TNFRSF10A	0.299	4.51e-225	11003/11003	CNTF	-0.265	4.56e-175	10881/11003	RITA1	0.234	4.11e-136	11003/11003	FAM19A1	-0.27	9e-182	9356/11003
PPP5D1	-0.27	9.13e-182	10974/11003	NRF1	-0.225	1.72e-125	11003/11003	ERICH5	0.299	5.58e-225	10449/11003	ANKRD6	-0.265	5.43e-175	11003/11003	CSTB	0.234	8.21e-136	11003/11003	PPP5D1	-0.27	9.13e-182	10974/11003
AKAP5	-0.27	9.27e-182	10994/11003	PTPN23	-0.225	2.65e-125	11003/11003	AMD1	0.299	1.13e-224	11003/11003	GABRG2	-0.265	9.01e-175	4874/11003	TCEA3	0.234	8.75e-136	11003/11003	AKAP5	-0.27	9.27e-182	10994/11003
ZNF253	-0.27	1.02e-181	11002/11003	MEMO1	-0.225	2.79e-125	11002/11003	SCAMP2	0.299	1.46e-224	11003/11003	SIGLEC9	-0.265	9.08e-175	10999/11003	TSPO	0.234	1e-135	11003/11003	ZNF253	-0.27	1.02e-181	11002/11003
AASDHPPT	-0.27	1.04e-181	11003/11003	ELAVL3	-0.225	3.13e-125	9293/11003	RNF128	0.299	2.31e-224	10747/11003	EFNB3	-0.265	9.1e-175	10973/11003	EVPL	0.234	1.58e-135	10912/11003	AASDHPPT	-0.27	1.04e-181	11003/11003
GLIPR1L1	-0.27	1.39e-181	10676/11003	PIP5K1C	-0.225	4.99e-125	11003/11003	ZDHHC20	0.299	2.37e-224	11003/11003	EVL	-0.265	9.32e-175	11003/11003	EML4	0.234	2.26e-135	11003/11003	GLIPR1L1	-0.27	1.39e-181	10676/11003
ANKMY2	-0.27	1.44e-181	11003/11003	C3ORF18	-0.225	6.29e-125	11003/11003	SMOC2	0.299	2.79e-224	10963/11003	C7ORF49	-0.264	1.36e-174	11003/11003	EIF6	0.233	3.09e-135	11003/11003	ANKMY2	-0.27	1.44e-181	11003/11003
ZC3H6	-0.27	1.55e-181	11003/11003	APC2	-0.225	7.5e-125	11002/11003	ALOX15	0.298	4.1e-224	10395/11003	C6ORF1	-0.264	1.51e-174	11003/11003	UPP1	0.233	3.95e-135	11003/11003	ZC3H6	-0.27	1.55e-181	11003/11003
CCDC121	-0.27	2.29e-181	11000/11003	ZNF649	-0.224	9.75e-125	11002/11003	SAMD12	0.298	7.86e-224	10970/11003	CA14	-0.264	1.55e-174	10992/11003	ATL2	0.233	4.56e-135	11003/11003	CCDC121	-0.27	2.29e-181	11000/11003
PLPPR4	-0.269	2.68e-181	10872/11003	ZNF778	-0.224	9.85e-125	11003/11003	MCU	0.298	8.2e-224	11003/11003	KIF3A	-0.264	1.63e-174	11003/11003	PRODH2	0.233	4.89e-135	4703/11003	PLPPR4	-0.269	2.68e-181	10872/11003
OR2L13	-0.269	2.8e-181	5703/11003	SPINK8	-0.224	1.06e-124	5100/11003	LPCAT3	0.298	1.08e-223	11003/11003	RAP2A	-0.264	2.42e-174	11003/11003	ANXA4	0.233	5.25e-135	11003/11003	OR2L13	-0.269	2.8e-181	5703/11003
PDCL	-0.269	3.27e-181	11003/11003	NALCN	-0.224	1.32e-124	10721/11003	MAFF	0.298	1.1e-223	11003/11003	PHLDB1	-0.264	3.12e-174	11003/11003	MICA	0.233	5.84e-135	11003/11003	PDCL	-0.269	3.27e-181	11003/11003
ZNF547	-0.269	3.46e-181	10999/11003	RXRG	-0.224	1.34e-124	10143/11003	CHP1	0.298	1.54e-223	11003/11003	AC037459.4	-0.264	3.39e-174	8901/11003	LRRC28	0.233	7.28e-135	11003/11003	ZNF547	-0.269	3.46e-181	10999/11003
CLIP2	-0.269	3.7e-181	11003/11003	BAHCC1	-0.224	1.36e-124	11003/11003	CST2	0.298	2.64e-223	9315/11003	C2ORF80	-0.264	3.91e-174	4608/11003	SLC22A18AS	0.233	8.49e-135	10993/11003	CLIP2	-0.269	3.7e-181	11003/11003
INTS6L	-0.269	3.8e-181	11002/11003	CBR3	-0.224	1.55e-124	11002/11003	GGT1	0.298	3.29e-223	11003/11003	ZNF781	-0.264	4.94e-174	10916/11003	ERGIC1	0.233	9.3e-135	11003/11003	INTS6L	-0.269	3.8e-181	11002/11003
MLLT11	-0.269	9.32e-181	11003/11003	MAGEE1	-0.224	1.59e-124	10994/11003	RAB11A	0.298	4.43e-223	11003/11003	LDLRAD3	-0.264	4.99e-174	11003/11003	PCTP	0.233	1.28e-134	11003/11003	MLLT11	-0.269	9.32e-181	11003/11003
SNRNP27	-0.269	9.84e-181	11003/11003	CLK2	-0.224	1.6e-124	11003/11003	EBP	0.298	8.52e-223	11003/11003	MCOLN1	-0.264	5.06e-174	11003/11003	ITPR3	0.233	1.69e-134	11003/11003	SNRNP27	-0.269	9.84e-181	11003/11003
ZNF169	-0.269	1.44e-180	11002/11003	TERF2IP	-0.224	1.69e-124	11003/11003	MGST1	0.298	1.19e-222	10997/11003	FKBP15	-0.264	9.01e-174	11003/11003	ARFGAP3	0.232	4.26e-134	11003/11003	ZNF169	-0.269	1.44e-180	11002/11003
ZMAT1	-0.269	1.45e-180	10991/11003	ORMDL1	-0.224	2.14e-124	11003/11003	TESK2	0.297	1.36e-222	11003/11003	FGF1	-0.264	1.07e-173	10925/11003	ZBED6CL	0.232	4.61e-134	11001/11003	ZMAT1	-0.269	1.45e-180	10991/11003
PAIP2	-0.269	1.99e-180	11003/11003	TDRKH	-0.224	2.28e-124	11003/11003	HADH	0.297	2.07e-222	11003/11003	HPS5	-0.264	1.15e-173	11003/11003	AFMID	0.232	4.73e-134	11003/11003	PAIP2	-0.269	1.99e-180	11003/11003
CXXC4	-0.269	2.1e-180	10926/11003	MECP2	-0.224	2.94e-124	11003/11003	TRIM36	0.297	2.15e-222	10993/11003	GNAO1	-0.264	1.56e-173	11000/11003	HHEX	0.232	5.92e-134	11003/11003	CXXC4	-0.269	2.1e-180	10926/11003
PNISR	-0.269	2.31e-180	11003/11003	ATP6V1E2	-0.224	3.59e-124	11003/11003	ZNF217	0.297	2.62e-222	11003/11003	GPR1	-0.264	2.09e-173	10338/11003	ELL2	0.232	6.91e-134	11003/11003	PNISR	-0.269	2.31e-180	11003/11003
ZFP28	-0.269	2.45e-180	10998/11003	SMCHD1	-0.224	4.7e-124	11003/11003	FABP2	0.297	5.39e-222	5781/11003	KSR1	-0.264	2.2e-173	11003/11003	SERPINA6	0.232	6.99e-134	7604/11003	ZFP28	-0.269	2.45e-180	10998/11003
ZNF225	-0.269	3.1e-180	11003/11003	NAP1L3	-0.224	4.78e-124	10947/11003	NECTIN3	0.297	5.41e-222	11001/11003	CTXN2	-0.264	2.39e-173	4941/11003	GATA4	0.232	1.19e-133	8149/11003	ZNF225	-0.269	3.1e-180	11003/11003
FAM208A	-0.269	3.12e-180	11003/11003	TBCB	-0.224	5.02e-124	11003/11003	CEP170B	0.297	7.97e-222	11003/11003	CELF4	-0.263	3.32e-173	10770/11003	MIA2	0.232	1.21e-133	5818/11003	FAM208A	-0.269	3.12e-180	11003/11003
INA	-0.269	3.62e-180	10267/11003	ATN1	-0.224	5.23e-124	11003/11003	MCEE	0.297	1.24e-221	11003/11003	TLR6	-0.263	3.35e-173	10997/11003	MRPS18A	0.232	1.25e-133	11003/11003	INA	-0.269	3.62e-180	10267/11003
ZEB2	-0.269	4.01e-180	11003/11003	DLX2	-0.224	6.44e-124	9420/11003	CNNM4	0.297	1.77e-221	11003/11003	BEGAIN	-0.263	3.47e-173	10965/11003	SMIM1	0.232	1.7e-133	10963/11003	ZEB2	-0.269	4.01e-180	11003/11003
ARMCX4	-0.269	4.49e-180	11003/11003	CHST6	-0.224	7.09e-124	10909/11003	SURF4	0.297	1.97e-221	11003/11003	P2RX5-TAX1BP3	-0.263	3.7e-173	10999/11003	CES2	0.232	1.84e-133	11003/11003	ARMCX4	-0.269	4.49e-180	11003/11003
POLI	-0.269	4.91e-180	11003/11003	JPH3	-0.224	7.92e-124	10722/11003	PDIA3	0.297	2.33e-221	11003/11003	FNDC9	-0.263	7.29e-173	7693/11003	RNF128	0.232	2.5e-133	10747/11003	POLI	-0.269	4.91e-180	11003/11003
ZC3H12B	-0.269	4.98e-180	10993/11003	ARID1A	-0.224	8.41e-124	11003/11003	C2CD4B	0.297	2.79e-221	10834/11003	NPL	-0.263	7.38e-173	11003/11003	FN1	0.232	2.71e-133	11003/11003	ZC3H12B	-0.269	4.98e-180	10993/11003
DLEU7	-0.268	7.59e-180	10902/11003	ARL14EP	-0.224	8.45e-124	11003/11003	ACACA	0.297	3.21e-221	11003/11003	NSG1	-0.263	1.11e-172	10980/11003	DPP3	0.232	4.1e-133	11003/11003	DLEU7	-0.268	7.59e-180	10902/11003
CNTNAP1	-0.268	7.81e-180	11003/11003	PODXL2	-0.224	9.27e-124	11003/11003	ARAF	0.297	3.56e-221	11003/11003	SUSD5	-0.263	1.22e-172	10957/11003	POLR2L	0.232	4.13e-133	11003/11003	CNTNAP1	-0.268	7.81e-180	11003/11003
UNC5A	-0.268	7.96e-180	10867/11003	CROCC	-0.223	1.38e-123	11003/11003	HNF1A	0.297	3.82e-221	9210/11003	CDH8	-0.263	1.57e-172	10207/11003	MYO5B	0.232	4.27e-133	11001/11003	UNC5A	-0.268	7.96e-180	10867/11003
GABRG2	-0.268	8.24e-180	4874/11003	LYPD1	-0.223	1.44e-123	10924/11003	CNTD1	0.297	4.01e-221	11003/11003	ASB1	-0.263	2.04e-172	11003/11003	FGGY	0.231	7.35e-133	11003/11003	GABRG2	-0.268	8.24e-180	4874/11003
TCTE3	-0.268	1.09e-179	10997/11003	FAM89B	-0.223	1.52e-123	11003/11003	HSD17B6	0.297	4.12e-221	10963/11003	WSCD1	-0.263	2.18e-172	10988/11003	STAT3	0.231	7.73e-133	11003/11003	TCTE3	-0.268	1.09e-179	10997/11003
ZNF285	-0.268	1.31e-179	10952/11003	ZNF251	-0.223	2.2e-123	11003/11003	CRACR2A	0.296	6.04e-221	11002/11003	BNC2	-0.263	2.22e-172	11001/11003	GJB3	0.231	9.11e-133	10603/11003	ZNF285	-0.268	1.31e-179	10952/11003
TAS2R19	-0.268	1.8e-179	10292/11003	PLEKHM2	-0.223	3.21e-123	11003/11003	SHB	0.296	6.89e-221	11003/11003	TMEM17	-0.263	2.22e-172	11003/11003	SLC10A3	0.231	9.7e-133	11003/11003	TAS2R19	-0.268	1.8e-179	10292/11003
CACNA1E	-0.268	1.82e-179	10532/11003	EMILIN3	-0.223	4.01e-123	10763/11003	RREB1	0.296	1.31e-220	11003/11003	PTPRS	-0.263	2.55e-172	11003/11003	CCL15-CCL14	0.231	1.13e-132	4787/11003	CACNA1E	-0.268	1.82e-179	10532/11003
CTD-3105H18.18	-0.268	1.99e-179	8624/11003	ZGLP1	-0.223	5.04e-123	11001/11003	TDP2	0.296	3.27e-220	11003/11003	C1ORF94	-0.263	2.74e-172	4773/11003	USH2A	0.231	1.14e-132	10749/11003	CTD-3105H18.18	-0.268	1.99e-179	8624/11003
PAK5	-0.268	2.02e-179	8074/11003	GNL3	-0.223	5.37e-123	11003/11003	HEPH	0.296	3.69e-220	10993/11003	TRIL	-0.263	2.88e-172	10971/11003	TOLLIP	0.231	1.18e-132	11003/11003	PAK5	-0.268	2.02e-179	8074/11003
GAREM2	-0.268	2.21e-179	11003/11003	DTNA	-0.223	5.57e-123	10994/11003	TAGLN	0.296	5.31e-220	11003/11003	SAP30	-0.263	3.99e-172	11003/11003	SLC30A10	0.231	1.34e-132	8371/11003	GAREM2	-0.268	2.21e-179	11003/11003
HMGCLL1	-0.268	3.06e-179	9383/11003	VANGL2	-0.223	5.71e-123	10999/11003	CTNND1	0.296	6.51e-220	11003/11003	LHFPL2	-0.263	5.42e-172	11003/11003	EPS8L1	0.231	1.4e-132	11002/11003	HMGCLL1	-0.268	3.06e-179	9383/11003
RBBP4	-0.268	3.57e-179	11003/11003	CNRIP1	-0.223	5.88e-123	11003/11003	SAMD13	0.296	8.32e-220	10983/11003	RP11-795F19.5	-0.262	8.7e-172	10878/11003	AGTRAP	0.231	1.85e-132	11003/11003	RBBP4	-0.268	3.57e-179	11003/11003
MAGEE1	-0.268	4.14e-179	10994/11003	HNRNPA0	-0.223	6.2e-123	11003/11003	ZNF524	0.296	8.47e-220	11003/11003	MAPK12	-0.262	1.37e-171	11003/11003	LPIN3	0.231	2.32e-132	10995/11003	MAGEE1	-0.268	4.14e-179	10994/11003
ENPP6	-0.268	6.28e-179	10631/11003	ZSCAN9	-0.223	7.26e-123	11003/11003	ZSCAN16	0.296	9.19e-220	11003/11003	SCN1B	-0.262	1.37e-171	11003/11003	ETFA	0.231	3.32e-132	11003/11003	ENPP6	-0.268	6.28e-179	10631/11003
CCDC191	-0.268	6.77e-179	11003/11003	KAT7	-0.222	1.65e-122	11003/11003	ALG5	0.295	2.01e-219	11003/11003	HIKESHI	-0.262	1.77e-171	11003/11003	DTX3L	0.231	3.5e-132	11003/11003	CCDC191	-0.268	6.77e-179	11003/11003
RPS6KA5	-0.268	7.02e-179	11003/11003	RNF175	-0.222	1.72e-122	10924/11003	MYCBP	0.295	3.25e-219	11003/11003	SLC26A10	-0.262	2.1e-171	10486/11003	SLC35F6	0.231	4.03e-132	11003/11003	RPS6KA5	-0.268	7.02e-179	11003/11003
GLIPR1L2	-0.268	7.71e-179	10898/11003	GRIN1	-0.222	1.77e-122	10574/11003	SGMS1	0.295	5.87e-219	11003/11003	KCNJ10	-0.262	2.21e-171	10925/11003	LGSN	0.23	9.32e-132	8264/11003	GLIPR1L2	-0.268	7.71e-179	10898/11003
POC5	-0.268	1.03e-178	11003/11003	PRKAR2B	-0.222	2.04e-122	11001/11003	PNPLA7	0.295	5.87e-219	11003/11003	MED12L	-0.262	3.14e-171	10892/11003	HOOK1	0.23	1.02e-131	10988/11003	POC5	-0.268	1.03e-178	11003/11003
GABRA4	-0.267	1.41e-178	5671/11003	MTHFD2L	-0.222	2.74e-122	11003/11003	MT1G	0.295	8.79e-219	10944/11003	CYP26B1	-0.262	3.49e-171	10956/11003	RIPK1	0.23	1.14e-131	11003/11003	GABRA4	-0.267	1.41e-178	5671/11003
CEP85L	-0.267	7.73e-178	11001/11003	LMO4	-0.222	3.14e-122	11003/11003	OR51S1	0.295	1.32e-218	617/11003	PFKM	-0.262	4.62e-171	11003/11003	TNK1	0.23	1.21e-131	10999/11003	CEP85L	-0.267	7.73e-178	11001/11003
RIMS3	-0.267	1.4e-177	11003/11003	RBM6	-0.222	4.49e-122	11003/11003	GGACT	0.295	3.07e-218	11003/11003	SOX12	-0.262	6.32e-171	11003/11003	APOL6	0.23	1.28e-131	11003/11003	RIMS3	-0.267	1.4e-177	11003/11003
TTBK2	-0.267	2.05e-177	11003/11003	MAB21L1	-0.222	4.5e-122	9627/11003	ATP10B	0.294	8.21e-218	10450/11003	CAMKV	-0.262	6.82e-171	8722/11003	CYP3A5	0.23	1.88e-131	10999/11003	TTBK2	-0.267	2.05e-177	11003/11003
CADPS	-0.267	2.05e-177	10706/11003	ANKLE1	-0.222	5.6e-122	10986/11003	NAT2	0.294	1.01e-217	9062/11003	TRPV2	-0.262	6.88e-171	11003/11003	OSBPL9	0.23	2.13e-131	11003/11003	CADPS	-0.267	2.05e-177	10706/11003
ZRANB2	-0.267	2.45e-177	11003/11003	HS6ST3	-0.222	5.61e-122	9627/11003	RETNLB	0.294	1.22e-217	4397/11003	RFX7	-0.262	8.5e-171	11003/11003	RPH3AL	0.23	2.58e-131	11003/11003	ZRANB2	-0.267	2.45e-177	11003/11003
SARM1	-0.266	3.76e-177	11003/11003	RIMKLB	-0.222	5.6e-122	11003/11003	USP3	0.294	1.89e-217	11003/11003	RASL10B	-0.262	1.12e-170	10997/11003	TSPAN8	0.23	3.92e-131	10504/11003	SARM1	-0.266	3.76e-177	11003/11003
FGFR1OP2	-0.266	5.28e-177	11003/11003	B3GALT6	-0.222	6.69e-122	11003/11003	C12ORF74	0.294	9.33e-217	7506/11003	POLH	-0.261	1.61e-170	11003/11003	SHARPIN	0.23	5.32e-131	11003/11003	FGFR1OP2	-0.266	5.28e-177	11003/11003
IFT80	-0.266	8.62e-177	11003/11003	ZNF708	-0.222	9.3e-122	11003/11003	STBD1	0.293	2.02e-216	10998/11003	HEATR6	-0.261	2.01e-170	11003/11003	THPO	0.23	6e-131	10577/11003	IFT80	-0.266	8.62e-177	11003/11003
MCF2L2	-0.266	8.85e-177	10981/11003	AMZ1	-0.222	9.81e-122	10926/11003	TJP2	0.293	2.69e-216	11003/11003	KCNJ4	-0.261	2.15e-170	8121/11003	IL1RAP	0.23	8.22e-131	11002/11003	MCF2L2	-0.266	8.85e-177	10981/11003
ARL14EP	-0.266	1.07e-176	11003/11003	ST3GAL5	-0.222	9.98e-122	11003/11003	IDH2	0.293	4.99e-216	11003/11003	CDH18	-0.261	2.49e-170	6950/11003	AKR1C1	0.23	8.57e-131	10993/11003	ARL14EP	-0.266	1.07e-176	11003/11003
FIG4	-0.266	1.35e-176	11003/11003	ANOS1	-0.222	1.05e-121	10961/11003	STX3	0.293	1.31e-215	11003/11003	PGS1	-0.261	3.23e-170	11003/11003	HIST1H1C	0.23	1.12e-130	11003/11003	FIG4	-0.266	1.35e-176	11003/11003
CLCN6	-0.266	2.48e-176	11003/11003	MAPK11	-0.222	1.07e-121	11003/11003	BCL3	0.293	1.34e-215	11003/11003	PAX3	-0.261	4e-170	6686/11003	ETHE1	0.23	1.17e-130	11003/11003	CLCN6	-0.266	2.48e-176	11003/11003
RBSN	-0.266	3.66e-176	11003/11003	FAM218A	-0.222	1.19e-121	10379/11003	TMC7	0.293	1.39e-215	10990/11003	NR2E1	-0.261	4.27e-170	7316/11003	GALM	0.229	1.39e-130	11003/11003	RBSN	-0.266	3.66e-176	11003/11003
ZNF17	-0.265	8.73e-176	11003/11003	PPM1E	-0.222	1.41e-121	10950/11003	VASP	0.293	3.22e-215	11003/11003	NDUFA4L2	-0.261	4.62e-170	11003/11003	TMEM220	0.229	1.46e-130	11003/11003	ZNF17	-0.265	8.73e-176	11003/11003
PAFAH1B1	-0.265	9.8e-176	11003/11003	PRPF19	-0.222	1.67e-121	11003/11003	CENPX	0.293	3.36e-215	11003/11003	SRRM4	-0.261	5.27e-170	8383/11003	HLA-C	0.229	1.66e-130	11003/11003	PAFAH1B1	-0.265	9.8e-176	11003/11003
SLC8A1	-0.265	1.08e-175	11003/11003	PLPPR4	-0.222	1.71e-121	10872/11003	PLEKHG7	0.293	4.01e-215	9644/11003	SAMD8	-0.261	9.1e-170	11003/11003	HSBP1L1	0.229	1.92e-130	11003/11003	SLC8A1	-0.265	1.08e-175	11003/11003
PHF21A	-0.265	1.21e-175	11003/11003	TTC8	-0.221	2.01e-121	11003/11003	LARP4B	0.293	5.09e-215	11003/11003	OSBPL11	-0.261	1.3e-169	11003/11003	GJB2	0.229	4.1e-130	10862/11003	PHF21A	-0.265	1.21e-175	11003/11003
WDPCP	-0.265	1.48e-175	11003/11003	EBF4	-0.221	3.62e-121	11001/11003	ZNF511	0.293	5.84e-215	11003/11003	LAIR1	-0.261	1.76e-169	11003/11003	SP100	0.229	6.01e-130	11003/11003	WDPCP	-0.265	1.48e-175	11003/11003
ZNF449	-0.265	1.59e-175	11003/11003	MYCNOS	-0.221	3.62e-121	8293/11003	AVL9	0.292	1.07e-214	11003/11003	ARHGEF40	-0.261	2.37e-169	11003/11003	KLF5	0.229	6.12e-130	11003/11003	ZNF449	-0.265	1.59e-175	11003/11003
OR2H2	-0.265	4.09e-175	6051/11003	ZNF793	-0.221	4.57e-121	10995/11003	KCNH6	0.292	1.67e-214	9573/11003	PCDH9	-0.261	2.37e-169	10888/11003	TMOD3	0.229	8.73e-130	11003/11003	OR2H2	-0.265	4.09e-175	6051/11003
PARP2	-0.265	4.27e-175	11003/11003	DCLK1	-0.221	7.99e-121	10971/11003	ZNF823	0.292	4.1e-214	11003/11003	CAMSAP2	-0.261	2.58e-169	11003/11003	GNG5	0.229	9.95e-130	11003/11003	PARP2	-0.265	4.27e-175	11003/11003
EXD2	-0.265	5.12e-175	11003/11003	DOCK3	-0.221	1.09e-120	10980/11003	SPATA13	0.292	4.39e-214	11003/11003	DNAJB6	-0.261	2.67e-169	11003/11003	SCNN1A	0.229	1.09e-129	10994/11003	EXD2	-0.265	5.12e-175	11003/11003
RNF38	-0.265	1.21e-174	11003/11003	ST3GAL6	-0.221	1.27e-120	11003/11003	CLN3	0.292	5.83e-214	11003/11003	CACNA1E	-0.261	2.67e-169	10532/11003	SUMF1	0.229	1.23e-129	11003/11003	RNF38	-0.265	1.21e-174	11003/11003
EVI2A	-0.265	1.26e-174	11001/11003	WDCP	-0.221	1.28e-120	11003/11003	TLCD2	0.292	8.93e-214	11003/11003	ATG13	-0.261	2.76e-169	11003/11003	AKT1S1	0.229	1.24e-129	11003/11003	EVI2A	-0.265	1.26e-174	11001/11003
ZNF429	-0.265	1.34e-174	11003/11003	ZMYND19	-0.221	1.47e-120	11003/11003	CCNC	0.292	1.27e-213	11003/11003	ACAP3	-0.26	6.88e-169	11003/11003	SDCBP2	0.228	1.9e-129	11003/11003	ZNF429	-0.265	1.34e-174	11003/11003
RPRM	-0.264	1.96e-174	9670/11003	PDE4B	-0.221	1.92e-120	11003/11003	ZNF69	0.291	3.77e-213	11000/11003	MAPK11	-0.26	1.06e-168	11003/11003	ARHGDIA	0.228	2.61e-129	11003/11003	RPRM	-0.264	1.96e-174	9670/11003
KDM3A	-0.264	2.33e-174	11003/11003	PSIP1	-0.22	2.36e-120	11003/11003	CES1	0.291	5.92e-213	10927/11003	INPP5B	-0.26	1.29e-168	11003/11003	IYD	0.228	2.74e-129	9336/11003	KDM3A	-0.264	2.33e-174	11003/11003
SLC26A10	-0.264	3.21e-174	10486/11003	CNTNAP1	-0.22	2.78e-120	11003/11003	TES	0.291	6.5e-213	11003/11003	TMEM65	-0.26	1.96e-168	11003/11003	CTB-50L17.14	0.228	3.14e-129	9195/11003	SLC26A10	-0.264	3.21e-174	10486/11003
PRELID3A	-0.264	3.44e-174	10997/11003	SLC10A4	-0.22	2.86e-120	10489/11003	ADCY6	0.291	6.54e-213	11003/11003	LRRTM3	-0.26	2.4e-168	5495/11003	GRTP1	0.228	5.04e-129	11003/11003	PRELID3A	-0.264	3.44e-174	10997/11003
CLDND1	-0.264	3.81e-174	11003/11003	ASIC1	-0.22	2.87e-120	10999/11003	SMARCD2	0.291	1.21e-212	11003/11003	PCDHB6	-0.26	3.4e-168	10766/11003	MAGT1	0.228	6.23e-129	11003/11003	CLDND1	-0.264	3.81e-174	11003/11003
ZFR	-0.264	5.42e-174	11003/11003	SLC1A2	-0.22	3.27e-120	10867/11003	TBC1D8	0.291	1.34e-212	11003/11003	FAM49B	-0.26	3.48e-168	11003/11003	PAEP	0.228	6.93e-129	8194/11003	ZFR	-0.264	5.42e-174	11003/11003
ARHGEF7	-0.264	5.91e-174	11003/11003	SERHL2	-0.22	3.58e-120	11003/11003	TMBIM1	0.291	2.36e-212	11003/11003	GABRD	-0.259	8.01e-168	10972/11003	PRDX4	0.228	1.15e-128	11003/11003	ARHGEF7	-0.264	5.91e-174	11003/11003
GLRA3	-0.264	7.24e-174	8074/11003	RIPPLY2	-0.22	4.08e-120	5958/11003	GALE	0.291	5.81e-212	11003/11003	KIAA0930	-0.259	1.08e-167	11003/11003	SHISA5	0.228	1.5e-128	11003/11003	GLRA3	-0.264	7.24e-174	8074/11003
AGPAT4	-0.264	7.6e-174	11003/11003	TMEM201	-0.22	4.89e-120	11003/11003	TMEM105	0.29	9.44e-212	10018/11003	MYT1L	-0.259	1.11e-167	7365/11003	CYB561D2	0.228	1.61e-128	11003/11003	AGPAT4	-0.264	7.6e-174	11003/11003
HAUS3	-0.264	1.11e-173	11003/11003	ISYNA1	-0.22	5.82e-120	11003/11003	FURIN	0.29	1.47e-211	11003/11003	C1ORF52	-0.259	1.26e-167	11003/11003	CAST	0.228	1.74e-128	11003/11003	HAUS3	-0.264	1.11e-173	11003/11003
TEX9	-0.264	1.66e-173	11001/11003	ZNF665	-0.22	6.23e-120	10990/11003	DCAF11	0.29	2.65e-211	11003/11003	BBS9	-0.259	1.38e-167	11003/11003	HS3ST3B1	0.228	1.92e-128	10999/11003	TEX9	-0.264	1.66e-173	11001/11003
KLHDC1	-0.264	2.18e-173	10994/11003	ZNF469	-0.22	6.46e-120	11003/11003	PDCD6IP	0.29	4.82e-211	11003/11003	C1ORF54	-0.259	1.48e-167	11003/11003	ELOA	0.227	2.69e-128	11003/11003	KLHDC1	-0.264	2.18e-173	10994/11003
GARNL3	-0.264	2.95e-173	11001/11003	KLC2	-0.22	8.28e-120	11003/11003	MAP3K21	0.29	8.19e-211	10993/11003	MSANTD3-TMEFF1	-0.259	1.82e-167	8755/11003	ASB9	0.227	2.93e-128	10997/11003	GARNL3	-0.264	2.95e-173	11001/11003
RHOT1	-0.264	3.37e-173	11003/11003	RANBP3L	-0.22	9.82e-120	10488/11003	MARC2	0.289	8.75e-210	10998/11003	GABRA3	-0.259	1.82e-167	8520/11003	LDHA	0.227	3.04e-128	11003/11003	RHOT1	-0.264	3.37e-173	11003/11003
HTATSF1	-0.264	3.49e-173	11003/11003	GDAP1	-0.22	1.44e-119	11002/11003	NR3C2	0.289	8.75e-210	10998/11003	C20ORF27	-0.259	3.14e-167	11003/11003	TSPAN9	0.227	4.03e-128	11001/11003	HTATSF1	-0.264	3.49e-173	11003/11003
ZNF793	-0.264	3.61e-173	10995/11003	WDYHV1	-0.22	1.47e-119	11003/11003	SLC26A6	0.289	1.02e-209	11003/11003	STXBP1	-0.259	3.39e-167	11003/11003	ECH1	0.227	6.33e-128	11003/11003	ZNF793	-0.264	3.61e-173	10995/11003
ZNF83	-0.263	6.41e-173	11003/11003	SOBP	-0.22	1.85e-119	11002/11003	C19ORF48	0.289	1.04e-209	11003/11003	SLC7A14	-0.259	3.41e-167	7824/11003	TRIP4	0.227	6.36e-128	11003/11003	ZNF83	-0.263	6.41e-173	11003/11003
KIAA2022	-0.263	8.72e-173	10307/11003	LMX1B	-0.22	1.95e-119	9926/11003	FAM109A	0.289	1.14e-209	11003/11003	CALHM2	-0.259	4.07e-167	11003/11003	LRRC61	0.227	6.48e-128	11001/11003	KIAA2022	-0.263	8.72e-173	10307/11003
ZNF397	-0.263	1.94e-172	11003/11003	NACC1	-0.22	2.04e-119	11003/11003	TPRN	0.289	1.32e-209	11003/11003	TMEM221	-0.259	4.24e-167	10939/11003	FCN3	0.227	8.58e-128	10973/11003	ZNF397	-0.263	1.94e-172	11003/11003
CORO2B	-0.263	2.25e-172	10988/11003	PAF1	-0.22	2.28e-119	11003/11003	KIAA1210	0.289	1.53e-209	9064/11003	LRRC39	-0.259	6.46e-167	10967/11003	UBALD1	0.227	8.8e-128	11003/11003	CORO2B	-0.263	2.25e-172	10988/11003
TMEM136	-0.263	2.65e-172	10985/11003	OBSL1	-0.22	2.63e-119	11003/11003	KIAA1671	0.289	3.47e-209	11003/11003	CEND1	-0.259	9.07e-167	10826/11003	LTBP2	0.227	1.15e-127	11003/11003	TMEM136	-0.263	2.65e-172	10985/11003
RAVER2	-0.263	2.68e-172	11003/11003	LCTL	-0.22	2.76e-119	10845/11003	S100A14	0.289	3.62e-209	10789/11003	KCNN3	-0.259	1.14e-166	11003/11003	RCAN3	0.227	1.22e-127	11003/11003	RAVER2	-0.263	2.68e-172	11003/11003
ZNF471	-0.262	1.32e-171	10989/11003	TTC6	-0.219	3.28e-119	9213/11003	CCL15	0.289	6.29e-209	7459/11003	SRR	-0.259	1.34e-166	11003/11003	TPRG1L	0.227	1.53e-127	11003/11003	ZNF471	-0.262	1.32e-171	10989/11003
ZNF835	-0.262	1.38e-171	10903/11003	UBL4B	-0.219	3.85e-119	8267/11003	CHRDL2	0.288	9.58e-209	10800/11003	ZFP37	-0.258	1.39e-166	10990/11003	H2AFJ	0.227	1.7e-127	11003/11003	ZNF835	-0.262	1.38e-171	10903/11003
TMEM237	-0.262	1.43e-171	11003/11003	DROSHA	-0.219	4.78e-119	11003/11003	CLEC19A	0.288	2.03e-208	4235/11003	HIP1	-0.258	1.53e-166	11003/11003	MBNL3	0.227	1.83e-127	11003/11003	TMEM237	-0.262	1.43e-171	11003/11003
RABEP1	-0.262	6.06e-171	11003/11003	BVES	-0.219	5.38e-119	10974/11003	SERPINB6	0.288	2.13e-208	11003/11003	MOK	-0.258	1.93e-166	11003/11003	BCAM	0.226	3.84e-127	11003/11003	RABEP1	-0.262	6.06e-171	11003/11003
TMEM67	-0.262	6.51e-171	11003/11003	NXPH1	-0.219	5.54e-119	5971/11003	HN1L	0.288	2.75e-208	11003/11003	CSMD2	-0.258	2.32e-166	10988/11003	TMEM109	0.226	4.51e-127	11003/11003	TMEM67	-0.262	6.51e-171	11003/11003
SSPN	-0.262	1.19e-170	11002/11003	LIG3	-0.219	7.01e-119	11003/11003	CYP2C18	0.288	4.17e-208	7808/11003	TRIM23	-0.258	3.58e-166	11003/11003	TRAM1	0.226	4.65e-127	11003/11003	SSPN	-0.262	1.19e-170	11002/11003
SPIN3	-0.262	1.37e-170	10984/11003	BTRC	-0.219	7.59e-119	11003/11003	LDHD	0.288	4.36e-208	11003/11003	MT3	-0.258	3.86e-166	9824/11003	ANGPTL4	0.226	5.54e-127	11003/11003	SPIN3	-0.262	1.37e-170	10984/11003
DACT3	-0.262	1.43e-170	11002/11003	PRTG	-0.219	7.79e-119	10914/11003	ALG12	0.288	4.4e-208	11003/11003	SH2B2	-0.258	3.95e-166	11003/11003	SLC6A14	0.226	6.39e-127	8799/11003	DACT3	-0.262	1.43e-170	11002/11003
RPS6KL1	-0.261	2.32e-170	11003/11003	MKX	-0.219	8.85e-119	10689/11003	TUFT1	0.288	1.61e-207	11003/11003	FBXL16	-0.258	4.59e-166	10992/11003	CCDC134	0.226	1.43e-126	11002/11003	RPS6KL1	-0.261	2.32e-170	11003/11003
RIC8B	-0.261	3.01e-170	11003/11003	RLBP1	-0.219	9.08e-119	6981/11003	DBT	0.288	1.88e-207	11003/11003	GPR137B	-0.258	6.58e-166	11003/11003	GPR108	0.226	1.7e-126	11003/11003	RIC8B	-0.261	3.01e-170	11003/11003
HDX	-0.261	5.14e-170	10977/11003	KIAA0586	-0.219	1e-118	11003/11003	SOCS2	0.288	1.91e-207	11003/11003	CLSTN3	-0.258	7.03e-166	11003/11003	SEC24A	0.226	1.76e-126	11003/11003	HDX	-0.261	5.14e-170	10977/11003
TMEM200C	-0.261	8.78e-170	10832/11003	SCAMP4	-0.219	1.01e-118	11003/11003	RHBDF1	0.288	1.91e-207	11003/11003	POU3F1	-0.258	7.77e-166	10665/11003	F2RL1	0.226	1.86e-126	10996/11003	TMEM200C	-0.261	8.78e-170	10832/11003
PRMT2	-0.261	1.33e-169	11003/11003	CCDC15	-0.219	1.57e-118	10999/11003	FMOD	0.288	2.06e-207	10993/11003	DCLRE1B	-0.258	9.77e-166	11003/11003	AVEN	0.226	2.03e-126	11003/11003	PRMT2	-0.261	1.33e-169	11003/11003
RP11-722G7.1	-0.261	1.6e-169	8795/11003	PKN1	-0.219	1.85e-118	11003/11003	BMP4	0.287	2.53e-207	10980/11003	TMEM106A	-0.258	1.17e-165	11003/11003	LMNTD2	0.226	3.87e-126	11003/11003	RP11-722G7.1	-0.261	1.6e-169	8795/11003
PSD	-0.261	2e-169	11003/11003	TMEM151B	-0.219	2.17e-118	10168/11003	SLPI	0.287	4.92e-207	10909/11003	MBD1	-0.258	1.27e-165	11003/11003	KCNK5	0.226	4.73e-126	10976/11003	PSD	-0.261	2e-169	11003/11003
MLF1	-0.261	2.05e-169	10998/11003	VAMP2	-0.219	2.25e-118	11003/11003	ACSS1	0.287	6.58e-207	11003/11003	TTC9B	-0.258	1.31e-165	10831/11003	SERPINB1	0.225	5.47e-126	11003/11003	MLF1	-0.261	2.05e-169	10998/11003
C1QTNF4	-0.261	2.79e-169	10700/11003	MSH6	-0.219	2.25e-118	11003/11003	RETSAT	0.287	7.27e-207	11003/11003	RAPGEF1	-0.258	1.35e-165	11003/11003	GGT1	0.225	1.38e-125	11003/11003	C1QTNF4	-0.261	2.79e-169	10700/11003
GAD1	-0.261	3.82e-169	10811/11003	ROBO3	-0.219	2.52e-118	11002/11003	IL7	0.287	1.74e-206	10977/11003	MEGF11	-0.258	2.07e-165	10865/11003	HYAL2	0.225	2.13e-125	11003/11003	GAD1	-0.261	3.82e-169	10811/11003
KAT7	-0.26	4.1e-169	11003/11003	PPP2R3C	-0.219	2.53e-118	11003/11003	LAMC2	0.287	2.08e-206	10917/11003	TBC1D10B	-0.258	2.19e-165	11003/11003	TRPM4	0.225	3.85e-125	11003/11003	KAT7	-0.26	4.1e-169	11003/11003
TERF2IP	-0.26	4.84e-169	11003/11003	DPH7	-0.219	2.73e-118	11003/11003	PM20D2	0.287	2.47e-206	11003/11003	SEMA6C	-0.258	2.63e-165	11003/11003	GDF2	0.225	5.82e-125	1342/11003	TERF2IP	-0.26	4.84e-169	11003/11003
ZNF821	-0.26	4.93e-169	11003/11003	FAM155A	-0.219	3.06e-118	10860/11003	PHKB	0.287	3.25e-206	11003/11003	MMD2	-0.258	2.67e-165	3343/11003	CISH	0.224	8.24e-125	11003/11003	ZNF821	-0.26	4.93e-169	11003/11003
GIN1	-0.26	6.95e-169	11003/11003	MRPS21	-0.219	3.27e-118	11003/11003	KRT23	0.287	4.87e-206	10310/11003	CCDC184	-0.257	3.61e-165	10961/11003	MCL1	0.224	1.15e-124	11003/11003	GIN1	-0.26	6.95e-169	11003/11003
UNC119B	-0.26	7.05e-169	11003/11003	BEST1	-0.219	3.38e-118	11002/11003	R3HDML	0.287	6.08e-206	5198/11003	SRSF12	-0.257	4.37e-165	10925/11003	GJB1	0.224	1.9e-124	9883/11003	UNC119B	-0.26	7.05e-169	11003/11003
TCEAL1	-0.26	7.52e-169	11003/11003	WDR6	-0.218	3.79e-118	11003/11003	WWP1	0.286	7.9e-206	11003/11003	AIF1L	-0.257	4.38e-165	11003/11003	HDAC1	0.224	2.32e-124	11003/11003	TCEAL1	-0.26	7.52e-169	11003/11003
KIRREL3	-0.26	7.68e-169	10872/11003	TPGS2	-0.218	5.22e-118	11003/11003	TDRD1	0.286	1.02e-205	9399/11003	ZNF883	-0.257	6.41e-165	10916/11003	CTBS	0.224	3.4e-124	11003/11003	KIRREL3	-0.26	7.68e-169	10872/11003
OPRL1	-0.26	8.64e-169	11001/11003	NTNG1	-0.218	8.19e-118	10128/11003	SLC39A4	0.286	1.22e-205	11002/11003	PRSS53	-0.257	1.42e-164	10992/11003	SEC31A	0.224	4.66e-124	11003/11003	OPRL1	-0.26	8.64e-169	11001/11003
RAB3C	-0.26	1.32e-168	10542/11003	INTS12	-0.218	8.25e-118	11003/11003	SEC11C	0.286	1.6e-205	11003/11003	CACNG8	-0.257	1.76e-164	10724/11003	THEM5	0.224	5.62e-124	10961/11003	RAB3C	-0.26	1.32e-168	10542/11003
SULT4A1	-0.26	1.53e-168	9828/11003	ZNF594	-0.218	8.56e-118	11002/11003	TRAF4	0.286	5.19e-205	11003/11003	AC002429.5	-0.257	3.12e-164	5545/11003	EFNA4	0.224	7.17e-124	11003/11003	SULT4A1	-0.26	1.53e-168	9828/11003
C8ORF44	-0.26	1.75e-168	11003/11003	TMEM175	-0.218	1.08e-117	11003/11003	WFDC1	0.286	6.59e-205	11002/11003	ILDR2	-0.257	3.12e-164	10931/11003	STAU1	0.224	7.45e-124	11003/11003	C8ORF44	-0.26	1.75e-168	11003/11003
RCBTB2	-0.26	2.65e-168	11003/11003	CSTF3	-0.218	1.84e-117	11003/11003	ITLN1	0.286	8.15e-205	8956/11003	HOXC10	-0.257	3.92e-164	9516/11003	ADH1B	0.223	1.14e-123	10402/11003	RCBTB2	-0.26	2.65e-168	11003/11003
TMSB15B	-0.26	3.24e-168	10468/11003	CCDC167	-0.218	1.98e-117	11003/11003	MUC5AC	0.286	8.27e-205	8342/11003	NAB1	-0.257	5.11e-164	11003/11003	TMBIM6	0.223	1.77e-123	11003/11003	TMSB15B	-0.26	3.24e-168	10468/11003
CBL	-0.26	3.35e-168	11003/11003	TLK2	-0.218	2.05e-117	11003/11003	FEV	0.286	9.03e-205	6392/11003	ZNF546	-0.257	5.13e-164	11003/11003	SLC10A5	0.223	2.53e-123	10979/11003	CBL	-0.26	3.35e-168	11003/11003
TNNI3K	-0.26	4.85e-168	9220/11003	OAZ3	-0.218	2.24e-117	11002/11003	HINT3	0.285	2.66e-204	11003/11003	CNTLN	-0.257	5.33e-164	11003/11003	SRXN1	0.223	2.87e-123	11000/11003	TNNI3K	-0.26	4.85e-168	9220/11003
ZNF160	-0.26	5.43e-168	11003/11003	FAM184B	-0.218	2.73e-117	10949/11003	EFNB2	0.285	4.31e-204	10999/11003	FGFBP2	-0.256	1.62e-163	10675/11003	THBD	0.223	6.67e-123	11003/11003	ZNF160	-0.26	5.43e-168	11003/11003
PCF11	-0.26	7.34e-168	11003/11003	WIZ	-0.218	2.99e-117	11003/11003	SELE	0.285	1.03e-203	10839/11003	ADRA1B	-0.256	1.65e-163	10648/11003	HPGD	0.223	8.11e-123	10985/11003	PCF11	-0.26	7.34e-168	11003/11003
PLPP7	-0.259	1.01e-167	10992/11003	ZNF491	-0.218	3.12e-117	10982/11003	NOXA1	0.285	2.58e-203	11003/11003	ZIK1	-0.256	2.08e-163	10999/11003	NFKBIB	0.223	8.32e-123	11003/11003	PLPP7	-0.259	1.01e-167	10992/11003
RPAIN	-0.259	1.15e-167	11003/11003	C3ORF62	-0.218	3.21e-117	11003/11003	ERP27	0.285	5.51e-203	10995/11003	GNA12	-0.256	2.34e-163	11003/11003	HEXA	0.223	8.51e-123	11003/11003	RPAIN	-0.259	1.15e-167	11003/11003
ZFP82	-0.259	1.23e-167	11003/11003	TXNL4A	-0.218	3.43e-117	11003/11003	RHOD	0.284	1.17e-202	10965/11003	FAM90A1	-0.256	2.62e-163	10889/11003	DOCK6	0.223	8.76e-123	11003/11003	ZFP82	-0.259	1.23e-167	11003/11003
DCC	-0.259	1.29e-167	10135/11003	FNDC10	-0.218	4.2e-117	11003/11003	MICAL2	0.284	1.19e-202	11003/11003	TYRO3	-0.256	2.74e-163	11003/11003	WDR72	0.222	1.47e-122	10323/11003	DCC	-0.259	1.29e-167	10135/11003
RABL2A	-0.259	1.41e-167	11003/11003	PREX1	-0.218	4.24e-117	11003/11003	C2CD4D	0.284	4.7e-202	10868/11003	LRRC23	-0.256	4.34e-163	11003/11003	FBXO22	0.222	1.82e-122	11003/11003	RABL2A	-0.259	1.41e-167	11003/11003
C1QL1	-0.259	1.8e-167	10902/11003	ZBTB37	-0.218	4.48e-117	11003/11003	MOGAT3	0.284	1.43e-201	7083/11003	SCLT1	-0.256	6.91e-163	11003/11003	LINC00694	0.222	1.91e-122	9359/11003	C1QL1	-0.259	1.8e-167	10902/11003
PRR3	-0.259	2.22e-167	11003/11003	SAMD1	-0.217	4.63e-117	11003/11003	GORASP1	0.283	3.87e-201	11003/11003	LKAAEAR1	-0.256	8.98e-163	8733/11003	CCL18	0.222	2.03e-122	10722/11003	PRR3	-0.259	2.22e-167	11003/11003
PPWD1	-0.259	2.43e-167	11003/11003	INA	-0.217	6.18e-117	10267/11003	LMTK2	0.283	4.27e-201	11003/11003	AC138969.4	-0.256	9.82e-163	10913/11003	ZNF593	0.222	2.44e-122	11003/11003	PPWD1	-0.259	2.43e-167	11003/11003
AGTPBP1	-0.259	2.57e-167	11003/11003	DHPS	-0.217	7.24e-117	11003/11003	ALDH1B1	0.283	6.25e-201	11003/11003	THEMIS2	-0.256	1e-162	11003/11003	C6ORF132	0.222	3.82e-122	10965/11003	AGTPBP1	-0.259	2.57e-167	11003/11003
TAS2R14	-0.259	2.59e-167	10980/11003	EYA1	-0.217	1.01e-116	10476/11003	AADAT	0.283	7.17e-201	10993/11003	CSRNP2	-0.255	1.61e-162	11003/11003	TMEM161A	0.222	5.44e-122	11003/11003	TAS2R14	-0.259	2.59e-167	10980/11003
NLRP1	-0.259	3.2e-167	11003/11003	SYNE3	-0.217	1.17e-116	11003/11003	ORMDL3	0.283	1.38e-200	11003/11003	CNTN2	-0.255	2.15e-162	10282/11003	DUOXA1	0.222	6.74e-122	10694/11003	NLRP1	-0.259	3.2e-167	11003/11003
GPSM2	-0.259	4.1e-167	11003/11003	NFIX	-0.217	1.47e-116	11003/11003	DTX2	0.283	1.49e-200	11003/11003	VIPAS39	-0.255	3.17e-162	11003/11003	CAPN12	0.222	7.03e-122	10964/11003	GPSM2	-0.259	4.1e-167	11003/11003
RBM22	-0.259	4.14e-167	11003/11003	LLNLF-187D8.1	-0.217	1.6e-116	6385/11003	CUX2	0.283	2.03e-200	10486/11003	KLRG1	-0.255	3.3e-162	10987/11003	ACO1	0.222	7.19e-122	11003/11003	RBM22	-0.259	4.14e-167	11003/11003
GPR75	-0.259	4.15e-167	10938/11003	CAPS	-0.217	2.2e-116	11003/11003	BCKDHB	0.283	2.51e-200	11003/11003	GRIN2A	-0.255	3.34e-162	10414/11003	SPSB1	0.222	7.93e-122	11003/11003	GPR75	-0.259	4.15e-167	10938/11003
C14ORF37	-0.259	4.8e-167	10999/11003	SCN2B	-0.217	2.44e-116	10111/11003	RP11-467J12.4	0.283	2.57e-200	10912/11003	MFF	-0.255	3.81e-162	11003/11003	CHAC1	0.222	9.98e-122	11001/11003	C14ORF37	-0.259	4.8e-167	10999/11003
APPL1	-0.259	5.12e-167	11003/11003	ULK2	-0.217	2.5e-116	11003/11003	DENND2D	0.283	2.59e-200	11003/11003	NLGN4X	-0.255	4.21e-162	10934/11003	GRAMD4	0.222	1.17e-121	11003/11003	APPL1	-0.259	5.12e-167	11003/11003
EPM2A	-0.259	5.2e-167	11003/11003	SLC26A10	-0.217	2.81e-116	10486/11003	SMPD3	0.283	4.65e-200	11003/11003	CYTL1	-0.255	4.37e-162	10912/11003	GLOD5	0.222	1.46e-121	9335/11003	EPM2A	-0.259	5.2e-167	11003/11003
MCMDC2	-0.259	7.46e-167	10998/11003	C19ORF47	-0.217	2.98e-116	11003/11003	POLD4	0.282	5.8e-200	11003/11003	NHLH1	-0.255	4.84e-162	10695/11003	SHMT1	0.221	1.95e-121	11003/11003	MCMDC2	-0.259	7.46e-167	10998/11003
RCHY1	-0.259	8.83e-167	11003/11003	SCAI	-0.217	3.26e-116	11003/11003	SLMAP	0.282	7.07e-200	11003/11003	CEP57L1	-0.255	5.07e-162	11002/11003	CXCL8	0.221	2.15e-121	10983/11003	RCHY1	-0.259	8.83e-167	11003/11003
PKIA	-0.258	1.86e-166	10964/11003	WBSCR17	-0.217	3.46e-116	10718/11003	GNL3	0.282	1.03e-199	11003/11003	CUBN	-0.255	5.48e-162	10998/11003	TNFAIP8L1	0.221	2.38e-121	11003/11003	PKIA	-0.258	1.86e-166	10964/11003
LRRN1	-0.258	2.25e-166	10775/11003	ASIC4	-0.217	3.49e-116	9862/11003	KRT7	0.282	1.7e-199	10899/11003	FAM180B	-0.255	5.89e-162	8666/11003	CD2AP	0.221	2.8e-121	11003/11003	LRRN1	-0.258	2.25e-166	10775/11003
LSM11	-0.258	2.37e-166	11003/11003	RNPS1	-0.217	3.5e-116	11003/11003	FYCO1	0.282	1.86e-199	11003/11003	C9ORF50	-0.255	6.84e-162	10500/11003	TGM3	0.221	2.83e-121	10382/11003	LSM11	-0.258	2.37e-166	11003/11003
CDK20	-0.258	2.53e-166	11003/11003	ELP6	-0.217	3.5e-116	11003/11003	APELA	0.282	2.54e-199	8197/11003	ZNF354C	-0.255	7.73e-162	10997/11003	MTTP	0.221	3.18e-121	10517/11003	CDK20	-0.258	2.53e-166	11003/11003
ADAM11	-0.258	4.26e-166	10971/11003	MDGA2	-0.217	4e-116	7174/11003	ACSL3	0.282	2.86e-199	11003/11003	CARD8	-0.255	9.9e-162	11003/11003	VPS18	0.221	3.96e-121	11003/11003	ADAM11	-0.258	4.26e-166	10971/11003
CCDC28B	-0.258	5.63e-166	11003/11003	ESR1	-0.217	4.98e-116	10993/11003	SOWAHA	0.282	5.22e-199	10703/11003	CD109	-0.255	1.05e-161	11003/11003	PMM2	0.221	9.01e-121	11001/11003	CCDC28B	-0.258	5.63e-166	11003/11003
NRG3	-0.258	6.32e-166	9568/11003	ANGEL2	-0.216	5.5e-116	11003/11003	SUMF1	0.282	7.28e-199	11003/11003	HPCAL4	-0.255	1.09e-161	10325/11003	DCAF6	0.221	9.98e-121	11003/11003	NRG3	-0.258	6.32e-166	9568/11003
SRGAP2B	-0.258	9.09e-166	10987/11003	LUZP2	-0.216	5.79e-116	9760/11003	MIA3	0.282	1.37e-198	11003/11003	EPM2A	-0.255	1.14e-161	11003/11003	MAOA	0.221	1.65e-120	11001/11003	SRGAP2B	-0.258	9.09e-166	10987/11003
SLC1A2	-0.258	1.18e-165	10867/11003	FOXG1	-0.216	5.98e-116	6742/11003	PRSS3	0.282	1.51e-198	10310/11003	PSTPIP1	-0.255	1.29e-161	11003/11003	GBA	0.22	1.92e-120	11003/11003	SLC1A2	-0.258	1.18e-165	10867/11003
CSRNP2	-0.258	1.21e-165	11003/11003	MARK3	-0.216	6.86e-116	11003/11003	PLPP1	0.281	2.16e-198	11003/11003	DBN1	-0.255	1.38e-161	11003/11003	SEC16A	0.22	2.35e-120	11003/11003	CSRNP2	-0.258	1.21e-165	11003/11003
GALNT16	-0.258	1.32e-165	10991/11003	NCOA5	-0.216	7.39e-116	11003/11003	SERPINB11	0.281	3.65e-198	3944/11003	NPAS3	-0.255	1.49e-161	10892/11003	SLC35D2	0.22	2.78e-120	11003/11003	GALNT16	-0.258	1.32e-165	10991/11003
KCTD16	-0.258	1.38e-165	10600/11003	NBPF10	-0.216	9.31e-116	10969/11003	PXMP4	0.281	1.81e-197	11003/11003	APC	-0.255	1.5e-161	11003/11003	EIF2AK4	0.22	4.11e-120	11003/11003	KCTD16	-0.258	1.38e-165	10600/11003
CELF4	-0.258	1.52e-165	10770/11003	JARID2	-0.216	9.95e-116	11003/11003	FER1L6	0.281	2.4e-197	9592/11003	RP11-644F5.10	-0.255	1.54e-161	11002/11003	RP11-468E2.6	0.22	4.2e-120	7519/11003	CELF4	-0.258	1.52e-165	10770/11003
PTPRZ1	-0.258	2e-165	10005/11003	ADAM33	-0.216	1.02e-115	10945/11003	BCL10	0.281	3.03e-197	11003/11003	SLC38A6	-0.255	1.96e-161	11003/11003	TXNDC17	0.22	4.69e-120	11003/11003	PTPRZ1	-0.258	2e-165	10005/11003
DARS	-0.258	3.43e-165	11003/11003	ZNF266	-0.216	1.07e-115	11003/11003	ACADSB	0.281	3.34e-197	11003/11003	RP11-726G1.1	-0.254	2.47e-161	10921/11003	RP11-407N17.3	0.22	5.78e-120	4006/11003	DARS	-0.258	3.43e-165	11003/11003
CDH18	-0.257	4.92e-165	6950/11003	MAGEH1	-0.216	1.22e-115	11003/11003	TRIM15	0.281	4.04e-197	7931/11003	CXORF57	-0.254	2.55e-161	10919/11003	ACOX1	0.22	7.45e-120	11003/11003	CDH18	-0.257	4.92e-165	6950/11003
YTHDC1	-0.257	5.04e-165	11003/11003	TTL	-0.216	1.28e-115	11003/11003	TFF2	0.28	4.8e-197	6678/11003	CD70	-0.254	2.73e-161	10681/11003	PRKCD	0.22	9.55e-120	11003/11003	YTHDC1	-0.257	5.04e-165	11003/11003
VN1R1	-0.257	5.77e-165	10933/11003	RP11-726G1.1	-0.216	1.31e-115	10921/11003	NR4A1	0.28	6.27e-197	11003/11003	KLHDC8A	-0.254	3.04e-161	10841/11003	C1ORF168	0.22	1.48e-119	9677/11003	VN1R1	-0.257	5.77e-165	10933/11003
KHDC1	-0.257	7.64e-165	10926/11003	SLC7A3	-0.216	1.44e-115	8037/11003	SERPINA4	0.28	6.72e-197	6817/11003	GALNT14	-0.254	6.24e-161	10983/11003	PC	0.22	1.7e-119	11003/11003	KHDC1	-0.257	7.64e-165	10926/11003
CNTN1	-0.257	8.27e-165	10661/11003	ZNF714	-0.216	1.48e-115	11001/11003	KRTAP5-1	0.28	1.03e-196	9821/11003	MSANTD3	-0.254	8.11e-161	11003/11003	CLDN4	0.22	2.09e-119	10995/11003	CNTN1	-0.257	8.27e-165	10661/11003
POU6F1	-0.257	1.19e-164	11002/11003	SYN2	-0.216	1.52e-115	10905/11003	ATP11B	0.28	1.61e-196	11003/11003	TP53TG3D	-0.254	8.12e-161	6847/11003	VEGFC	0.219	3.19e-119	10996/11003	POU6F1	-0.257	1.19e-164	11002/11003
CNOT4	-0.257	1.26e-164	11003/11003	ACSBG1	-0.216	1.65e-115	10914/11003	RUNDC1	0.28	1.81e-196	11003/11003	TCEAL5	-0.254	9.5e-161	8527/11003	SNTB1	0.219	3.45e-119	11003/11003	CNOT4	-0.257	1.26e-164	11003/11003
GNB3	-0.257	1.32e-164	10928/11003	SCG3	-0.216	1.79e-115	10199/11003	SEC23B	0.28	2.6e-196	11003/11003	ZKSCAN8	-0.254	9.6e-161	11003/11003	SCP2	0.219	4.26e-119	11003/11003	GNB3	-0.257	1.32e-164	10928/11003
AK9	-0.257	4.06e-164	11003/11003	FLRT1	-0.216	1.99e-115	10918/11003	REG3A	0.28	6.15e-196	3098/11003	UBL4B	-0.254	1.09e-160	8267/11003	SLC8B1	0.219	4.96e-119	11003/11003	AK9	-0.257	4.06e-164	11003/11003
GALR1	-0.257	5.68e-164	7285/11003	SLC1A4	-0.216	2.04e-115	11003/11003	ISOC1	0.28	6.41e-196	11003/11003	ACSBG1	-0.254	1.13e-160	10914/11003	C1ORF115	0.219	5.96e-119	11001/11003	GALR1	-0.257	5.68e-164	7285/11003
ANKRD40	-0.256	1.01e-163	11003/11003	PPP2R2B	-0.216	2.29e-115	10967/11003	CRLS1	0.28	7e-196	11003/11003	C11ORF87	-0.254	1.14e-160	7304/11003	HEBP2	0.219	7.82e-119	11003/11003	ANKRD40	-0.256	1.01e-163	11003/11003
ZNF610	-0.256	1.21e-163	10979/11003	MRPS14	-0.216	2.35e-115	11003/11003	JCHAIN	0.28	9.03e-196	10988/11003	USP49	-0.254	1.34e-160	11003/11003	ORMDL3	0.219	8.96e-119	11003/11003	ZNF610	-0.256	1.21e-163	10979/11003
BTF3L4	-0.256	1.55e-163	11003/11003	ZNF625	-0.216	2.75e-115	10327/11003	MRPS35	0.28	1.03e-195	11003/11003	CLASP2	-0.254	1.4e-160	11003/11003	VEGFA	0.219	1.09e-118	11003/11003	BTF3L4	-0.256	1.55e-163	11003/11003
FAM199X	-0.256	2.1e-163	11003/11003	CACNG7	-0.216	3.23e-115	5921/11003	SLC12A7	0.28	1.26e-195	11003/11003	HSPA13	-0.254	2.07e-160	11003/11003	RNH1	0.219	1.16e-118	11003/11003	FAM199X	-0.256	2.1e-163	11003/11003
KHDRBS3	-0.256	2.46e-163	11002/11003	CNP	-0.216	3.3e-115	11003/11003	NUDT9	0.279	2.24e-195	11003/11003	SPDL1	-0.254	2.18e-160	11003/11003	TACSTD2	0.219	1.21e-118	10937/11003	KHDRBS3	-0.256	2.46e-163	11002/11003
TLR7	-0.256	2.94e-163	10990/11003	TRMT12	-0.216	3.55e-115	11003/11003	HOXA10	0.279	2.24e-195	10749/11003	SLC24A2	-0.254	2.7e-160	9801/11003	IRF3	0.219	1.26e-118	11003/11003	TLR7	-0.256	2.94e-163	10990/11003
RRH	-0.256	3.39e-163	10429/11003	DLGAP1	-0.216	3.93e-115	10920/11003	SNX9	0.279	4.23e-195	11003/11003	BBS10	-0.254	4.49e-160	11003/11003	TLCD1	0.219	1.26e-118	11003/11003	RRH	-0.256	3.39e-163	10429/11003
ZBTB14	-0.256	4.17e-163	11003/11003	PMP2	-0.216	4.64e-115	6670/11003	LY6G6D	0.279	5.12e-195	4249/11003	CTNNA2	-0.254	4.59e-160	9231/11003	DCAF11	0.219	1.28e-118	11003/11003	ZBTB14	-0.256	4.17e-163	11003/11003
CEP162	-0.256	4.92e-163	11003/11003	CDK17	-0.216	5.46e-115	11003/11003	ATP2C1	0.279	1.24e-194	11003/11003	DYRK3	-0.253	6.09e-160	11003/11003	LRCOL1	0.219	1.41e-118	9633/11003	CEP162	-0.256	4.92e-163	11003/11003
RSF1	-0.256	5.3e-163	11003/11003	ZNF135	-0.215	7.06e-115	10995/11003	SPTY2D1	0.279	1.72e-194	11003/11003	SPDYE3	-0.253	6.78e-160	11003/11003	DCBLD1	0.219	1.55e-118	11003/11003	RSF1	-0.256	5.3e-163	11003/11003
ZNF606	-0.256	5.53e-163	11003/11003	SOX8	-0.215	9.68e-115	10933/11003	AGMAT	0.279	2.13e-194	11001/11003	HPF1	-0.253	7.31e-160	11003/11003	GCLM	0.219	1.64e-118	11003/11003	ZNF606	-0.256	5.53e-163	11003/11003
CEP170	-0.256	7.45e-163	11003/11003	SCNM1	-0.215	1.02e-114	11003/11003	ANXA4	0.278	4.21e-194	11003/11003	YIPF7	-0.253	9.14e-160	7903/11003	TFB2M	0.219	1.74e-118	11003/11003	CEP170	-0.256	7.45e-163	11003/11003
DTWD1	-0.256	8.35e-163	11003/11003	SLC6A17	-0.215	1.23e-114	10676/11003	RAB43	0.278	7.82e-194	10998/11003	NKAIN3	-0.253	9.83e-160	6933/11003	SVIL	0.219	1.81e-118	11003/11003	DTWD1	-0.256	8.35e-163	11003/11003
NOL8	-0.255	2.61e-162	11003/11003	COPS7B	-0.215	1.26e-114	11003/11003	OCIAD2	0.278	9.71e-194	11003/11003	P3H1	-0.253	1.22e-159	11003/11003	DTX2	0.219	2e-118	11003/11003	NOL8	-0.255	2.61e-162	11003/11003
SPINK8	-0.255	4.23e-162	5100/11003	PHC1	-0.215	1.27e-114	11003/11003	WFDC2	0.278	1.42e-193	10926/11003	FAM133A	-0.253	1.36e-159	9091/11003	DUSP5	0.219	2.14e-118	11003/11003	SPINK8	-0.255	4.23e-162	5100/11003
NUDT11	-0.255	5.26e-162	10802/11003	SYT11	-0.215	1.4e-114	11003/11003	AKR1A1	0.278	1.74e-193	11003/11003	RPTOR	-0.253	1.37e-159	11003/11003	CEBPA	0.218	3.02e-118	11003/11003	NUDT11	-0.255	5.26e-162	10802/11003
INTU	-0.255	6.01e-162	11003/11003	NRG2	-0.215	1.79e-114	10894/11003	GADD45G	0.278	1.74e-193	11001/11003	PANK2	-0.253	1.96e-159	11003/11003	IL32	0.218	3.93e-118	11003/11003	INTU	-0.255	6.01e-162	11003/11003
ZNF558	-0.255	8.15e-162	11003/11003	HIKESHI	-0.215	2.83e-114	11003/11003	LTBR	0.278	1.83e-193	11003/11003	APOE	-0.253	2e-159	11003/11003	TSTD1	0.218	4.33e-118	11003/11003	ZNF558	-0.255	8.15e-162	11003/11003
ARMC12	-0.255	1.38e-161	10768/11003	ZNF43	-0.215	2.83e-114	11002/11003	TM4SF5	0.278	4.61e-193	5613/11003	RASGRP4	-0.253	2.13e-159	10997/11003	EGFL7	0.218	4.86e-118	11003/11003	ARMC12	-0.255	1.38e-161	10768/11003
SKOR1	-0.255	1.66e-161	10964/11003	ZNF92	-0.215	2.84e-114	11002/11003	LDLRAD1	0.278	5.65e-193	7828/11003	TSN	-0.253	2.94e-159	11003/11003	ENTPD8	0.218	4.91e-118	10616/11003	SKOR1	-0.255	1.66e-161	10964/11003
DLGAP3	-0.254	4.42e-161	10989/11003	ZNF625-ZNF20	-0.215	3.08e-114	9154/11003	PLXNB2	0.278	6.04e-193	11003/11003	INTS13	-0.253	4.02e-159	11003/11003	ALG1	0.218	7.97e-118	11003/11003	DLGAP3	-0.254	4.42e-161	10989/11003
KCNA1	-0.254	4.78e-161	7404/11003	CCDC88A	-0.215	3.14e-114	11003/11003	PTPN18	0.278	6.25e-193	11003/11003	SCG3	-0.253	4.57e-159	10199/11003	HGFAC	0.218	1.06e-117	10324/11003	KCNA1	-0.254	4.78e-161	7404/11003
PGBD4	-0.254	4.79e-161	11003/11003	ZNF131	-0.215	3.32e-114	11003/11003	NUDT19	0.277	1.33e-192	11003/11003	DCTN6	-0.253	4.62e-159	11003/11003	PHRF1	0.218	1.18e-117	11003/11003	PGBD4	-0.254	4.79e-161	11003/11003
DPF2	-0.254	5.14e-161	11003/11003	MCC	-0.215	3.55e-114	11003/11003	ARF6	0.277	1.76e-192	11003/11003	PTBP2	-0.253	5.57e-159	11003/11003	UGP2	0.218	1.51e-117	11003/11003	DPF2	-0.254	5.14e-161	11003/11003
KIF1BP	-0.254	5.28e-161	11003/11003	STMN4	-0.215	3.86e-114	8140/11003	KDM7A	0.277	2.88e-192	11003/11003	POT1	-0.253	5.64e-159	11003/11003	SFTPB	0.218	1.54e-117	10007/11003	KIF1BP	-0.254	5.28e-161	11003/11003
TAF7	-0.254	5.53e-161	11003/11003	IGSF5	-0.215	5.19e-114	9557/11003	IL5RA	0.277	3.15e-192	10215/11003	TMX3	-0.253	6.33e-159	11003/11003	ZFP36	0.218	1.68e-117	11003/11003	TAF7	-0.254	5.53e-161	11003/11003
DAND5	-0.254	6.24e-161	10311/11003	ZNF8	-0.215	5.2e-114	11003/11003	HPN	0.277	7.12e-192	10898/11003	KRBOX4	-0.253	6.51e-159	11003/11003	TMEM208	0.218	1.73e-117	11003/11003	DAND5	-0.254	6.24e-161	10311/11003
NEPRO	-0.254	6.37e-161	11003/11003	E2F6	-0.215	6.24e-114	11003/11003	SMCO3	0.277	2.15e-191	10702/11003	ZBED8	-0.253	6.56e-159	11003/11003	IGF2BP2	0.218	1.86e-117	11000/11003	NEPRO	-0.254	6.37e-161	11003/11003
RASGEF1C	-0.254	6.52e-161	10147/11003	MFAP2	-0.215	6.74e-114	10989/11003	EML4	0.276	2.92e-191	11003/11003	MCF2	-0.253	7.73e-159	10197/11003	QPCTL	0.218	1.88e-117	11003/11003	RASGEF1C	-0.254	6.52e-161	10147/11003
MYH15	-0.254	7.24e-161	10714/11003	EEF1A2	-0.215	7.39e-114	10983/11003	TMEM92	0.276	3.51e-191	10750/11003	DBF4B	-0.253	8.99e-159	11003/11003	PARP10	0.218	1.99e-117	11003/11003	MYH15	-0.254	7.24e-161	10714/11003
ZNF891	-0.254	1.04e-160	11003/11003	DAAM1	-0.214	9.33e-114	11003/11003	GLB1	0.276	8.81e-191	11003/11003	LRRC3B	-0.252	1.02e-158	7978/11003	CREB3L2	0.217	6.52e-117	11003/11003	ZNF891	-0.254	1.04e-160	11003/11003
RBFOX1	-0.254	1.58e-160	8051/11003	YIF1B	-0.214	9.44e-114	11003/11003	MMP15	0.276	9.34e-191	11003/11003	STAB1	-0.252	1.04e-158	11003/11003	SAA2-SAA4	0.217	6.66e-117	7613/11003	RBFOX1	-0.254	1.58e-160	8051/11003
PRLHR	-0.254	1.86e-160	5195/11003	TMA7	-0.214	1.17e-113	11003/11003	SIDT1	0.276	1.24e-190	11001/11003	ARHGAP31	-0.252	1.46e-158	11003/11003	COBLL1	0.217	7.86e-117	11003/11003	PRLHR	-0.254	1.86e-160	5195/11003
CEP290	-0.254	1.95e-160	11003/11003	METTL18	-0.214	1.26e-113	11003/11003	ALS2CL	0.276	1.34e-190	11003/11003	MBD5	-0.252	1.49e-158	11003/11003	ACADVL	0.217	7.88e-117	11003/11003	CEP290	-0.254	1.95e-160	11003/11003
GRIK5	-0.254	2.62e-160	10977/11003	VAMP1	-0.214	1.38e-113	11003/11003	EDAR	0.276	2.36e-190	10088/11003	GOLGA7	-0.252	1.52e-158	11003/11003	PML	0.217	8.48e-117	11003/11003	GRIK5	-0.254	2.62e-160	10977/11003
KCNK2	-0.254	3.85e-160	10121/11003	RGS22	-0.214	1.52e-113	10253/11003	ARHGAP44	0.276	2.69e-190	11003/11003	FAM131A	-0.252	1.82e-158	11003/11003	RAB1B	0.217	8.87e-117	11003/11003	KCNK2	-0.254	3.85e-160	10121/11003
YWHAE	-0.254	4.72e-160	11003/11003	LCNL1	-0.214	1.58e-113	9709/11003	KCNK5	0.276	2.71e-190	10976/11003	BICD1	-0.252	1.84e-158	11003/11003	FAM9B	0.217	1.07e-116	6127/11003	YWHAE	-0.254	4.72e-160	11003/11003
GNAZ	-0.254	4.79e-160	11002/11003	PRIMPOL	-0.214	1.6e-113	11003/11003	CPT1A	0.276	4.04e-190	11003/11003	TULP3	-0.252	2.56e-158	11003/11003	TFPI	0.217	1.42e-116	11003/11003	GNAZ	-0.254	4.79e-160	11002/11003
NUP133	-0.254	5.88e-160	11003/11003	PBX3	-0.214	1.64e-113	11003/11003	SAT1	0.276	4.94e-190	11003/11003	EME1	-0.252	3.75e-158	11003/11003	PGAP3	0.217	1.52e-116	11003/11003	NUP133	-0.254	5.88e-160	11003/11003
ASTN2	-0.253	7.9e-160	11002/11003	CHRNB2	-0.214	1.78e-113	10741/11003	MORC4	0.275	1.03e-189	11003/11003	THY1	-0.252	4.2e-158	10997/11003	COLEC11	0.217	1.58e-116	10951/11003	ASTN2	-0.253	7.9e-160	11002/11003
APBB1	-0.253	8.81e-160	11003/11003	DBF4B	-0.214	2.03e-113	11003/11003	PLA2G7	0.275	1.04e-189	10991/11003	CD300A	-0.252	4.66e-158	11003/11003	C9ORF64	0.217	1.64e-116	11003/11003	APBB1	-0.253	8.81e-160	11003/11003
DYNC1I2	-0.253	8.86e-160	11003/11003	PHF20	-0.214	2.09e-113	11003/11003	PHF8	0.275	1.15e-189	11003/11003	VAMP1	-0.252	9.53e-158	11003/11003	DLST	0.217	2.09e-116	11003/11003	DYNC1I2	-0.253	8.86e-160	11003/11003
ANKFN1	-0.253	9.11e-160	9672/11003	CDK5R1	-0.214	2.48e-113	11001/11003	ACTA2	0.275	1.67e-189	11003/11003	ORC3	-0.252	1.02e-157	11003/11003	MROH6	0.217	2.27e-116	11003/11003	ANKFN1	-0.253	9.11e-160	9672/11003
CAMK2G	-0.253	1.02e-159	11003/11003	SS18L2	-0.214	2.55e-113	11003/11003	MTNR1A	0.275	2.23e-189	5878/11003	TREML1	-0.252	1.07e-157	10718/11003	AHR	0.217	2.84e-116	11003/11003	CAMK2G	-0.253	1.02e-159	11003/11003
SYT9	-0.253	1.05e-159	9382/11003	PAQR4	-0.214	2.71e-113	11003/11003	CKMT1A	0.275	9.23e-189	10255/11003	TEX10	-0.252	1.15e-157	11003/11003	PHYH	0.217	3.67e-116	11003/11003	SYT9	-0.253	1.05e-159	9382/11003
EFNB3	-0.253	1.21e-159	10973/11003	FLYWCH2	-0.214	2.86e-113	11003/11003	RAB11FIP4	0.275	1.65e-188	11003/11003	SCRT2	-0.251	1.77e-157	3941/11003	HDDC3	0.216	5.48e-116	11003/11003	EFNB3	-0.253	1.21e-159	10973/11003
LRIG2	-0.253	1.48e-159	11003/11003	KDM5B	-0.214	2.96e-113	11003/11003	GPT2	0.274	2.86e-188	11003/11003	LRFN1	-0.251	1.93e-157	11000/11003	MICALL1	0.216	6.77e-116	11003/11003	LRIG2	-0.253	1.48e-159	11003/11003
SETD4	-0.253	1.54e-159	11003/11003	ZNF813	-0.214	3.84e-113	11001/11003	NEDD9	0.274	3.41e-188	11003/11003	RASA4	-0.251	3.28e-157	10953/11003	GCH1	0.216	6.79e-116	11003/11003	SETD4	-0.253	1.54e-159	11003/11003
ROBO2	-0.253	1.92e-159	10824/11003	CADM1	-0.214	4.24e-113	11003/11003	FERMT1	0.274	3.48e-188	10855/11003	HMX1	-0.251	3.9e-157	5433/11003	ACTRT3	0.216	7.56e-116	10992/11003	ROBO2	-0.253	1.92e-159	10824/11003
FUT8	-0.253	2.08e-159	11003/11003	PPM1K	-0.214	4.35e-113	11003/11003	ZFAND1	0.274	5.15e-188	11003/11003	FMNL2	-0.251	4.73e-157	11003/11003	DHRSX	0.216	7.85e-116	11003/11003	FUT8	-0.253	2.08e-159	11003/11003
HES5	-0.253	2.22e-159	10070/11003	DEAF1	-0.214	4.36e-113	11003/11003	TIGD2	0.274	5.93e-188	11003/11003	UBAP1L	-0.251	4.83e-157	11003/11003	LIPC	0.216	9.13e-116	10882/11003	HES5	-0.253	2.22e-159	10070/11003
C20ORF96	-0.253	3.62e-159	11003/11003	VAMP4	-0.214	4.63e-113	11003/11003	DHDH	0.274	1.56e-187	10954/11003	HOXD4	-0.251	4.99e-157	10124/11003	COL4A2	0.216	9.3e-116	11001/11003	C20ORF96	-0.253	3.62e-159	11003/11003
PVRIG	-0.253	3.91e-159	10294/11003	PCDH19	-0.214	6.88e-113	10877/11003	TMEM98	0.274	2.68e-187	10987/11003	ADAMTS10	-0.251	5.72e-157	11003/11003	NUDT14	0.216	9.68e-116	11003/11003	PVRIG	-0.253	3.91e-159	10294/11003
TOP2B	-0.253	4.34e-159	11003/11003	ZNF331	-0.214	7.84e-113	11003/11003	CCL21	0.274	4.32e-187	10528/11003	CNTNAP4	-0.251	5.86e-157	7072/11003	CAMSAP3	0.216	1.26e-115	10972/11003	TOP2B	-0.253	4.34e-159	11003/11003
THAP9	-0.253	5.84e-159	11003/11003	CCDC97	-0.213	1.14e-112	11003/11003	GRHL1	0.273	5.48e-187	10994/11003	SYT14	-0.251	6.58e-157	9610/11003	MYD88	0.216	1.4e-115	11003/11003	THAP9	-0.253	5.84e-159	11003/11003
LUC7L	-0.253	1.04e-158	11003/11003	NLGN4X	-0.213	1.31e-112	10934/11003	OMP	0.273	5.98e-187	7865/11003	LILRA1	-0.251	7.55e-157	10941/11003	PPARA	0.216	1.75e-115	11003/11003	LUC7L	-0.253	1.04e-158	11003/11003
FAM219A	-0.252	1.46e-158	11003/11003	NKX6-1	-0.213	1.53e-112	8867/11003	ASCL2	0.273	1.07e-186	10977/11003	TNFSF13B	-0.251	8.64e-157	11002/11003	ABHD2	0.216	1.91e-115	11003/11003	FAM219A	-0.252	1.46e-158	11003/11003
ZNF607	-0.252	1.56e-158	11003/11003	SLC9A5	-0.213	1.85e-112	10997/11003	ST6GAL1	0.273	2.66e-186	11003/11003	HSD11B1L	-0.251	9.82e-157	11003/11003	ADGRG3	0.216	2.6e-115	10939/11003	ZNF607	-0.252	1.56e-158	11003/11003
CXORF23	-0.252	1.78e-158	11003/11003	CREB3L4	-0.213	2.37e-112	11003/11003	TRAPPC6A	0.273	2.7e-186	11003/11003	FAM131C	-0.251	1.42e-156	10366/11003	S100A14	0.216	3.03e-115	10789/11003	CXORF23	-0.252	1.78e-158	11003/11003
EPB41L3	-0.252	2.18e-158	11003/11003	ATRNL1	-0.213	2.79e-112	10743/11003	SLC6A20	0.273	3.06e-186	10538/11003	OGFOD1	-0.251	1.67e-156	11003/11003	CXADR	0.216	3.07e-115	11000/11003	EPB41L3	-0.252	2.18e-158	11003/11003
IL12A	-0.252	2.71e-158	10780/11003	SYP	-0.213	3.03e-112	11003/11003	RDH10	0.273	4.65e-186	11003/11003	STAR	-0.251	1.68e-156	10613/11003	CAT	0.215	7.51e-115	11003/11003	IL12A	-0.252	2.71e-158	10780/11003
ZNF354B	-0.252	2.86e-158	11003/11003	RASL10A	-0.213	4.38e-112	10978/11003	HEXB	0.273	5.88e-186	11003/11003	AJAP1	-0.251	1.73e-156	10829/11003	SH3TC1	0.215	1.11e-114	11003/11003	ZNF354B	-0.252	2.86e-158	11003/11003
COLGALT2	-0.252	3.72e-158	10980/11003	C16ORF92	-0.213	4.61e-112	4097/11003	G3BP2	0.273	6.23e-186	11003/11003	CPA4	-0.251	1.75e-156	10486/11003	HGH1	0.215	1.39e-114	11003/11003	COLGALT2	-0.252	3.72e-158	10980/11003
NCOA1	-0.252	4.06e-158	11003/11003	ZNF692	-0.213	5.11e-112	11003/11003	SLC19A2	0.273	7.4e-186	11003/11003	POLR3G	-0.251	1.8e-156	11003/11003	ONECUT2	0.215	2.24e-114	10840/11003	NCOA1	-0.252	4.06e-158	11003/11003
ROM1	-0.252	4.84e-158	11003/11003	RP11-302B13.5	-0.213	5.81e-112	10304/11003	MYO1C	0.273	7.6e-186	11003/11003	ASIP	-0.251	2.2e-156	10620/11003	HORMAD2	0.215	2.38e-114	6008/11003	ROM1	-0.252	4.84e-158	11003/11003
RCOR2	-0.252	6.01e-158	10978/11003	PLEKHG4B	-0.213	6.02e-112	10887/11003	SGK2	0.273	8.39e-186	10937/11003	DOK3	-0.251	2.83e-156	11003/11003	SLC39A4	0.215	2.43e-114	11002/11003	RCOR2	-0.252	6.01e-158	10978/11003
METTL9	-0.252	7.03e-158	11003/11003	MDC1	-0.213	6.1e-112	11003/11003	C1ORF106	0.273	1.06e-185	10857/11003	CHN1	-0.251	2.94e-156	11003/11003	SUMF2	0.215	2.53e-114	11003/11003	METTL9	-0.252	7.03e-158	11003/11003
GS1-393G12.13	-0.252	8.01e-158	9298/11003	IP6K2	-0.213	6.64e-112	11003/11003	PLCB4	0.273	1.18e-185	10993/11003	FAM124A	-0.251	2.99e-156	11000/11003	BTD	0.215	2.63e-114	11003/11003	GS1-393G12.13	-0.252	8.01e-158	9298/11003
GRM5	-0.252	1.11e-157	6454/11003	STXBP5L	-0.213	7.04e-112	9420/11003	EXOC6	0.272	1.34e-185	11003/11003	ZNF362	-0.251	3.19e-156	11003/11003	GALK2	0.215	2.95e-114	11003/11003	GRM5	-0.252	1.11e-157	6454/11003
ZNF347	-0.252	1.25e-157	11003/11003	CCIN	-0.213	7.47e-112	10164/11003	ABHD14B	0.272	1.7e-185	11003/11003	CDC27	-0.251	3.26e-156	11003/11003	SNAI1	0.215	3.13e-114	11003/11003	ZNF347	-0.252	1.25e-157	11003/11003
MFF	-0.252	1.29e-157	11003/11003	TNNT1	-0.213	8.27e-112	10727/11003	INPP5J	0.272	1.83e-185	10993/11003	ASPRV1	-0.25	3.5e-156	11002/11003	PLA1A	0.215	4.45e-114	10991/11003	MFF	-0.252	1.29e-157	11003/11003
ZNF630	-0.252	1.29e-157	10966/11003	HEATR6	-0.213	9.04e-112	11003/11003	SLC13A2	0.272	2.47e-185	8244/11003	GALNT9	-0.25	3.56e-156	10264/11003	DOCK5	0.215	5.12e-114	11003/11003	ZNF630	-0.252	1.29e-157	10966/11003
DDHD1	-0.252	1.4e-157	11003/11003	FANCL	-0.213	9.61e-112	11003/11003	CHKA	0.272	2.89e-185	11003/11003	CASKIN1	-0.25	3.72e-156	10696/11003	ST6GAL1	0.215	5.91e-114	11003/11003	DDHD1	-0.252	1.4e-157	11003/11003
ZNHIT6	-0.252	1.75e-157	11003/11003	DNAJC18	-0.213	9.63e-112	11003/11003	SPTSSB	0.272	8.63e-185	10534/11003	HAP1	-0.25	5.38e-156	10910/11003	CLIC3	0.215	6.07e-114	10977/11003	ZNHIT6	-0.252	1.75e-157	11003/11003
RIMKLB	-0.252	1.79e-157	11003/11003	ZNF687	-0.213	1.02e-111	11003/11003	PYCR1	0.272	1.8e-184	11003/11003	XPO7	-0.25	6.22e-156	11003/11003	DCXR	0.215	6.35e-114	11003/11003	RIMKLB	-0.252	1.79e-157	11003/11003
ZSWIM2	-0.252	1.9e-157	2855/11003	CMTR1	-0.212	1.15e-111	11003/11003	ERLEC1	0.271	3.41e-184	11003/11003	TAF3	-0.25	6.24e-156	11003/11003	ERBB2	0.214	7.43e-114	11003/11003	ZSWIM2	-0.252	1.9e-157	2855/11003
ZNF454	-0.251	2.55e-157	10782/11003	KIAA1586	-0.212	1.2e-111	11003/11003	AMELY	0.271	5.48e-184	1668/11003	GPSM3	-0.25	7.54e-156	11003/11003	PEX13	0.214	1.04e-113	11003/11003	ZNF454	-0.251	2.55e-157	10782/11003
PLD4	-0.251	2.69e-157	10993/11003	PNMAL1	-0.212	1.43e-111	10928/11003	PABPC1L2A	0.271	1.08e-183	3017/11003	KCNIP1	-0.25	9.07e-156	10132/11003	MRPS12	0.214	1.07e-113	11003/11003	PLD4	-0.251	2.69e-157	10993/11003
ZSCAN1	-0.251	3.07e-157	9600/11003	NRXN1	-0.212	1.48e-111	9535/11003	SH3GLB2	0.271	1.12e-183	11003/11003	MCC	-0.25	1.11e-155	11003/11003	ERBB3	0.214	1.58e-113	11001/11003	ZSCAN1	-0.251	3.07e-157	9600/11003
VPS8	-0.251	4.33e-157	11003/11003	PRR12	-0.212	1.63e-111	11003/11003	COCH	0.271	1.72e-183	10949/11003	CACNA1B	-0.25	1.49e-155	10143/11003	GAA	0.214	1.78e-113	11003/11003	VPS8	-0.251	4.33e-157	11003/11003
BRINP3	-0.251	4.63e-157	7575/11003	DPP6	-0.212	2.06e-111	10215/11003	PAOX	0.271	1.74e-183	11003/11003	AC025335.1	-0.25	1.68e-155	11003/11003	NOP14	0.214	2.73e-113	11003/11003	BRINP3	-0.251	4.63e-157	7575/11003
SPPL2C	-0.251	6.11e-157	2529/11003	ZNF783	-0.212	2.12e-111	11003/11003	ACOX3	0.271	1.87e-183	11003/11003	NCDN	-0.25	1.71e-155	11003/11003	NPW	0.214	2.77e-113	10806/11003	SPPL2C	-0.251	6.11e-157	2529/11003
LMO1	-0.251	9.06e-157	8820/11003	TTF1	-0.212	2.6e-111	11003/11003	RPS6KA3	0.271	2e-183	11003/11003	MPP2	-0.25	2.11e-155	10988/11003	R3HDM4	0.214	2.87e-113	11003/11003	LMO1	-0.251	9.06e-157	8820/11003
KCNK4	-0.251	1.24e-156	4321/11003	MKL1	-0.212	3.24e-111	11003/11003	H1F0	0.271	2.02e-183	11003/11003	SYNDIG1	-0.25	2.36e-155	10696/11003	HLX	0.214	2.95e-113	11003/11003	KCNK4	-0.251	1.24e-156	4321/11003
ATP5S	-0.251	1.33e-156	11003/11003	MAPK8IP1	-0.212	3.29e-111	11003/11003	CYP2J2	0.271	3.12e-183	10891/11003	CCDC82	-0.25	3.3e-155	11003/11003	MRPS15	0.214	3.73e-113	11003/11003	ATP5S	-0.251	1.33e-156	11003/11003
RNF157	-0.251	1.91e-156	11003/11003	FXR2	-0.212	3.34e-111	11003/11003	KDELR1	0.271	4.65e-183	11003/11003	AKIP1	-0.25	3.68e-155	11003/11003	RTN4RL2	0.214	3.78e-113	11002/11003	RNF157	-0.251	1.91e-156	11003/11003
RAP1GDS1	-0.251	2.31e-156	11003/11003	ETV5	-0.212	3.35e-111	11003/11003	KLF4	0.27	2.52e-182	11003/11003	MSTN	-0.25	4.5e-155	10126/11003	SCEL	0.214	4e-113	9556/11003	RAP1GDS1	-0.251	2.31e-156	11003/11003
CDH4	-0.251	3.11e-156	10943/11003	NPY	-0.212	3.77e-111	6605/11003	GIPC2	0.27	2.97e-182	10970/11003	PRKD3	-0.25	4.91e-155	11003/11003	PGM1	0.214	5.24e-113	11003/11003	CDH4	-0.251	3.11e-156	10943/11003
ZNF470	-0.251	3.49e-156	11000/11003	KIF22	-0.212	4.33e-111	11003/11003	PCK2	0.27	3.29e-182	11003/11003	FAM65A	-0.25	5.17e-155	11003/11003	CCL15	0.214	5.82e-113	7459/11003	ZNF470	-0.251	3.49e-156	11000/11003
PLCD4	-0.251	3.67e-156	11003/11003	PHGDH	-0.212	4.52e-111	11003/11003	XKRX	0.27	4.39e-182	10821/11003	SLCO3A1	-0.25	5.25e-155	11003/11003	CTTN	0.214	6.73e-113	11003/11003	PLCD4	-0.251	3.67e-156	11003/11003
TUBB4A	-0.25	4.73e-156	10936/11003	ASB1	-0.212	6.57e-111	11003/11003	CCNO	0.27	5.52e-182	10831/11003	C3AR1	-0.25	5.7e-155	11003/11003	STEAP1	0.213	7.84e-113	10918/11003	TUBB4A	-0.25	4.73e-156	10936/11003
CNTFR	-0.25	7.59e-156	10567/11003	LYSMD1	-0.212	8.74e-111	11003/11003	CDC42EP2	0.27	9.76e-182	11003/11003	OTUD7A	-0.249	6.33e-155	10999/11003	CYP4F22	0.213	8.08e-113	10327/11003	CNTFR	-0.25	7.59e-156	10567/11003
FAM184B	-0.25	8.62e-156	10949/11003	ZNF136	-0.212	1.09e-110	11003/11003	PPP2R1B	0.27	1.21e-181	11003/11003	TREM2	-0.249	8.46e-155	10993/11003	TMEM33	0.213	1.16e-112	11003/11003	FAM184B	-0.25	8.62e-156	10949/11003
KCNH1	-0.25	9.05e-156	10425/11003	EGLN2	-0.211	1.23e-110	11003/11003	CLIC5	0.27	1.27e-181	10999/11003	RAB3C	-0.249	9.22e-155	10542/11003	INSL4	0.213	1.34e-112	3858/11003	KCNH1	-0.25	9.05e-156	10425/11003
RGS11	-0.25	1.17e-155	10983/11003	SYT5	-0.211	1.28e-110	10590/11003	LTF	0.27	1.79e-181	10991/11003	CACNA2D3	-0.249	2.04e-154	10952/11003	CPM	0.213	1.98e-112	11003/11003	RGS11	-0.25	1.17e-155	10983/11003
MAPK8IP1	-0.25	1.58e-155	11003/11003	PAFAH1B3	-0.211	1.49e-110	11003/11003	SLAIN2	0.269	2.29e-181	11003/11003	THAP2	-0.249	2.6e-154	11003/11003	SCO2	0.213	2.02e-112	11003/11003	MAPK8IP1	-0.25	1.58e-155	11003/11003
PDYN	-0.25	2.42e-155	4323/11003	SLC27A6	-0.211	1.56e-110	9183/11003	ARCN1	0.269	3.15e-181	11003/11003	GRIA1	-0.249	2.97e-154	8933/11003	PLA2G2A	0.213	2.96e-112	10066/11003	PDYN	-0.25	2.42e-155	4323/11003
SOX1	-0.25	3.02e-155	4749/11003	MDFI	-0.211	1.63e-110	10998/11003	ORMDL2	0.269	4.08e-181	11003/11003	PLD4	-0.249	3.01e-154	10993/11003	PTPRF	0.213	3.05e-112	11003/11003	SOX1	-0.25	3.02e-155	4749/11003
TRIM52	-0.25	3.12e-155	11003/11003	DENND4B	-0.211	2.09e-110	11003/11003	PPP1R12B	0.269	6.53e-181	11003/11003	IFI44L	-0.249	3.1e-154	11002/11003	KRT7	0.213	3.31e-112	10899/11003	TRIM52	-0.25	3.12e-155	11003/11003
RGS9	-0.25	4.57e-155	10989/11003	CNOT10	-0.211	2.87e-110	11003/11003	MANF	0.269	7.37e-181	11003/11003	ERF	-0.249	3.29e-154	11003/11003	PLEC	0.213	5.91e-112	11003/11003	RGS9	-0.25	4.57e-155	10989/11003
FBXO15	-0.25	5.12e-155	10899/11003	SPATA9	-0.211	2.97e-110	10839/11003	GULP1	0.269	1e-180	10953/11003	PDZD4	-0.249	4.43e-154	10998/11003	FYCO1	0.213	6.37e-112	11003/11003	FBXO15	-0.25	5.12e-155	10899/11003
BAALC	-0.25	6.06e-155	10988/11003	TNKS	-0.211	3.27e-110	11003/11003	GOLGA4	0.269	3.99e-180	11003/11003	SCFD2	-0.249	4.85e-154	11003/11003	FRK	0.213	6.49e-112	10994/11003	BAALC	-0.25	6.06e-155	10988/11003
TMEM63C	-0.25	7.43e-155	10925/11003	VIPR2	-0.211	3.27e-110	10600/11003	LUM	0.269	4.31e-180	10974/11003	ZNF354A	-0.249	5.36e-154	11003/11003	CACFD1	0.213	8.32e-112	11003/11003	TMEM63C	-0.25	7.43e-155	10925/11003
EFR3B	-0.25	7.76e-155	11002/11003	ERMN	-0.211	3.41e-110	10676/11003	RP3-422G23.4	0.268	5e-180	3100/11003	DVL2	-0.249	5.74e-154	11003/11003	GPR39	0.212	1.01e-111	10738/11003	EFR3B	-0.25	7.76e-155	11002/11003
ZNF260	-0.249	8.94e-155	11003/11003	UTP11	-0.211	3.87e-110	11003/11003	HHIP	0.268	6.43e-180	10724/11003	TYROBP	-0.249	6.19e-154	11003/11003	SLC17A4	0.212	1.16e-111	4925/11003	ZNF260	-0.249	8.94e-155	11003/11003
TMEM155	-0.249	8.96e-155	9895/11003	AMER2	-0.211	4.21e-110	7155/11003	TRABD2A	0.268	7.15e-180	11000/11003	FEM1B	-0.249	6.24e-154	11003/11003	VWA7	0.212	1.49e-111	10994/11003	TMEM155	-0.249	8.96e-155	9895/11003
CCDC74A	-0.249	9.54e-155	10996/11003	SUGP1	-0.211	4.26e-110	11003/11003	ZNF350	0.268	1.27e-179	11003/11003	CENPQ	-0.249	6.99e-154	11003/11003	SYTL1	0.212	1.6e-111	11003/11003	CCDC74A	-0.249	9.54e-155	10996/11003
RCBTB1	-0.249	1.11e-154	11003/11003	SNRNP27	-0.211	4.78e-110	11003/11003	MLLT3	0.268	1.65e-179	11003/11003	BNIP2	-0.249	7.67e-154	11003/11003	TMED10	0.212	1.9e-111	11003/11003	RCBTB1	-0.249	1.11e-154	11003/11003
ZNF391	-0.249	1.24e-154	10988/11003	GMPR	-0.211	5.08e-110	11003/11003	STRBP	0.268	1.7e-179	11003/11003	DCP2	-0.249	8.79e-154	11003/11003	MTFP1	0.212	2.04e-111	11003/11003	ZNF391	-0.249	1.24e-154	10988/11003
LLGL1	-0.249	1.6e-154	11003/11003	TRMT5	-0.211	5.19e-110	11003/11003	EPHB4	0.268	3.01e-179	11003/11003	KRI1	-0.249	9.57e-154	11003/11003	DESI1	0.212	2.68e-111	11003/11003	LLGL1	-0.249	1.6e-154	11003/11003
NAA40	-0.249	1.65e-154	11003/11003	INTS7	-0.211	5.7e-110	11003/11003	KIF5B	0.268	3.02e-179	11003/11003	CDK17	-0.248	1.28e-153	11003/11003	NFIL3	0.212	2.76e-111	11003/11003	NAA40	-0.249	1.65e-154	11003/11003
CLEC9A	-0.249	1.75e-154	10483/11003	NRDC	-0.211	5.78e-110	11003/11003	CGNL1	0.268	3.24e-179	10995/11003	BLVRA	-0.248	2.05e-153	11003/11003	PGC	0.212	3.13e-111	8611/11003	CLEC9A	-0.249	1.75e-154	10483/11003
KCND1	-0.249	1.82e-154	11003/11003	WDR86	-0.211	5.86e-110	11000/11003	SLC23A1	0.268	3.25e-179	10954/11003	CASC10	-0.248	2.92e-153	10996/11003	FAM167B	0.212	4.99e-111	10997/11003	KCND1	-0.249	1.82e-154	11003/11003
CNKSR2	-0.249	2.08e-154	10736/11003	LYPD6	-0.211	6.11e-110	10798/11003	UBE2J1	0.268	4.9e-179	11003/11003	TMEM206	-0.248	4.02e-153	11003/11003	TXLNA	0.212	6.18e-111	11003/11003	CNKSR2	-0.249	2.08e-154	10736/11003
RIC3	-0.249	2.17e-154	10775/11003	TMEM206	-0.211	6.29e-110	11003/11003	COLCA2	0.268	4.98e-179	10833/11003	TPGS2	-0.248	4.11e-153	11003/11003	CHCHD10	0.212	7.4e-111	11003/11003	RIC3	-0.249	2.17e-154	10775/11003
SHD	-0.249	2.19e-154	9425/11003	ZNF510	-0.211	7.61e-110	11003/11003	PRRG4	0.268	6.94e-179	11001/11003	TMOD1	-0.248	5.06e-153	10997/11003	SSR4	0.211	1.48e-110	11003/11003	SHD	-0.249	2.19e-154	9425/11003
FAM107A	-0.249	2.38e-154	10997/11003	C5ORF42	-0.211	9.22e-110	11003/11003	TM4SF1	0.268	8.61e-179	11002/11003	GABRG1	-0.248	6.02e-153	5822/11003	MVK	0.211	1.89e-110	11003/11003	FAM107A	-0.249	2.38e-154	10997/11003
CPEB1	-0.249	3.49e-154	10819/11003	SNW1	-0.211	1.11e-109	11003/11003	ERP44	0.267	1.1e-178	11003/11003	PEAK1	-0.248	6.43e-153	11003/11003	IL10RB	0.211	3.01e-110	11003/11003	CPEB1	-0.249	3.49e-154	10819/11003
SLIT1	-0.249	7.62e-154	10971/11003	RBPJ	-0.211	1.15e-109	11003/11003	MYDGF	0.267	1.16e-178	11003/11003	EHD3	-0.248	9.1e-153	11003/11003	CCDC187	0.211	3.05e-110	8880/11003	SLIT1	-0.249	7.62e-154	10971/11003
ZNF546	-0.249	1.03e-153	11003/11003	TPBGL	-0.211	1.2e-109	10928/11003	SMTN	0.267	1.51e-178	11003/11003	ICA1L	-0.248	1.05e-152	11003/11003	BAIAP2	0.211	4.32e-110	11003/11003	ZNF546	-0.249	1.03e-153	11003/11003
WBP4	-0.249	1.08e-153	11003/11003	UBR5	-0.211	1.33e-109	11003/11003	MLX	0.267	2.7e-178	11003/11003	RGL1	-0.248	1.07e-152	11003/11003	NAGPA	0.211	7.87e-110	11003/11003	WBP4	-0.249	1.08e-153	11003/11003
AMH	-0.248	1.81e-153	10850/11003	CBS	-0.21	1.35e-109	10435/11003	RAB15	0.267	3.63e-178	11003/11003	HTRA1	-0.248	1.08e-152	10988/11003	ITGB1	0.211	8.45e-110	11003/11003	AMH	-0.248	1.81e-153	10850/11003
TBCK	-0.248	2.15e-153	11003/11003	ADAMTS6	-0.21	1.44e-109	10980/11003	C1QTNF7	0.267	3.64e-178	10906/11003	PCBP3	-0.248	1.12e-152	10958/11003	HAAO	0.21	1.16e-109	11003/11003	TBCK	-0.248	2.15e-153	11003/11003
C9ORF50	-0.248	2.66e-153	10500/11003	DNMT1	-0.21	2.09e-109	11003/11003	PCSK9	0.267	4.77e-178	10332/11003	PRPSAP2	-0.248	1.2e-152	11003/11003	PLOD3	0.21	1.19e-109	11003/11003	C9ORF50	-0.248	2.66e-153	10500/11003
ADGRL1	-0.248	3.06e-153	11003/11003	ANP32A	-0.21	2.18e-109	11003/11003	ATF3	0.267	5.2e-178	11003/11003	METRN	-0.248	1.22e-152	11003/11003	EHBP1L1	0.21	1.56e-109	11003/11003	ADGRL1	-0.248	3.06e-153	11003/11003
LDHB	-0.248	3.26e-153	11003/11003	SLC25A33	-0.21	2.18e-109	11003/11003	PRKAR2A	0.267	5.2e-178	11003/11003	EIF4ENIF1	-0.248	1.22e-152	11003/11003	PIGT	0.21	1.89e-109	11003/11003	LDHB	-0.248	3.26e-153	11003/11003
GLCCI1	-0.248	4.44e-153	11003/11003	CACNB4	-0.21	2.59e-109	10951/11003	FAM84B	0.267	1.12e-177	11003/11003	TVP23A	-0.248	1.47e-152	11002/11003	TMEM141	0.21	2.14e-109	11003/11003	GLCCI1	-0.248	4.44e-153	11003/11003
MGEA5	-0.248	4.63e-153	11003/11003	ELMOD3	-0.21	3.12e-109	11003/11003	PGM5	0.267	1.46e-177	10998/11003	CMSS1	-0.247	2.29e-152	11003/11003	AKT1	0.21	2.3e-109	11003/11003	MGEA5	-0.248	4.63e-153	11003/11003
NBPF1	-0.248	4.8e-153	11003/11003	PMF1-BGLAP	-0.21	3.69e-109	10991/11003	QARS	0.267	2.29e-177	11003/11003	SCD5	-0.247	3.05e-152	11003/11003	INF2	0.21	2.65e-109	11003/11003	NBPF1	-0.248	4.8e-153	11003/11003
GINS3	-0.248	6.54e-153	11003/11003	FAM178B	-0.21	3.7e-109	10741/11003	PRPS2	0.266	6.16e-177	11003/11003	MOG	-0.247	3.06e-152	6001/11003	FAM3A	0.21	3.71e-109	11003/11003	GINS3	-0.248	6.54e-153	11003/11003
PTCHD1	-0.248	6.74e-153	10306/11003	USF1	-0.21	3.75e-109	11003/11003	GLB1L3	0.266	7.25e-177	10041/11003	ANKRD13B	-0.247	4.62e-152	11003/11003	CITED4	0.21	4.36e-109	11003/11003	PTCHD1	-0.248	6.74e-153	10306/11003
TMEM229A	-0.248	7.2e-153	5786/11003	KCNG1	-0.21	5.22e-109	10834/11003	GCHFR	0.266	8.41e-177	11002/11003	NES	-0.247	6.5e-152	11000/11003	TXN	0.21	4.62e-109	11003/11003	TMEM229A	-0.248	7.2e-153	5786/11003
ST18	-0.248	7.25e-153	10520/11003	TMEM39B	-0.21	6.29e-109	11003/11003	EBPL	0.266	1.34e-176	11003/11003	SRPX	-0.247	9.42e-152	10986/11003	FLII	0.21	5.39e-109	11003/11003	ST18	-0.248	7.25e-153	10520/11003
NTNG2	-0.248	7.3e-153	10995/11003	HFM1	-0.21	6.51e-109	10209/11003	ALAS1	0.266	1.75e-176	11003/11003	LRRTM4	-0.247	1.47e-151	8343/11003	LEPR	0.21	6.08e-109	11003/11003	NTNG2	-0.248	7.3e-153	10995/11003
SPAG8	-0.248	7.68e-153	10987/11003	SDC3	-0.21	6.83e-109	11003/11003	CLIC6	0.266	2.89e-176	10935/11003	ANXA6	-0.247	1.81e-151	11003/11003	SLAIN2	0.21	7.73e-109	11003/11003	SPAG8	-0.248	7.68e-153	10987/11003
TIGD3	-0.248	8.93e-153	10989/11003	SNX22	-0.21	7.57e-109	11003/11003	PMM2	0.266	3.72e-176	11001/11003	SYCE2	-0.247	2.14e-151	10999/11003	SEMA4G	0.21	7.84e-109	11002/11003	TIGD3	-0.248	8.93e-153	10989/11003
ENKUR	-0.248	1.21e-152	10898/11003	ST7L	-0.21	7.67e-109	11003/11003	KLK12	0.265	7.53e-176	7258/11003	TFEC	-0.247	3.62e-151	10991/11003	NUAK2	0.21	8.53e-109	11003/11003	ENKUR	-0.248	1.21e-152	10898/11003
C2CD5	-0.248	1.28e-152	11003/11003	RCOR3	-0.21	1.01e-108	11003/11003	CD164L2	0.265	8.03e-176	9421/11003	SLC25A12	-0.246	4.06e-151	11003/11003	CTDP1	0.21	1.04e-108	11003/11003	C2CD5	-0.248	1.28e-152	11003/11003
CCDC74B	-0.248	1.65e-152	10893/11003	ARHGAP39	-0.21	1.01e-108	11003/11003	SUOX	0.265	9.76e-176	11003/11003	ATG4C	-0.246	4.95e-151	11003/11003	TNFRSF10D	0.21	1.15e-108	11003/11003	CCDC74B	-0.248	1.65e-152	10893/11003
PDS5B	-0.248	1.77e-152	11003/11003	FAM216A	-0.21	1.22e-108	11003/11003	MRGPRF	0.265	1.02e-175	10971/11003	LAMA1	-0.246	5.75e-151	10912/11003	DGAT1	0.209	1.35e-108	11003/11003	PDS5B	-0.248	1.77e-152	11003/11003
CEP57L1	-0.248	2.1e-152	11002/11003	MAGI2	-0.21	1.29e-108	11002/11003	EI24	0.265	1.32e-175	11003/11003	ITPRIPL1	-0.246	6.98e-151	11000/11003	SPACA7	0.209	2.2e-108	1964/11003	CEP57L1	-0.248	2.1e-152	11002/11003
ELMO2	-0.247	3e-152	11003/11003	LRRC37B	-0.21	1.3e-108	11003/11003	MACROD1	0.265	1.38e-175	11003/11003	USF2	-0.246	9.46e-151	11003/11003	KLF11	0.209	2.66e-108	11003/11003	ELMO2	-0.247	3e-152	11003/11003
RP5-874C20.8	-0.247	3.1e-152	7720/11003	PEG10	-0.21	1.36e-108	10998/11003	SPTBN2	0.265	1.9e-175	11003/11003	HAUS6	-0.246	1.04e-150	11003/11003	SHROOM1	0.209	2.67e-108	11003/11003	RP5-874C20.8	-0.247	3.1e-152	7720/11003
PCDHGC5	-0.247	3.73e-152	10363/11003	HDAC4	-0.21	1.39e-108	11003/11003	GOLGB1	0.265	2.15e-175	11003/11003	SSTR2	-0.246	1.08e-150	11001/11003	P3H1	0.209	2.8e-108	11003/11003	PCDHGC5	-0.247	3.73e-152	10363/11003
ATG12	-0.247	3.88e-152	11003/11003	HMG20B	-0.209	1.76e-108	11003/11003	KCNK6	0.265	2.57e-175	11003/11003	HEY2	-0.246	1.37e-150	10966/11003	NAMPT	0.209	3.54e-108	11003/11003	ATG12	-0.247	3.88e-152	11003/11003
ZNF721	-0.247	4e-152	11003/11003	MAST2	-0.209	1.77e-108	11003/11003	DHCR7	0.265	2.8e-175	11003/11003	TSPAN4	-0.246	1.61e-150	11003/11003	OGFR	0.209	3.74e-108	11003/11003	ZNF721	-0.247	4e-152	11003/11003
PPP2R3C	-0.247	4.68e-152	11003/11003	ZNF287	-0.209	1.8e-108	10998/11003	ORM1	0.265	9.83e-175	8341/11003	USP32	-0.246	2.74e-150	11003/11003	REEP6	0.209	3.93e-108	11003/11003	PPP2R3C	-0.247	4.68e-152	11003/11003
CRYAB	-0.247	6.09e-152	10994/11003	GNG7	-0.209	1.9e-108	11003/11003	TDRD6	0.265	1.27e-174	10960/11003	TIPIN	-0.246	2.85e-150	11003/11003	SUN2	0.209	4.37e-108	11003/11003	CRYAB	-0.247	6.09e-152	10994/11003
SPARCL1	-0.247	6.21e-152	11002/11003	PLPP4	-0.209	2.04e-108	10699/11003	CABP4	0.264	2.19e-174	10977/11003	KDM3A	-0.246	3.45e-150	11003/11003	FH	0.209	4.42e-108	11003/11003	SPARCL1	-0.247	6.21e-152	11002/11003
ARGLU1	-0.247	7.56e-152	11003/11003	PMS1	-0.209	2.05e-108	11003/11003	PLAC8	0.264	2.57e-174	10996/11003	TBC1D25	-0.246	5.19e-150	11003/11003	ARF6	0.209	4.82e-108	11003/11003	ARGLU1	-0.247	7.56e-152	11003/11003
TMEM240	-0.247	1.25e-151	10983/11003	GPR75	-0.209	2.14e-108	10938/11003	NECAB3	0.264	2.59e-174	11003/11003	PTX3	-0.246	5.43e-150	10919/11003	CTNND1	0.209	5.39e-108	11003/11003	TMEM240	-0.247	1.25e-151	10983/11003
FRMD5	-0.247	1.55e-151	10790/11003	PEG3	-0.209	2.23e-108	10951/11003	TUBB4B	0.264	2.69e-174	11003/11003	SEC14L1	-0.246	5.51e-150	11003/11003	BACE2	0.209	6.27e-108	11003/11003	FRMD5	-0.247	1.55e-151	10790/11003
N6AMT1	-0.247	1.56e-151	11003/11003	ARID4B	-0.209	2.59e-108	11003/11003	PYM1	0.264	2.91e-174	11003/11003	DLEU7	-0.246	5.51e-150	10902/11003	CDCP1	0.209	8.76e-108	11001/11003	N6AMT1	-0.247	1.56e-151	11003/11003
LRRC6	-0.247	1.83e-151	11001/11003	FBXO41	-0.209	3.01e-108	11003/11003	LIMD1	0.264	4.15e-174	11003/11003	DCTN2	-0.245	6.96e-150	11003/11003	OCIAD2	0.208	1.41e-107	11003/11003	LRRC6	-0.247	1.83e-151	11001/11003
HSPA13	-0.247	2.04e-151	11003/11003	HIPK4	-0.209	3.04e-108	10742/11003	PDE5A	0.264	6.7e-174	11003/11003	FSTL5	-0.245	8.45e-150	7285/11003	GPLD1	0.208	1.49e-107	10986/11003	HSPA13	-0.247	2.04e-151	11003/11003
PROCA1	-0.247	3.24e-151	11003/11003	CILP	-0.209	3.68e-108	10978/11003	RBP2	0.264	1.11e-173	9533/11003	PCDH15	-0.245	8.61e-150	7656/11003	PSEN2	0.208	2e-107	11003/11003	PROCA1	-0.247	3.24e-151	11003/11003
ARHGEF25	-0.247	3.91e-151	10997/11003	TARDBP	-0.209	3.94e-108	11003/11003	ITGA8	0.264	1.11e-173	10999/11003	CSMD1	-0.245	9.42e-150	10112/11003	KIAA0319L	0.208	2.22e-107	11003/11003	ARHGEF25	-0.247	3.91e-151	10997/11003
CGRRF1	-0.246	5.47e-151	11003/11003	ZKSCAN8	-0.209	4.57e-108	11003/11003	CAPN1	0.264	1.16e-173	11003/11003	SPOCK2	-0.245	1.11e-149	11003/11003	SDSL	0.208	2.23e-107	11003/11003	CGRRF1	-0.246	5.47e-151	11003/11003
ZNF337	-0.246	5.76e-151	10987/11003	SLC17A7	-0.209	4.88e-108	10914/11003	AFMID	0.263	3.81e-173	11003/11003	ST8SIA4	-0.245	1.33e-149	11002/11003	ISOC2	0.208	3.1e-107	11003/11003	ZNF337	-0.246	5.76e-151	10987/11003
TBC1D12	-0.246	6.81e-151	11003/11003	FAM220A	-0.209	7.04e-108	11003/11003	CKMT1B	0.263	5.2e-173	10306/11003	CSF1	-0.245	1.48e-149	11003/11003	C10ORF11	0.208	3.92e-107	11003/11003	TBC1D12	-0.246	6.81e-151	11003/11003
ARC	-0.246	7.83e-151	10934/11003	PI15	-0.209	7.25e-108	10773/11003	ADAP1	0.263	7.24e-173	11003/11003	FAM53B	-0.245	2.14e-149	11003/11003	AP1M2	0.208	4.61e-107	10763/11003	ARC	-0.246	7.83e-151	10934/11003
RBPJ	-0.246	7.87e-151	11003/11003	ZNF461	-0.209	8.57e-108	11002/11003	XXBAC-BPG32J3.19	0.263	1.43e-172	4806/11003	FCER1G	-0.245	2.29e-149	11003/11003	LIF	0.208	5.29e-107	10999/11003	RBPJ	-0.246	7.87e-151	11003/11003
GLRB	-0.246	8.12e-151	10859/11003	SLC39A3	-0.209	1.02e-107	11003/11003	CNOT11	0.263	1.94e-172	11003/11003	HSPBAP1	-0.245	2.36e-149	11003/11003	TJP3	0.208	5.87e-107	10982/11003	GLRB	-0.246	8.12e-151	10859/11003
PPM1K	-0.246	9.27e-151	11003/11003	SHF	-0.209	1.09e-107	11003/11003	SLC38A11	0.263	1.95e-172	10821/11003	ATRNL1	-0.245	2.57e-149	10743/11003	SLAMF9	0.208	7.57e-107	9904/11003	PPM1K	-0.246	9.27e-151	11003/11003
PCNP	-0.246	1.26e-150	11003/11003	ZDHHC22	-0.209	1.11e-107	7408/11003	NHLRC2	0.262	1.14e-171	11003/11003	VAX2	-0.245	4.2e-149	10685/11003	AKAP13	0.208	8.44e-107	11003/11003	PCNP	-0.246	1.26e-150	11003/11003
STUM	-0.246	1.3e-150	10922/11003	LRP3	-0.209	1.12e-107	11003/11003	TNFSF10	0.262	1.85e-171	11003/11003	SCN4B	-0.245	4.37e-149	10997/11003	ITGA1	0.208	8.88e-107	11003/11003	STUM	-0.246	1.3e-150	10922/11003
CDS2	-0.246	1.49e-150	11003/11003	RBM15B	-0.209	1.22e-107	11003/11003	GDPGP1	0.262	3.05e-171	11003/11003	CALN1	-0.245	5.76e-149	9345/11003	TRAM2	0.208	1.16e-106	11003/11003	CDS2	-0.246	1.49e-150	11003/11003
SMIM8	-0.246	1.61e-150	11003/11003	LRCH2	-0.209	1.49e-107	10879/11003	CHST5	0.262	3.84e-171	9602/11003	VSIG4	-0.245	8.68e-149	11001/11003	SLC16A5	0.207	1.7e-106	11003/11003	SMIM8	-0.246	1.61e-150	11003/11003
ANKRD46	-0.246	2.02e-150	11003/11003	ZNF785	-0.208	1.82e-107	11003/11003	CAST	0.262	3.85e-171	11003/11003	PKM	-0.244	1.22e-148	11003/11003	SELENBP1	0.207	1.72e-106	11002/11003	ANKRD46	-0.246	2.02e-150	11003/11003
LSAMP	-0.246	2.12e-150	10921/11003	DACT3	-0.208	2.09e-107	11002/11003	GAK	0.262	3.99e-171	11003/11003	FBLL1	-0.244	1.68e-148	10511/11003	FSTL3	0.207	1.85e-106	11003/11003	LSAMP	-0.246	2.12e-150	10921/11003
RAB3A	-0.246	2.36e-150	11003/11003	LRP1B	-0.208	2.11e-107	9983/11003	PRKAG2	0.262	5.38e-171	11003/11003	GPR37L1	-0.244	2.01e-148	10889/11003	SMARCD2	0.207	2.43e-106	11003/11003	RAB3A	-0.246	2.36e-150	11003/11003
REV3L	-0.246	2.74e-150	11003/11003	C7ORF26	-0.208	2.21e-107	11003/11003	EPB41	0.262	6.98e-171	11003/11003	BMT2	-0.244	2.05e-148	11003/11003	TM9SF2	0.207	3.09e-106	11003/11003	REV3L	-0.246	2.74e-150	11003/11003
ZBTB25	-0.246	4.04e-150	11003/11003	STX5	-0.208	2.85e-107	11003/11003	SLC35D2	0.262	7.54e-171	11003/11003	MAP7D1	-0.244	2.18e-148	11003/11003	TMEM150A	0.207	3.77e-106	11003/11003	ZBTB25	-0.246	4.04e-150	11003/11003
LRRN2	-0.246	4.58e-150	10993/11003	ACRV1	-0.208	2.91e-107	10770/11003	FASN	0.262	7.91e-171	11003/11003	DCT	-0.244	2.41e-148	9866/11003	GSTA2	0.207	5.84e-106	7383/11003	LRRN2	-0.246	4.58e-150	10993/11003
ZKSCAN8	-0.246	4.87e-150	11003/11003	DNAJC9	-0.208	2.93e-107	11003/11003	CYP2S1	0.262	8.18e-171	11001/11003	TRIM35	-0.244	2.94e-148	11003/11003	TMEM37	0.207	6.54e-106	10996/11003	ZKSCAN8	-0.246	4.87e-150	11003/11003
NEUROD2	-0.246	5.27e-150	8939/11003	CYP46A1	-0.208	2.97e-107	10935/11003	ESRRA	0.262	9.52e-171	11003/11003	GRIK2	-0.244	4.97e-148	10505/11003	HSF1	0.207	6.69e-106	11003/11003	NEUROD2	-0.246	5.27e-150	8939/11003
RSBN1L	-0.246	6.46e-150	11003/11003	C6ORF48	-0.208	3.09e-107	11003/11003	RHOV	0.261	1.56e-170	10863/11003	FAM220A	-0.244	5.76e-148	11003/11003	GOLGA2	0.207	6.92e-106	11003/11003	RSBN1L	-0.246	6.46e-150	11003/11003
RIMS1	-0.246	6.77e-150	9358/11003	CT62	-0.208	3.77e-107	8680/11003	CD151	0.261	1.56e-170	11003/11003	LILRB4	-0.244	6.14e-148	11003/11003	KDM2A	0.207	1.22e-105	11003/11003	RIMS1	-0.246	6.77e-150	9358/11003
RP11-507M3.1	-0.246	6.87e-150	5977/11003	C22ORF39	-0.208	3.84e-107	11003/11003	KLHL23	0.261	1.59e-170	11003/11003	TBKBP1	-0.244	6.28e-148	11003/11003	PKP3	0.207	1.37e-105	10843/11003	RP11-507M3.1	-0.246	6.87e-150	5977/11003
TBR1	-0.246	8.06e-150	6722/11003	POMT2	-0.208	4.14e-107	11003/11003	DNPEP	0.261	2.39e-170	11003/11003	MUM1	-0.244	6.49e-148	11003/11003	MRPL37	0.207	1.54e-105	11003/11003	TBR1	-0.246	8.06e-150	6722/11003
TEX22	-0.245	8.4e-150	10958/11003	COL9A2	-0.208	4.37e-107	11003/11003	SP8	0.261	6.37e-170	6530/11003	LILRA2	-0.244	9.32e-148	10991/11003	SLC37A4	0.206	1.93e-105	11003/11003	TEX22	-0.245	8.4e-150	10958/11003
KCTD6	-0.245	9.02e-150	11003/11003	RPA1	-0.208	4.52e-107	11003/11003	PDE11A	0.261	1.11e-169	10847/11003	FAM78B	-0.244	9.83e-148	10995/11003	ZNF165	0.206	2.21e-105	11003/11003	KCTD6	-0.245	9.02e-150	11003/11003
BARD1	-0.245	9.95e-150	11003/11003	SNRNP40	-0.208	5.87e-107	11003/11003	LITAF	0.261	1.43e-169	11003/11003	COL23A1	-0.244	1.49e-147	11000/11003	PRAP1	0.206	2.41e-105	10393/11003	BARD1	-0.245	9.95e-150	11003/11003
ARL6IP6	-0.245	1.01e-149	11003/11003	KIF3A	-0.208	6.2e-107	11003/11003	TMEM211	0.261	1.66e-169	7752/11003	CCR10	-0.244	1.66e-147	10990/11003	SEC13	0.206	2.41e-105	11003/11003	ARL6IP6	-0.245	1.01e-149	11003/11003
AP1S2	-0.245	1.18e-149	11003/11003	PCNX4	-0.208	6.79e-107	11003/11003	ANK3	0.261	1.8e-169	11000/11003	CBX6	-0.243	2.25e-147	11003/11003	RAD23B	0.206	2.41e-105	11003/11003	AP1S2	-0.245	1.18e-149	11003/11003
SCG2	-0.245	1.59e-149	10879/11003	SNRNP70	-0.208	7.25e-107	11003/11003	B4GALT1	0.261	1.95e-169	11003/11003	CABP1	-0.243	2.38e-147	10969/11003	ATRN	0.206	2.91e-105	11003/11003	SCG2	-0.245	1.59e-149	10879/11003
ZKSCAN7	-0.245	1.74e-149	10992/11003	FUS	-0.208	8.19e-107	11003/11003	TPSAB1	0.261	2.03e-169	10562/11003	FBXO17	-0.243	2.41e-147	10996/11003	PPP1R16A	0.206	3.17e-105	11003/11003	ZKSCAN7	-0.245	1.74e-149	10992/11003
SCAMP5	-0.245	1.89e-149	11003/11003	FRMD6	-0.208	1.09e-106	11001/11003	WNT5B	0.261	2.31e-169	11003/11003	APBA2	-0.243	2.42e-147	11001/11003	GPBP1L1	0.206	3.24e-105	11003/11003	SCAMP5	-0.245	1.89e-149	11003/11003
RSBN1	-0.245	3.14e-149	11003/11003	BMI1	-0.208	1.09e-106	11003/11003	PRAP1	0.261	2.38e-169	10393/11003	VPS45	-0.243	3.31e-147	11003/11003	TMEM52	0.206	4.89e-105	10897/11003	RSBN1	-0.245	3.14e-149	11003/11003
LRTM2	-0.245	3.97e-149	7047/11003	ARHGAP20	-0.208	1.12e-106	10956/11003	GNA11	0.261	2.69e-169	11003/11003	ROBO3	-0.243	3.39e-147	11002/11003	SSR3	0.206	4.9e-105	11003/11003	LRTM2	-0.245	3.97e-149	7047/11003
EYA1	-0.245	5.34e-149	10476/11003	NCAPD3	-0.208	1.2e-106	11003/11003	ACSS2	0.261	2.82e-169	11003/11003	TMEM240	-0.243	4.42e-147	10983/11003	MAPKAPK2	0.206	5.65e-105	11003/11003	EYA1	-0.245	5.34e-149	10476/11003
GABARAPL2	-0.245	6.07e-149	11003/11003	PRPF39	-0.208	1.23e-106	11003/11003	GABRP	0.26	3.54e-169	10646/11003	PILRA	-0.243	4.72e-147	11003/11003	THBS1	0.206	7.54e-105	11003/11003	GABARAPL2	-0.245	6.07e-149	11003/11003
RBP3	-0.245	6.64e-149	6003/11003	GATA3	-0.208	1.26e-106	10982/11003	CLINT1	0.26	7.45e-169	11003/11003	MAPT	-0.243	1.25e-146	10998/11003	POLDIP2	0.206	1.12e-104	11003/11003	RBP3	-0.245	6.64e-149	6003/11003
TAOK1	-0.245	7.32e-149	11003/11003	DDX24	-0.208	1.67e-106	11003/11003	TPM1	0.26	1.96e-168	11003/11003	RIC8B	-0.243	1.28e-146	11003/11003	SFTA2	0.206	1.29e-104	8496/11003	TAOK1	-0.245	7.32e-149	11003/11003
PCDHA2	-0.245	1.06e-148	8870/11003	LZTS2	-0.208	1.77e-106	11003/11003	C1ORF226	0.26	2.7e-168	10999/11003	GRIN2C	-0.243	1.57e-146	10986/11003	CCDC38	0.205	1.91e-104	10022/11003	PCDHA2	-0.245	1.06e-148	8870/11003
GNAO1	-0.245	1.34e-148	11000/11003	HRH3	-0.207	1.91e-106	6719/11003	GREM1	0.26	2.86e-168	10911/11003	RAB9B	-0.243	1.69e-146	10964/11003	PYGL	0.205	2e-104	11003/11003	GNAO1	-0.245	1.34e-148	11000/11003
LRFN2	-0.245	1.37e-148	8734/11003	C1ORF35	-0.207	2.28e-106	11003/11003	ATP2A3	0.26	3.12e-168	11003/11003	CPNE5	-0.242	4.15e-146	11003/11003	SLC38A7	0.205	2.33e-104	11003/11003	LRFN2	-0.245	1.37e-148	8734/11003
FAM218A	-0.245	1.41e-148	10379/11003	WDR7	-0.207	2.49e-106	11003/11003	PDE4C	0.26	3.15e-168	10998/11003	LRP1B	-0.242	4.41e-146	9983/11003	MFSD7	0.205	2.73e-104	11003/11003	FAM218A	-0.245	1.41e-148	10379/11003
TTYH2	-0.244	1.73e-148	11002/11003	NPPA	-0.207	2.72e-106	10254/11003	BPIFB1	0.26	3.15e-168	8723/11003	SIRPB2	-0.242	4.47e-146	10993/11003	HSD17B8	0.205	3.01e-104	11003/11003	TTYH2	-0.244	1.73e-148	11002/11003
HTR5A	-0.244	1.8e-148	2280/11003	CACNA1B	-0.207	2.76e-106	10143/11003	FBXO25	0.259	6.57e-168	11003/11003	EXOSC9	-0.242	5.46e-146	11003/11003	XYLB	0.205	3.4e-104	11003/11003	HTR5A	-0.244	1.8e-148	2280/11003
HTR1A	-0.244	1.94e-148	2294/11003	THAP7	-0.207	3.2e-106	11003/11003	PRELID3B	0.259	7.22e-168	11003/11003	ZNF804A	-0.242	5.62e-146	10611/11003	C19ORF66	0.205	4.55e-104	11003/11003	HTR1A	-0.244	1.94e-148	2294/11003
AGGF1	-0.244	2.02e-148	11003/11003	SGTB	-0.207	3.86e-106	11002/11003	HIST4H4	0.259	7.94e-168	10987/11003	ELFN1	-0.242	6.21e-146	10994/11003	ATP6V0B	0.205	4.56e-104	11003/11003	AGGF1	-0.244	2.02e-148	11003/11003
DSEL	-0.244	2.11e-148	10999/11003	SNAPC4	-0.207	3.95e-106	11003/11003	IL22RA1	0.259	8.85e-168	10605/11003	SNX24	-0.242	6.93e-146	11003/11003	CHRDL2	0.205	5.33e-104	10800/11003	DSEL	-0.244	2.11e-148	10999/11003
NCOA5	-0.244	2.47e-148	11003/11003	DCX	-0.207	3.96e-106	8097/11003	SLC28A2	0.259	2.79e-167	10414/11003	AMN1	-0.242	7.33e-146	11001/11003	GPRC5D	0.205	6.46e-104	10543/11003	NCOA5	-0.244	2.47e-148	11003/11003
CPNE6	-0.244	2.62e-148	8657/11003	ZNF415	-0.207	4.48e-106	10997/11003	ZFP36	0.259	2.87e-167	11003/11003	USP5	-0.242	8.41e-146	11003/11003	ZNF672	0.205	6.86e-104	11003/11003	CPNE6	-0.244	2.62e-148	8657/11003
FREM3	-0.244	3.29e-148	8188/11003	ZNF577	-0.207	4.73e-106	11003/11003	C8ORF82	0.259	3.32e-167	11003/11003	OR2L13	-0.242	1e-145	5703/11003	C20ORF24	0.205	7.78e-104	11003/11003	FREM3	-0.244	3.29e-148	8188/11003
MINDY3	-0.244	4.13e-148	11003/11003	ABL2	-0.207	5.03e-106	11003/11003	INSIG1	0.259	3.42e-167	11003/11003	TMEM132B	-0.242	1.13e-145	10810/11003	RNF26	0.205	8.16e-104	11003/11003	MINDY3	-0.244	4.13e-148	11003/11003
ZNF235	-0.244	7.55e-148	11002/11003	RAI1	-0.207	5.38e-106	11003/11003	LEFTY1	0.259	3.46e-167	10369/11003	ST8SIA3	-0.242	1.14e-145	5625/11003	NFKBIZ	0.205	8.64e-104	11003/11003	ZNF235	-0.244	7.55e-148	11002/11003
STRADA	-0.244	8.5e-148	11003/11003	HNRNPUL1	-0.207	7.17e-106	11003/11003	TCF7L2	0.259	4.01e-167	11003/11003	PTPN12	-0.242	1.39e-145	11003/11003	TMEM82	0.205	8.78e-104	6879/11003	STRADA	-0.244	8.5e-148	11003/11003
ZNF81	-0.244	8.94e-148	11003/11003	USP47	-0.207	7.86e-106	11003/11003	RFLNA	0.259	6.36e-167	10934/11003	NPTX2	-0.242	1.4e-145	10967/11003	DAO	0.205	9.24e-104	7809/11003	ZNF81	-0.244	8.94e-148	11003/11003
STMN2	-0.244	1.21e-147	9705/11003	DET1	-0.207	8.07e-106	11003/11003	KDELR3	0.259	6.97e-167	11003/11003	HNRNPA1L2	-0.242	1.6e-145	11002/11003	GOLGA5	0.205	1.58e-103	11003/11003	STMN2	-0.244	1.21e-147	9705/11003
SMARCA5	-0.244	1.31e-147	11003/11003	FAM228B	-0.207	9.13e-106	11003/11003	BAG1	0.259	8.26e-167	11003/11003	TMLHE	-0.242	1.7e-145	11003/11003	RAB20	0.205	1.64e-103	11003/11003	SMARCA5	-0.244	1.31e-147	11003/11003
KLHL13	-0.244	1.51e-147	10994/11003	SLC8A3	-0.207	9.45e-106	10042/11003	SMAD6	0.259	9.02e-167	11003/11003	KCNAB3	-0.242	1.72e-145	10998/11003	SMPD1	0.204	2.06e-103	11003/11003	KLHL13	-0.244	1.51e-147	10994/11003
KCNH2	-0.244	1.53e-147	10950/11003	TBC1D17	-0.207	9.61e-106	11003/11003	ZMPSTE24	0.258	1.41e-166	11003/11003	MYEF2	-0.242	1.72e-145	10999/11003	COL6A2	0.204	2.07e-103	11003/11003	KCNH2	-0.244	1.53e-147	10950/11003
NPHP3-ACAD11	-0.244	1.73e-147	8127/11003	PCDHGC4	-0.207	9.98e-106	10080/11003	AGFG2	0.258	1.42e-166	11003/11003	KLRC3	-0.242	2.16e-145	6630/11003	HIST1H4I	0.204	2.24e-103	11003/11003	NPHP3-ACAD11	-0.244	1.73e-147	8127/11003
ZNF365	-0.244	2.03e-147	10822/11003	CGGBP1	-0.207	1e-105	11003/11003	MAML3	0.258	1.44e-166	11003/11003	ZNF529	-0.242	3.09e-145	11003/11003	TACC2	0.204	2.54e-103	11000/11003	ZNF365	-0.244	2.03e-147	10822/11003
PTPRD	-0.243	2.87e-147	10953/11003	ACBD7	-0.207	1e-105	10756/11003	RARRES1	0.258	1.49e-166	11000/11003	RPA2	-0.242	3.46e-145	11003/11003	TMEM59	0.204	4.32e-103	11003/11003	PTPRD	-0.243	2.87e-147	10953/11003
TRO	-0.243	3.09e-147	11003/11003	ANKRD28	-0.207	1.01e-105	11003/11003	CCL23	0.258	1.9e-166	10123/11003	NRXN1	-0.242	3.49e-145	9535/11003	TUBA1C	0.204	4.77e-103	11003/11003	TRO	-0.243	3.09e-147	11003/11003
KIF21B	-0.243	3.27e-147	11003/11003	B4GALNT1	-0.207	1.17e-105	10988/11003	AK3	0.258	2.29e-166	11003/11003	AMPD2	-0.242	4.21e-145	11003/11003	ODF3L1	0.204	6.23e-103	10849/11003	KIF21B	-0.243	3.27e-147	11003/11003
PAK3	-0.243	3.52e-147	10764/11003	ZNF213	-0.207	1.4e-105	11003/11003	RND1	0.258	2.48e-166	11002/11003	ST8SIA1	-0.242	4.87e-145	10995/11003	PLCXD2	0.204	1.12e-102	10744/11003	PAK3	-0.243	3.52e-147	10764/11003
AKAP10	-0.243	3.95e-147	11003/11003	NOP56	-0.207	1.63e-105	11003/11003	XIAP	0.258	2.63e-166	11003/11003	ADAL	-0.241	5.85e-145	11003/11003	RPS6KA1	0.204	1.17e-102	11003/11003	AKAP10	-0.243	3.95e-147	11003/11003
DCTN6	-0.243	4.21e-147	11003/11003	ASAP1	-0.207	1.76e-105	11003/11003	TXNDC16	0.258	5.26e-166	11003/11003	YWHAH	-0.241	6.56e-145	11003/11003	DNAJC25	0.204	1.4e-102	11003/11003	DCTN6	-0.243	4.21e-147	11003/11003
TMEM108	-0.243	4.89e-147	10927/11003	RGS19	-0.207	1.83e-105	11003/11003	NFXL1	0.258	5.57e-166	11003/11003	TBXA2R	-0.241	8.24e-145	11003/11003	RIOX1	0.204	1.8e-102	11003/11003	TMEM108	-0.243	4.89e-147	10927/11003
NSD3	-0.243	5.12e-147	11003/11003	UQCC2	-0.207	1.9e-105	11003/11003	HOXA10-HOXA9	0.258	5.84e-166	2076/11003	PLSCR3	-0.241	8.83e-145	10996/11003	SEC14L3	0.203	2.46e-102	6728/11003	NSD3	-0.243	5.12e-147	11003/11003
GRIN2B	-0.243	5.16e-147	9653/11003	LRRC4B	-0.207	1.91e-105	10991/11003	RNPEP	0.258	6.11e-166	11003/11003	TMED8	-0.241	8.93e-145	11003/11003	S100P	0.203	2.48e-102	10854/11003	GRIN2B	-0.243	5.16e-147	9653/11003
MORN4	-0.243	5.7e-147	11000/11003	PKD1	-0.206	2e-105	11003/11003	EDEM3	0.258	1.15e-165	11003/11003	KCNF1	-0.241	9.9e-145	10495/11003	SLC25A45	0.203	2.57e-102	11003/11003	MORN4	-0.243	5.7e-147	11000/11003
P2RX6	-0.243	6.08e-147	10814/11003	RTN4RL1	-0.206	2.97e-105	10934/11003	CXCL1	0.258	1.94e-165	10877/11003	TSNAXIP1	-0.241	1.12e-144	10996/11003	IKBKG	0.203	2.6e-102	11002/11003	P2RX6	-0.243	6.08e-147	10814/11003
ZNF483	-0.243	6.27e-147	10874/11003	TRIM17	-0.206	3.09e-105	10937/11003	CTB-50L17.14	0.258	2.49e-165	9195/11003	CLIP2	-0.241	1.61e-144	11003/11003	TMC4	0.203	3.12e-102	11003/11003	ZNF483	-0.243	6.27e-147	10874/11003
ZNF506	-0.243	6.47e-147	11003/11003	USP19	-0.206	3.54e-105	11003/11003	SNAP23	0.258	2.84e-165	11003/11003	ZNF835	-0.241	1.65e-144	10903/11003	TMEM115	0.203	3.52e-102	11003/11003	ZNF506	-0.243	6.47e-147	11003/11003
TNIK	-0.243	6.87e-147	11001/11003	ADGRB3	-0.206	3.64e-105	10196/11003	CYP4F8	0.257	3.26e-165	6765/11003	LIX1	-0.241	2.64e-144	9020/11003	PPP1R13L	0.203	3.87e-102	11003/11003	TNIK	-0.243	6.87e-147	11001/11003
CEP83	-0.243	7.81e-147	11003/11003	MTHFD2	-0.206	3.82e-105	11003/11003	CRISPLD2	0.257	3.97e-165	11002/11003	GRID1	-0.241	2.65e-144	10968/11003	COMT	0.203	4.3e-102	11003/11003	CEP83	-0.243	7.81e-147	11003/11003
BCLAF1	-0.243	9.56e-147	11003/11003	RNF220	-0.206	4.08e-105	11003/11003	UGT1A10	0.257	5e-165	4805/11003	SOX5	-0.241	3.83e-144	10964/11003	LAMP3	0.203	4.38e-102	10996/11003	BCLAF1	-0.243	9.56e-147	11003/11003
JAM3	-0.243	1.02e-146	11003/11003	RBBP6	-0.206	6.04e-105	11003/11003	MYLK	0.257	5.13e-165	11003/11003	NPPA	-0.241	5.24e-144	10254/11003	UBD	0.203	4.68e-102	10704/11003	JAM3	-0.243	1.02e-146	11003/11003
ZNF292	-0.243	1.13e-146	11003/11003	BANF1	-0.206	6.05e-105	11003/11003	ANXA10	0.257	6.04e-165	8664/11003	SNTG1	-0.241	5.75e-144	5597/11003	DHRS7	0.203	6e-102	11003/11003	ZNF292	-0.243	1.13e-146	11003/11003
SULT1C4	-0.243	1.24e-146	10955/11003	DAXX	-0.206	7.34e-105	11003/11003	ELOVL1	0.257	1.17e-164	11003/11003	CHSY3	-0.241	7.1e-144	10981/11003	RAB13	0.203	6.36e-102	11003/11003	SULT1C4	-0.243	1.24e-146	10955/11003
EPC2	-0.243	1.42e-146	11003/11003	PCM1	-0.206	9.06e-105	11003/11003	TMEM53	0.257	2.23e-164	11003/11003	ST8SIA2	-0.241	7.77e-144	9905/11003	C3	0.203	1.04e-101	11003/11003	EPC2	-0.243	1.42e-146	11003/11003
CORO7-PAM16	-0.243	1.71e-146	8935/11003	ALKBH2	-0.206	9.47e-105	11003/11003	CYP2W1	0.257	2.85e-164	10102/11003	PSD	-0.241	7.88e-144	11003/11003	SERPINA3	0.203	1.19e-101	9481/11003	CORO7-PAM16	-0.243	1.71e-146	8935/11003
FZD3	-0.243	2.2e-146	11002/11003	SRM	-0.206	9.66e-105	11003/11003	TMEM87A	0.257	3.28e-164	11003/11003	SLC39A12	-0.24	9.58e-144	6698/11003	DUSP1	0.203	1.24e-101	11003/11003	FZD3	-0.243	2.2e-146	11002/11003
YPEL1	-0.243	2.46e-146	11003/11003	HIST3H2A	-0.206	9.78e-105	10991/11003	ARF1	0.257	4.32e-164	11003/11003	RBMS1	-0.24	1.4e-143	11003/11003	LRRFIP1	0.203	1.42e-101	11003/11003	YPEL1	-0.243	2.46e-146	11003/11003
GRIN1	-0.243	2.49e-146	10574/11003	SFSWAP	-0.206	1e-104	11003/11003	EFNA2	0.257	5.84e-164	8801/11003	CCL3	-0.24	1.65e-143	10999/11003	KRTCAP3	0.202	1.95e-101	11002/11003	GRIN1	-0.243	2.49e-146	10574/11003
OTUD6B	-0.243	3.42e-146	11003/11003	GRM2	-0.206	1.15e-104	10926/11003	BPIFB2	0.256	9.31e-164	6736/11003	TIMM22	-0.24	2.76e-143	11003/11003	DUSP3	0.202	3.01e-101	11003/11003	OTUD6B	-0.243	3.42e-146	11003/11003
PTCD3	-0.243	3.73e-146	11003/11003	KIAA1324L	-0.206	1.22e-104	10997/11003	ZFHX3	0.256	1.96e-163	11003/11003	PKD1	-0.24	2.81e-143	11003/11003	TMEM56	0.202	3.3e-101	10995/11003	PTCD3	-0.243	3.73e-146	11003/11003
ING4	-0.243	4.17e-146	11003/11003	JAKMIP2	-0.206	1.24e-104	10917/11003	UGT2B17	0.256	2.23e-163	7855/11003	NAP1L5	-0.24	3.27e-143	11003/11003	FAM134C	0.202	3.35e-101	11003/11003	ING4	-0.243	4.17e-146	11003/11003
JAKMIP1	-0.242	4.34e-146	10887/11003	FAM182B	-0.206	1.25e-104	10801/11003	PRSS16	0.256	2.55e-163	10723/11003	TIMM21	-0.24	4.81e-143	11003/11003	HSPB9	0.202	3.7e-101	10954/11003	JAKMIP1	-0.242	4.34e-146	10887/11003
EXTL2	-0.242	4.36e-146	11003/11003	GNG3	-0.206	1.29e-104	10856/11003	TIRAP	0.256	2.65e-163	11003/11003	HEPACAM	-0.24	9.56e-143	7283/11003	DHX16	0.202	4.07e-101	11003/11003	EXTL2	-0.242	4.36e-146	11003/11003
PCBP3	-0.242	4.77e-146	10958/11003	WDR92	-0.206	1.32e-104	10996/11003	ZNF33B	0.256	3.02e-163	11003/11003	NOG	-0.24	1.04e-142	10245/11003	SLC17A5	0.202	4.14e-101	11003/11003	PCBP3	-0.242	4.77e-146	10958/11003
FIBIN	-0.242	4.77e-146	10829/11003	U2AF1L4	-0.206	1.42e-104	11003/11003	C19ORF45	0.256	3.26e-163	10719/11003	TRPM3	-0.24	1.09e-142	10592/11003	ZCCHC2	0.202	4.47e-101	11003/11003	FIBIN	-0.242	4.77e-146	10829/11003
DDN	-0.242	5.09e-146	10728/11003	MED28	-0.206	1.43e-104	11003/11003	ERP29	0.256	3.34e-163	11003/11003	CSPG5	-0.239	1.62e-142	10991/11003	OPA3	0.202	4.97e-101	11003/11003	DDN	-0.242	5.09e-146	10728/11003
SATL1	-0.242	7.45e-146	4745/11003	FADS1	-0.206	1.68e-104	11003/11003	MPND	0.256	3.68e-163	11003/11003	GZF1	-0.239	3.13e-142	11003/11003	VSIG10L	0.202	5.23e-101	11003/11003	SATL1	-0.242	7.45e-146	4745/11003
IPO11	-0.242	8.52e-146	11003/11003	PABPC5	-0.206	1.88e-104	10726/11003	TMEM181	0.256	4.05e-163	11003/11003	SVOP	-0.239	3.5e-142	8244/11003	TPMT	0.202	5.3e-101	11003/11003	IPO11	-0.242	8.52e-146	11003/11003
ZNF709	-0.242	9.01e-146	10949/11003	P2RX5-TAX1BP3	-0.206	1.94e-104	10999/11003	ERRFI1	0.256	1.08e-162	11003/11003	SPP1	-0.239	3.71e-142	10996/11003	SMG5	0.202	5.34e-101	11003/11003	ZNF709	-0.242	9.01e-146	10949/11003
CPNE9	-0.242	9.93e-146	10601/11003	GVQW2	-0.205	2.16e-104	10988/11003	FLJ22763	0.256	1.13e-162	3523/11003	TSPAN32	-0.239	3.78e-142	10984/11003	PLD1	0.202	8.3e-101	11003/11003	CPNE9	-0.242	9.93e-146	10601/11003
DPYSL4	-0.242	1.17e-145	10931/11003	SHISA7	-0.205	2.37e-104	9267/11003	CDC14A	0.256	1.18e-162	11003/11003	BCL2	-0.239	4.09e-142	11003/11003	B3GNT8	0.202	1.19e-100	11000/11003	DPYSL4	-0.242	1.17e-145	10931/11003
NEFM	-0.242	1.52e-145	9671/11003	BCDIN3D	-0.205	3.04e-104	11003/11003	FAM117B	0.255	1.64e-162	11003/11003	AAED1	-0.239	4.92e-142	11003/11003	PPP1R13B	0.201	2.15e-100	11003/11003	NEFM	-0.242	1.52e-145	9671/11003
C15ORF59	-0.242	1.75e-145	10962/11003	RAB33A	-0.205	3.38e-104	10983/11003	LCLAT1	0.255	1.71e-162	11003/11003	HSPA1L	-0.239	5.2e-142	11003/11003	AOX1	0.201	2.26e-100	10977/11003	C15ORF59	-0.242	1.75e-145	10962/11003
GPR61	-0.242	2.3e-145	10773/11003	LRRTM1	-0.205	3.7e-104	8082/11003	CAT	0.255	1.88e-162	11003/11003	SPI1	-0.239	6.83e-142	11003/11003	LPCAT3	0.201	2.72e-100	11003/11003	GPR61	-0.242	2.3e-145	10773/11003
KIZ	-0.242	2.33e-145	11003/11003	TBKBP1	-0.205	3.86e-104	11003/11003	OVGP1	0.255	2.22e-162	11003/11003	TCEAL6	-0.239	6.89e-142	7138/11003	MFN2	0.201	3.62e-100	11003/11003	KIZ	-0.242	2.33e-145	11003/11003
IGSF9B	-0.242	3.41e-145	10829/11003	KCNC2	-0.205	3.98e-104	5192/11003	APEH	0.255	2.8e-162	11003/11003	WRB	-0.239	7.16e-142	11003/11003	RP11-986E7.7	0.201	4.35e-100	8689/11003	IGSF9B	-0.242	3.41e-145	10829/11003
GNG8	-0.242	3.41e-145	9357/11003	FAM180B	-0.205	4.43e-104	8666/11003	SAR1B	0.255	3.42e-162	11003/11003	PLPPR4	-0.239	9.41e-142	10872/11003	HGSNAT	0.201	6.74e-100	11003/11003	GNG8	-0.242	3.41e-145	9357/11003
MYLK2	-0.242	3.49e-145	10762/11003	NRSN1	-0.205	5.07e-104	7137/11003	ID1	0.255	4.02e-162	11002/11003	OR2L2	-0.239	1.21e-141	3031/11003	QSOX1	0.201	8.9e-100	11003/11003	MYLK2	-0.242	3.49e-145	10762/11003
MED28	-0.242	5.72e-145	11003/11003	ZNF211	-0.205	5.08e-104	11003/11003	GMCL1	0.255	1.75e-161	11003/11003	NALCN	-0.239	1.36e-141	10721/11003	TREM1	0.201	9.49e-100	10951/11003	MED28	-0.242	5.72e-145	11003/11003
ATP6AP1L	-0.242	6.75e-145	11003/11003	DUSP28	-0.205	5.08e-104	11003/11003	ADH6	0.255	2.15e-161	10788/11003	VGF	-0.239	1.86e-141	10789/11003	DPYS	0.201	9.65e-100	9727/11003	ATP6AP1L	-0.242	6.75e-145	11003/11003
TTLL1	-0.242	6.79e-145	11003/11003	KBTBD6	-0.205	5.31e-104	11003/11003	CYP4B1	0.255	2.19e-161	10383/11003	RGS7	-0.239	2.14e-141	8718/11003	NKX2-1	0.201	1.03e-99	5720/11003	TTLL1	-0.242	6.79e-145	11003/11003
TSC22D4	-0.241	7.65e-145	11003/11003	FYN	-0.205	5.77e-104	11003/11003	FHDC1	0.254	2.75e-161	10999/11003	CCDC106	-0.239	2.26e-141	11003/11003	DMKN	0.201	1.08e-99	10973/11003	TSC22D4	-0.241	7.65e-145	11003/11003
IQSEC3	-0.241	1.53e-144	10989/11003	HNRNPC	-0.205	5.94e-104	11003/11003	TBX4	0.254	4.88e-161	9867/11003	INPP4A	-0.239	2.42e-141	11003/11003	SOCS1	0.201	1.09e-99	11002/11003	IQSEC3	-0.241	1.53e-144	10989/11003
DHX57	-0.241	1.53e-144	11003/11003	NFATC4	-0.205	7.13e-104	11000/11003	ACSL1	0.254	5.68e-161	11003/11003	GNB3	-0.238	3.54e-141	10928/11003	CSF2	0.201	1.14e-99	7902/11003	DHX57	-0.241	1.53e-144	11003/11003
ZNF730	-0.241	2.02e-144	9932/11003	SLC22A17	-0.205	7.24e-104	11001/11003	SP6	0.254	8.48e-161	10997/11003	KIF2A	-0.238	3.6e-141	11003/11003	APH1A	0.201	1.29e-99	11003/11003	ZNF730	-0.241	2.02e-144	9932/11003
XKR7	-0.241	2.03e-144	8763/11003	PTGDS	-0.205	7.39e-104	11001/11003	PVR	0.254	1.05e-160	11003/11003	LINGO2	-0.238	3.6e-141	9010/11003	AIM1L	0.201	1.52e-99	10830/11003	XKR7	-0.241	2.03e-144	8763/11003
DUSP19	-0.241	2.54e-144	11002/11003	GRID1	-0.205	7.58e-104	10968/11003	FAM129B	0.254	1.76e-160	11003/11003	HNRNPDL	-0.238	4.25e-141	11003/11003	SYNE4	0.201	1.52e-99	10982/11003	DUSP19	-0.241	2.54e-144	11002/11003
SLAIN1	-0.241	3.67e-144	10983/11003	CDH20	-0.205	8.47e-104	9953/11003	ADAM15	0.254	2.56e-160	11003/11003	MOBP	-0.238	4.97e-141	9511/11003	ZNF628	0.201	1.53e-99	11001/11003	SLAIN1	-0.241	3.67e-144	10983/11003
ZNF540	-0.241	4.65e-144	10988/11003	PYCR1	-0.205	9.9e-104	11003/11003	SELENOS	0.254	3.11e-160	11003/11003	SENP5	-0.238	7.17e-141	11003/11003	RHBDF1	0.2	1.94e-99	11003/11003	ZNF540	-0.241	4.65e-144	10988/11003
ULK2	-0.241	4.72e-144	11003/11003	YJEFN3	-0.205	9.98e-104	11001/11003	EPPK1	0.253	4.91e-160	10931/11003	SRRM3	-0.238	7.91e-141	10996/11003	FOSL1	0.2	2.46e-99	11002/11003	ULK2	-0.241	4.72e-144	11003/11003
NT5M	-0.241	4.89e-144	11002/11003	N4BP2	-0.205	1.44e-103	11003/11003	COMTD1	0.253	6.85e-160	11002/11003	CIART	-0.238	1.09e-140	11002/11003	CES5A	0.2	2.7e-99	5969/11003	NT5M	-0.241	4.89e-144	11002/11003
BBS9	-0.241	5.23e-144	11003/11003	NAGK	-0.205	1.51e-103	11003/11003	IFT57	0.253	1.03e-159	11003/11003	FCGR3A	-0.238	1.7e-140	11003/11003	TMED3	0.2	2.99e-99	11003/11003	BBS9	-0.241	5.23e-144	11003/11003
LYRM2	-0.241	1.02e-143	11003/11003	CDH18	-0.205	2.07e-103	6950/11003	SLC35B3	0.253	2.87e-159	11003/11003	GPR156	-0.238	2.57e-140	10716/11003	LBX2	0.2	3.05e-99	10951/11003	LYRM2	-0.241	1.02e-143	11003/11003
S100B	-0.24	1.23e-143	10978/11003	ZNF567	-0.204	2.17e-103	11003/11003	AREG	0.253	3.04e-159	10775/11003	MAP6D1	-0.238	2.72e-140	11003/11003	KISS1	0.2	3.1e-99	9412/11003	S100B	-0.24	1.23e-143	10978/11003
LRRC27	-0.24	1.26e-143	11003/11003	CIRBP	-0.204	2.21e-103	11003/11003	PPA1	0.253	3.52e-159	11003/11003	KLHDC8B	-0.238	2.91e-140	11003/11003	ABCD1	0.2	3.51e-99	11003/11003	LRRC27	-0.24	1.26e-143	11003/11003
MROH8	-0.24	1.76e-143	11002/11003	HSPA1L	-0.204	2.32e-103	11003/11003	CEBPA	0.253	4.75e-159	11003/11003	FAM131B	-0.237	4.06e-140	10995/11003	METRNL	0.2	3.71e-99	11003/11003	MROH8	-0.24	1.76e-143	11002/11003
FAM124A	-0.24	1.77e-143	11000/11003	MTURN	-0.204	2.58e-103	11003/11003	C11ORF80	0.253	6.12e-159	11003/11003	ARHGEF17	-0.237	4.55e-140	11003/11003	ZFYVE19	0.2	5.15e-99	11003/11003	FAM124A	-0.24	1.77e-143	11000/11003
GALNT9	-0.24	1.86e-143	10264/11003	HMGXB4	-0.204	2.77e-103	11003/11003	PEBP4	0.253	7.96e-159	10206/11003	LRP12	-0.237	4.59e-140	11003/11003	ACSL5	0.2	5.7e-99	11003/11003	GALNT9	-0.24	1.86e-143	10264/11003
PHF19	-0.24	1.99e-143	11003/11003	PAK1IP1	-0.204	2.97e-103	11003/11003	DPCR1	0.252	1.89e-158	8869/11003	C4ORF47	-0.237	4.82e-140	10921/11003	LAMTOR2	0.2	8.25e-99	11003/11003	PHF19	-0.24	1.99e-143	11003/11003
MYBL1	-0.24	2.29e-143	11002/11003	ZNF212	-0.204	3.2e-103	11003/11003	PRR5-ARHGAP8	0.252	2.9e-158	9796/11003	LAPTM5	-0.237	4.93e-140	11003/11003	DYSF	0.2	9.54e-99	11003/11003	MYBL1	-0.24	2.29e-143	11002/11003
CRYGA	-0.24	3.91e-143	1383/11003	ACTL6B	-0.204	3.29e-103	7291/11003	ALDH18A1	0.252	3.38e-158	11003/11003	MTSS1L	-0.237	7.03e-140	11003/11003	PRAMEF4	0.2	9.71e-99	869/11003	CRYGA	-0.24	3.91e-143	1383/11003
ZNF780B	-0.24	4.45e-143	11003/11003	COL4A5	-0.204	3.79e-103	10981/11003	DEFA5	0.252	3.74e-158	2394/11003	SIK3	-0.237	7.56e-140	11003/11003	SLC30A7	0.2	1.06e-98	11003/11003	ZNF780B	-0.24	4.45e-143	11003/11003

## Sheet: Mixed normal
ACE2 - positive correlation				ACE2 - negative correlation				TMPRSS2 - positive correlation				TMPRSS2 - negative correlation				FURIN - positive correlation				FURIN - negative correlation
Gene	R	P	Presence	Gene	R	P	Presence	Gene	R	P	Presence	Gene	R	P	Presence	Gene	R	P	Presence	Gene	R	P	Presence
ACE2	1000	0	16/353	P2RX7	-0.408	3.33e-12	288/353	TMPRSS2	1000	0	51/353	NDRG4	-0.572	1.19e-29	269/353	FURIN	1000	0	141/353	SERPINE2	-0.497	7.97e-20	349/353
DECR1	0.436	7.67e-14	343/353	RAB30	-0.407	3.3e-12	305/353	SERINC2	0.741	1.38e-58	55/353	FAM216A	-0.549	7.84e-27	342/353	JTB	0.54	4.21e-24	353/353	REEP1	-0.471	1.52e-17	327/353
HMGCS2	0.422	7.44e-13	46/353	KIAA0930	-0.399	9.18e-12	345/353	AGR2	0.73	3.45e-56	57/353	NAP1L3	-0.532	5.44e-25	274/353	PGAP3	0.525	1.36e-22	118/353	TRPC1	-0.467	3.2e-17	325/353
HPD	0.416	1.7e-12	12/353	FNBP1	-0.395	1.73e-11	352/353	PIGR	0.718	1.76e-53	70/353	CLASP2	-0.532	5.53e-25	307/353	DPP4	0.498	6.96e-20	10/353	SAMD8	-0.466	3.54e-17	348/353
TMEM116	0.414	1.81e-12	296/353	GAS7	-0.392	2.33e-11	343/353	SCNN1A	0.709	1.02e-51	97/353	LRRN3	-0.532	5.78e-25	187/353	FBP1	0.481	2.5e-18	246/353	PTBP2	-0.465	4.04e-17	352/353
RNLS	0.412	2.14e-12	342/353	FAM49A	-0.389	3.25e-11	308/353	TFCP2L1	0.706	4.77e-51	23/353	QKI	-0.529	1.15e-24	343/353	KLK1	0.472	1.37e-17	26/353	PNMA1	-0.465	3.78e-17	352/353
ETNK2	0.409	2.92e-12	50/353	TUBA1A	-0.386	4.62e-11	352/353	MUC1	0.704	1.35e-50	63/353	DENND5B	-0.527	1.71e-24	345/353	KRT8	0.462	6.39e-17	317/353	ANK2	-0.465	3.5e-17	348/353
ACAT1	0.403	6.33e-12	352/353	BASP1	-0.381	9.28e-11	352/353	ELF3	0.693	2.24e-48	86/353	CD99L2	-0.527	1.71e-24	330/353	PLIN5	0.452	3.06e-16	233/353	TBCB	-0.462	6.03e-17	339/353
GGTLC1	0.4	8.99e-12	267/353	PTPRE	-0.381	9.3e-11	342/353	FAM3B	0.689	1.01e-47	78/353	NALCN	-0.526	2.66e-24	218/353	DPAGT1	0.45	4.59e-16	352/353	COPS8	-0.461	6.44e-17	352/353
MPC2	0.399	9.42e-12	351/353	ENO2	-0.381	9e-11	244/353	TMEM184A	0.686	3.86e-47	46/353	NCAM1	-0.522	6.29e-24	321/353	TMEM214	0.447	7.6e-16	346/353	ULK2	-0.458	1.21e-16	338/353
SLC16A12-AS1	0.392	2.44e-11	2/353	OLFM1	-0.378	1.28e-10	173/353	PRSS8	0.673	1.18e-44	103/353	SNAP91	-0.521	7.82e-24	190/353	DEFB1	0.443	1.3e-15	95/353	TUBA1A	-0.457	1.47e-16	352/353
AHCY	0.392	2.28e-11	339/353	SV2A	-0.378	1.28e-10	222/353	KRT8	0.673	1.16e-44	317/353	FSCN1	-0.521	8.1e-24	169/353	DUS1L	0.438	2.8e-15	232/353	CBX1	-0.454	2.52e-16	352/353
AIFM1	0.389	3.22e-11	253/353	SGTB	-0.378	1.32e-10	344/353	GRHL2	0.662	9.96e-43	109/353	NMNAT2	-0.518	1.67e-23	126/353	AKR1A1	0.438	2.82e-15	348/353	PAQR8	-0.452	3.09e-16	139/353
SLC22A11	0.389	3.26e-11	6/353	RTN1	-0.377	1.38e-10	280/353	LIPH	0.66	1.98e-42	24/353	WDR7	-0.516	2.44e-23	341/353	RAB17	0.436	4.07e-15	42/353	ENDOD1	-0.448	5.9e-16	352/353
EGF	0.387	4.48e-11	107/353	EVL	-0.376	1.49e-10	348/353	SPINT1	0.657	7.09e-42	80/353	C1ORF216	-0.513	5.61e-23	345/353	P4HB	0.435	4.77e-15	347/353	LPAR1	-0.447	7.62e-16	342/353
PCK2	0.381	8.83e-11	234/353	NDRG3	-0.375	1.76e-10	335/353	C9ORF152	0.652	4.88e-41	155/353	MRAS	-0.512	7.1e-23	323/353	PDXDC1	0.431	8.36e-15	343/353	ATP1A2	-0.447	7.66e-16	337/353
SUCLG1	0.377	1.47e-10	352/353	CD47	-0.373	2.19e-10	349/353	AP1M2	0.65	9.44e-41	12/353	COPS8	-0.511	7.43e-23	352/353	ABHD14B	0.43	9.43e-15	232/353	TCEAL7	-0.444	1.17e-15	304/353
GLYAT	0.375	1.8e-10	12/353	PPP2R2C	-0.373	2.38e-10	287/353	EHF	0.648	2.51e-40	89/353	CDK5R1	-0.51	1.1e-22	275/353	SLC31A1	0.428	1.34e-14	117/353	NXPE3	-0.444	1.15e-15	280/353
DPEP1	0.372	2.4e-10	10/353	PHAX	-0.372	2.47e-10	352/353	RBM47	0.645	5.75e-40	138/353	DNAJC18	-0.509	1.21e-22	207/353	TFCP2L1	0.425	2.17e-14	23/353	PEA15	-0.443	1.34e-15	352/353
DHX32	0.371	2.85e-10	332/353	STMN3	-0.371	2.65e-10	328/353	TMC4	0.63	1.93e-37	72/353	NAV3	-0.509	1.32e-22	116/353	UGT2B28	0.424	2.57e-14	20/353	FSD1L	-0.441	1.91e-15	211/353
COQ9	0.37	2.91e-10	225/353	RASSF2	-0.371	2.72e-10	341/353	KRT18	0.629	2.61e-37	150/353	ALDOC	-0.509	1.36e-22	293/353	STAP2	0.424	2.65e-14	151/353	SMARCA5	-0.44	2.05e-15	352/353
PDXDC1	0.365	5.74e-10	343/353	DCLK1	-0.366	5.53e-10	307/353	MLPH	0.627	5.56e-37	340/353	SYT11	-0.508	1.56e-22	310/353	MYDGF	0.423	3e-14	284/353	ZEB2	-0.44	2.1e-15	347/353
SLC22A8	0.365	5.71e-10	6/353	APBA2	-0.366	5.44e-10	182/353	PRR15L	0.625	9.69e-37	82/353	DPYSL2	-0.508	1.68e-22	352/353	MARVELD3	0.423	3.08e-14	1/353	KLC1	-0.439	2.32e-15	351/353
CRLS1	0.365	5.85e-10	323/353	CLIP2	-0.366	5.57e-10	268/353	KRT19	0.623	1.91e-36	102/353	CORO2B	-0.508	1.7e-22	250/353	AQP9	0.421	3.97e-14	16/353	QKI	-0.438	3.02e-15	343/353
COX10	0.364	6.64e-10	210/353	CHST11	-0.364	6.62e-10	200/353	C1ORF116	0.622	2.7e-36	78/353	ARHGEF7	-0.507	2.27e-22	346/353	SFXN2	0.42	5.01e-14	139/353	SGCB	-0.437	3.25e-15	341/353
RORC	0.363	7.2e-10	55/353	BEND6	-0.36	1.05e-09	210/353	C1ORF210	0.62	5.06e-36	13/353	RNFT2	-0.506	2.3e-22	61/353	F11R	0.417	7.4e-14	303/353	AGTPBP1	-0.434	5.14e-15	350/353
MRPL16	0.363	7.46e-10	347/353	S100B	-0.359	1.14e-09	231/353	FAM3D	0.618	8.96e-36	37/353	CKAP5	-0.506	2.29e-22	336/353	TRAF7	0.416	8.32e-14	295/353	SACS	-0.433	6.42e-15	347/353
ECI2	0.361	9.69e-10	352/353	ABHD17A	-0.359	1.15e-09	352/353	RASSF6	0.616	2.23e-35	82/353	SACS	-0.506	2.35e-22	347/353	CA6	0.415	9.38e-14	24/353	DPYSL2	-0.433	6.94e-15	352/353
MARC2	0.36	1.03e-09	250/353	CNKSR2	-0.358	1.21e-09	185/353	F11R	0.614	3.74e-35	303/353	FAM133A	-0.506	2.41e-22	237/353	SRPRA	0.415	9.7e-14	319/353	SEPT7	-0.432	8.01e-15	353/353
TSACC	0.36	1.02e-09	3/353	PAG1	-0.356	1.58e-09	304/353	FBP1	0.613	4.94e-35	246/353	WDR47	-0.506	2.58e-22	352/353	CISH	0.414	9.94e-14	1/353	TNIK	-0.431	8.51e-15	106/353
HNF4A	0.359	1.14e-09	11/353	RALGDS	-0.355	1.68e-09	349/353	MARVELD3	0.613	5.85e-35	1/353	SEPT7	-0.506	2.59e-22	353/353	SERINC2	0.413	1.17e-13	55/353	IGSF11	-0.429	1.11e-14	192/353
PDZK1IP1	0.358	1.19e-09	70/353	CEP78	-0.354	1.89e-09	243/353	HMGCS2	0.612	7.65e-35	46/353	TCEAL7	-0.505	3.31e-22	304/353	EPB41L5	0.413	1.19e-13	39/353	NAP1L3	-0.428	1.34e-14	274/353
ECHDC3	0.358	1.25e-09	114/353	IGIP	-0.354	1.88e-09	350/353	CXCL17	0.611	8.09e-35	46/353	STMN3	-0.504	3.75e-22	328/353	PON3	0.412	1.31e-13	86/353	HDGFRP3	-0.427	1.61e-14	334/353
AP1M2	0.358	1.25e-09	12/353	C14ORF132	-0.354	1.95e-09	331/353	RAB17	0.609	2.01e-34	42/353	KLC1	-0.504	3.76e-22	351/353	HM13	0.41	2.07e-13	128/353	DENND5A	-0.426	1.86e-14	350/353
DNASE1	0.358	1.25e-09	4/353	SDC3	-0.353	2.09e-09	276/353	RAB25	0.608	2.17e-34	94/353	FEZ1	-0.503	4.43e-22	342/353	POLR2H	0.407	3.01e-13	352/353	PTGDS	-0.425	2.11e-14	340/353
UGT3A1	0.357	1.32e-09	20/353	SACS	-0.352	2.24e-09	347/353	EPCAM	0.608	2.62e-34	204/353	SEC61A2	-0.502	5.51e-22	349/353	FXYD2	0.406	3.36e-13	182/353	FAR1	-0.425	2.16e-14	346/353
MAPKAPK3	0.357	1.3e-09	75/353	LPAR1	-0.351	2.66e-09	342/353	ARHGEF5	0.607	3.23e-34	11/353	LRRC4C	-0.502	6.68e-22	242/353	HSD11B2	0.406	3.63e-13	20/353	EDIL3	-0.424	2.45e-14	340/353
ECH1	0.356	1.53e-09	223/353	TCF4	-0.351	2.65e-09	353/353	TACSTD2	0.606	3.89e-34	129/353	PURG	-0.501	6.9e-22	164/353	ELF5	0.406	3.63e-13	6/353	SKA2	-0.422	3.44e-14	352/353
C9ORF66	0.356	1.6e-09	6/353	CCSAP	-0.35	2.64e-09	320/353	FXYD3	0.605	5.63e-34	71/353	PGBD5	-0.501	7.72e-22	168/353	XBP1	0.405	3.8e-13	351/353	PRNP	-0.422	3.39e-14	352/353
ESRRA	0.355	1.69e-09	128/353	STX12	-0.35	2.88e-09	332/353	RIPK4	0.604	7.48e-34	58/353	TERF2IP	-0.501	7.98e-22	352/353	H6PD	0.405	4e-13	165/353	BHLHE41	-0.422	3.56e-14	310/353
DEFB1	0.354	1.85e-09	95/353	TMOD2	-0.349	2.98e-09	200/353	MYO5C	0.604	8.97e-34	321/353	DNM3	-0.501	8.19e-22	300/353	MOGS	0.404	4.74e-13	101/353	WDR47	-0.42	5.03e-14	352/353
SLC12A7	0.354	1.84e-09	280/353	PDZD4	-0.349	3.19e-09	177/353	EPS8L1	0.603	1.11e-33	55/353	ST3GAL5	-0.5	8.3e-22	324/353	KRT18	0.403	5.57e-13	150/353	DNM1L	-0.419	5.66e-14	352/353
AK2	0.353	1.95e-09	328/353	C3ORF38	-0.348	3.39e-09	346/353	TRPM4	0.602	1.61e-33	19/353	PCMT1	-0.5	9.27e-22	352/353	MGAT4B	0.402	5.67e-13	348/353	CCSER2	-0.418	6.07e-14	351/353
SYNE2	0.353	2.05e-09	352/353	FAM131B	-0.348	3.39e-09	197/353	SLC44A4	0.602	1.65e-33	45/353	MYO5A	-0.5	9.32e-22	351/353	MARC1	0.401	6.81e-13	15/353	SPG20	-0.417	7.22e-14	351/353
AQP2	0.353	2.07e-09	26/353	CAMK1D	-0.348	3.58e-09	163/353	XBP1	0.598	4.71e-33	351/353	SLC1A3	-0.498	1.26e-21	222/353	AGPAT2	0.401	7.18e-13	121/353	ADGRL3	-0.417	7.25e-14	198/353
FUT6	0.352	2.41e-09	74/353	DPYSL2	-0.347	3.81e-09	352/353	TSPAN1	0.596	9.87e-33	42/353	FAM217B	-0.498	1.57e-21	350/353	HGD	0.4	7.69e-13	22/353	CLASP2	-0.417	7.39e-14	307/353
TSPAN1	0.351	2.45e-09	42/353	ST8SIA1	-0.346	4.16e-09	186/353	ST14	0.595	1.32e-32	77/353	KCNK12	-0.497	1.65e-21	110/353	PCK2	0.398	1.01e-12	234/353	JAM3	-0.417	7.32e-14	348/353
SLC5A9	0.351	2.58e-09	6/353	NTM	-0.346	4.11e-09	325/353	AKR1A1	0.595	1.47e-32	348/353	SEPT3	-0.497	1.75e-21	195/353	JADE1	0.398	1.05e-12	234/353	PCDH10	-0.417	7.73e-14	187/353
APOM	0.35	2.83e-09	13/353	GPM6B	-0.346	4.38e-09	278/353	TJP3	0.595	1.53e-32	99/353	NRSN1	-0.497	1.91e-21	134/353	CALR	0.397	1.28e-12	110/353	CNTN1	-0.416	8.3e-14	293/353
SLC23A1	0.349	3.17e-09	12/353	C4ORF27	-0.345	5.02e-09	348/353	TMEM30B	0.592	3.7e-32	228/353	SMIM13	-0.496	2.11e-21	335/353	CRB3	0.396	1.38e-12	57/353	KIF2A	-0.416	8.2e-14	338/353
FXYD2	0.348	3.57e-09	182/353	CORO2B	-0.343	5.84e-09	250/353	CREB3L4	0.59	6.48e-32	193/353	SLC9A6	-0.496	2.21e-21	348/353	CLDN3	0.395	1.54e-12	58/353	EPB41L2	-0.416	8.39e-14	333/353
OXSM	0.346	4.15e-09	296/353	SOX8	-0.343	6.3e-09	192/353	FAM84B	0.59	6.38e-32	340/353	GPR158	-0.496	2.2e-21	187/353	MYO19	0.395	1.6e-12	351/353	RAB31	-0.415	9.29e-14	348/353
ALDOB	0.346	4.36e-09	16/353	SYT11	-0.343	6.36e-09	310/353	GALNT3	0.59	6.53e-32	101/353	MYT1L	-0.496	2.31e-21	185/353	RORC	0.395	1.6e-12	55/353	SCRG1	-0.415	9.3e-14	297/353
GSTA1	0.346	4.51e-09	50/353	RASGEF1A	-0.342	6.59e-09	284/353	TMC5	0.589	8.55e-32	107/353	GAS7	-0.496	2.31e-21	343/353	APRT	0.395	1.64e-12	341/353	SYT11	-0.414	1.01e-13	310/353
CIB1	0.345	4.52e-09	350/353	LRRC4C	-0.342	6.57e-09	242/353	EPB41L5	0.589	9.62e-32	39/353	MBP	-0.495	2.38e-21	230/353	MUCL1	0.394	1.74e-12	25/353	TMEM136	-0.414	1.01e-13	241/353
LOC100505985	0.344	5.19e-09	7/353	MYO5A	-0.342	6.76e-09	351/353	ESRP1	0.587	1.7e-31	96/353	MAP1A	-0.495	2.5e-21	328/353	CLDN8	0.394	1.77e-12	68/353	DNAJC18	-0.414	1.09e-13	207/353
ROPN1	0.344	5.19e-09	20/353	CINP	-0.342	6.72e-09	25/353	IRF6	0.586	1.91e-31	112/353	TUBA1A	-0.495	2.49e-21	352/353	CEACAM1	0.394	1.85e-12	88/353	NEFM	-0.413	1.18e-13	210/353
TMEM150A	0.342	6.67e-09	140/353	SEMA4C	-0.342	6.76e-09	347/353	PSCA	0.585	2.39e-31	58/353	AKIRIN2	-0.495	2.48e-21	352/353	PDZK1IP1	0.394	1.9e-12	70/353	MAPRE2	-0.413	1.19e-13	267/353
CDH16	0.341	7.21e-09	13/353	IDS	-0.341	7.21e-09	352/353	SDC1	0.585	2.99e-31	118/353	MAP4K4	-0.494	2.94e-21	349/353	MLPH	0.393	2.19e-12	340/353	PRAF2	-0.413	1.27e-13	274/353
POLDIP2	0.34	8.18e-09	303/353	FAM219A	-0.341	7.44e-09	261/353	CCDC64B	0.584	4.18e-31	132/353	TBCB	-0.494	2.96e-21	339/353	ST3GAL1	0.391	2.73e-12	156/353	AGPAT5	-0.41	1.95e-13	341/353
MARVELD3	0.34	8.5e-09	1/353	GDI1	-0.34	8.49e-09	353/353	NANS	0.583	4.43e-31	343/353	TTYH2	-0.494	3.38e-21	244/353	CLDN4	0.39	2.91e-12	50/353	CEP97	-0.408	2.49e-13	319/353
CUBN	0.34	8.53e-09	31/353	FAM171B	-0.339	8.73e-09	335/353	CLDN4	0.58	1.32e-30	50/353	DENND5A	-0.494	3.48e-21	350/353	ABCC6	0.39	3e-12	16/353	UCHL1	-0.408	2.48e-13	299/353
SCNN1A	0.339	8.91e-09	97/353	GAP43	-0.339	9.29e-09	221/353	S100P	0.579	1.58e-30	78/353	MLLT11	-0.494	3.52e-21	302/353	SPSB3	0.39	3.22e-12	339/353	NLGN4X	-0.408	2.49e-13	240/353
FBP1	0.339	8.94e-09	246/353	GRIA2	-0.339	9.27e-09	217/353	DSG2	0.579	1.62e-30	119/353	LOC100506844	-0.493	3.87e-21	324/353	IL17RC	0.389	3.65e-12	312/353	TMEFF2	-0.408	2.66e-13	222/353
KNG1	0.337	1.11e-08	15/353	TUBA1C	-0.339	9.46e-09	353/353	PDZK1IP1	0.576	4.12e-30	70/353	BEX1	-0.493	4.18e-21	301/353	SDR42E1	0.389	3.69e-12	5/353	DYNC1H1	-0.407	3.01e-13	351/353
ETFA	0.335	1.31e-08	353/353	TMEM35	-0.338	9.68e-09	268/353	DEFB1	0.574	6.37e-30	95/353	RUNDC3A	-0.492	4.48e-21	149/353	KRT7	0.388	3.79e-12	61/353	SPAG9	-0.406	3.37e-13	353/353
GGACT	0.335	1.32e-08	136/353	BOLA3-AS1	-0.338	9.65e-09	2/353	TFF1	0.574	6.38e-30	37/353	CPT1C	-0.492	4.51e-21	114/353	SEPHS2	0.388	3.81e-12	342/353	SHC4	-0.406	3.5e-13	148/353
PRAP1	0.335	1.41e-08	10/353	SRGAP2C	-0.338	9.75e-09	338/353	TOM1L1	0.574	7.85e-30	280/353	PEX5L	-0.491	5.69e-21	194/353	TMC4	0.387	4.76e-12	72/353	PCYT1B	-0.406	3.61e-13	152/353
HIBADH	0.334	1.44e-08	337/353	TMEM30A	-0.338	1.01e-08	352/353	BAIAP2L1	0.572	1.36e-29	101/353	PEG3	-0.491	6.25e-21	345/353	SMCO4	0.386	5.65e-12	155/353	ENO2	-0.406	3.58e-13	244/353
MCRIP2	0.334	1.55e-08	101/353	B3GAT1	-0.338	1.05e-08	191/353	AQP3	0.569	2.71e-29	232/353	DDX24	-0.49	7.25e-21	352/353	SLC2A9	0.384	6.92e-12	48/353	FEZ1	-0.405	3.76e-13	342/353
CDHR2	0.334	1.55e-08	112/353	OGFRL1	-0.337	1.06e-08	349/353	MARVELD2	0.568	3.85e-29	92/353	CNRIP1	-0.49	7.4e-21	313/353	COASY	0.382	9.2e-12	112/353	ARNT2	-0.405	3.77e-13	246/353
LOC100286922	0.333	1.57e-08	3/353	LSAMP	-0.337	1.07e-08	227/353	LLGL2	0.566	7.73e-29	22/353	CPEB1	-0.489	9.18e-21	177/353	RNF43	0.38	1.2e-11	56/353	RASSF2	-0.405	3.99e-13	341/353
GLB1L	0.333	1.64e-08	174/353	DENND5A	-0.337	1.08e-08	350/353	KRT7	0.565	9.84e-29	61/353	CSPG5	-0.489	9.78e-21	254/353	BPIFA2	0.379	1.32e-11	60/353	RCN2	-0.404	4.52e-13	192/353
UGT2B28	0.332	1.79e-08	20/353	ARHGAP22	-0.337	1.09e-08	45/353	ZG16B	0.565	1.05e-28	52/353	ANK2	-0.488	1.06e-20	348/353	MPZL3	0.379	1.38e-11	88/353	KIF5B	-0.404	4.6e-13	352/353
C1ORF210	0.332	1.86e-08	13/353	USP48	-0.336	1.17e-08	352/353	CANT1	0.563	1.55e-28	13/353	P2RY12	-0.488	1.08e-20	232/353	RBCK1	0.377	1.75e-11	222/353	CLDND1	-0.404	4.8e-13	345/353
SMIM24	0.331	1.95e-08	14/353	NACAD	-0.336	1.22e-08	190/353	MECOM	0.563	1.73e-28	152/353	DOCK3	-0.488	1.15e-20	131/353	SHMT2	0.377	1.74e-11	234/353	AP3M2	-0.403	4.82e-13	229/353
PXMP2	0.331	2.06e-08	83/353	TUBA1B	-0.335	1.31e-08	353/353	VSIG2	0.562	2.29e-28	21/353	NAP1L5	-0.488	1.15e-20	308/353	TMPRSS2	0.376	2e-11	51/353	CPEB1	-0.403	4.81e-13	177/353
SH3RF2	0.331	2.07e-08	10/353	SCRN1	-0.335	1.32e-08	342/353	BIK	0.561	2.51e-28	3/353	YWHAG	-0.487	1.27e-20	353/353	SLC25A39	0.376	2e-11	313/353	MAP4	-0.401	6.83e-13	352/353
MCCC2	0.33	2.12e-08	199/353	SNAP25	-0.335	1.32e-08	228/353	TNFSF10	0.561	3.04e-28	349/353	ELAVL3	-0.487	1.36e-20	200/353	CST5	0.376	2.11e-11	6/353	MAP1B	-0.401	6.83e-13	351/353
PNPLA4	0.33	2.15e-08	3/353	HNRNPUL2	-0.335	1.41e-08	352/353	AZGP1	0.561	3.07e-28	246/353	DNAJC27	-0.487	1.41e-20	337/353	SLC38A10	0.376	2.11e-11	243/353	TLE4	-0.401	7.07e-13	352/353
LRRC28	0.33	2.17e-08	4/353	AFF3	-0.334	1.52e-08	320/353	CGN	0.56	3.5e-28	34/353	CCDC88A	-0.486	1.7e-20	247/353	LOC100310756	0.375	2.29e-11	148/353	FAM13C	-0.401	7.14e-13	341/353
LYPLA1	0.329	2.41e-08	350/353	STX6	-0.334	1.53e-08	312/353	MLLT4	0.56	3.55e-28	347/353	LOC728392	-0.486	1.73e-20	306/353	C9	0.375	2.35e-11	5/353	FEZ2	-0.401	7.12e-13	350/353
CLCNKB	0.328	2.53e-08	28/353	TNRC6C	-0.334	1.55e-08	316/353	GPR160	0.558	5.86e-28	106/353	ELMO1	-0.486	1.76e-20	266/353	AZGP1	0.375	2.35e-11	246/353	FBXW11	-0.401	7.19e-13	351/353
MST1	0.328	2.52e-08	53/353	PIP4K2A	-0.334	1.55e-08	339/353	CEACAM1	0.557	9.09e-28	88/353	OLFM1	-0.485	1.96e-20	173/353	HDGF	0.374	2.57e-11	352/353	TNKS	-0.4	7.48e-13	353/353
CLDN2	0.328	2.65e-08	16/353	LAMP5	-0.333	1.56e-08	86/353	MYO5B	0.555	1.4e-27	157/353	SLITRK1	-0.485	2.06e-20	163/353	CST2	0.373	2.88e-11	25/353	TUBB2B	-0.4	7.53e-13	302/353
OPLAH	0.327	2.75e-08	67/353	TBCB	-0.333	1.67e-08	339/353	HSD11B2	0.555	1.44e-27	20/353	ARHGAP22	-0.485	2.15e-20	45/353	TRPM4	0.373	3e-11	19/353	DPH3	-0.4	7.51e-13	313/353
C1ORF56	0.327	2.75e-08	228/353	GOLGA7B	-0.333	1.66e-08	78/353	CDH1	0.553	2.21e-27	152/353	FAM131B	-0.485	2.26e-20	197/353	SELO	0.373	3.01e-11	353/353	DTNA	-0.4	7.7e-13	320/353
ASB9	0.327	2.82e-08	179/353	SRCIN1	-0.333	1.67e-08	193/353	LRBA	0.553	2.6e-27	332/353	NACAD	-0.484	2.63e-20	190/353	FUOM	0.373	3.01e-11	149/353	SCRN1	-0.4	7.8e-13	342/353
SMTNL2	0.327	2.89e-08	23/353	BICD1	-0.332	1.81e-08	74/353	PDXDC1	0.55	5.35e-27	343/353	DCLK1	-0.484	2.69e-20	307/353	DSG2	0.372	3.43e-11	119/353	NAP1L5	-0.399	8.87e-13	308/353
BICC1	0.327	2.88e-08	136/353	TMF1	-0.332	1.81e-08	353/353	F2RL1	0.55	5.3e-27	103/353	TLE4	-0.483	2.94e-20	352/353	ACP5	0.371	3.73e-11	105/353	APC	-0.399	8.91e-13	343/353
AIMP2	0.327	2.91e-08	148/353	WDR7	-0.331	1.94e-08	341/353	C1ORF106	0.55	5.47e-27	77/353	LOC285147	-0.483	3.13e-20	344/353	C1ORF210	0.371	3.84e-11	13/353	RUBCN	-0.397	1.21e-12	351/353
ATF7IP2	0.326	2.96e-08	46/353	LGI1	-0.331	1.94e-08	141/353	GGT6	0.549	6.9e-27	74/353	EID2B	-0.483	3.12e-20	272/353	TMEM184A	0.371	3.96e-11	46/353	RAP2A	-0.397	1.23e-12	352/353
KCNJ15	0.326	3.08e-08	74/353	SLC2A6	-0.331	1.99e-08	61/353	CHMP4C	0.549	7.42e-27	100/353	LINC00632	-0.483	3.13e-20	197/353	SLC25A10	0.37	4.07e-11	15/353	EPB41L3	-0.396	1.42e-12	286/353
IFRD2	0.326	3.07e-08	160/353	CLIP3	-0.331	2.01e-08	186/353	KLK11	0.548	9.57e-27	82/353	RFPL1S	-0.483	3.12e-20	198/353	MGAT1	0.37	4.29e-11	310/353	UBE2V2	-0.395	1.62e-12	352/353
PKHD1	0.325	3.19e-08	43/353	GMFB	-0.331	2.02e-08	344/353	EPS8L2	0.546	1.38e-26	96/353	GDAP1	-0.483	3.17e-20	335/353	ERN1	0.369	5.09e-11	283/353	CLDN11	-0.394	1.74e-12	328/353
RBM47	0.325	3.34e-08	138/353	IQSEC1	-0.331	2.03e-08	185/353	PIM3	0.544	2.37e-26	321/353	TMCC2	-0.483	3.25e-20	187/353	WDR72	0.368	5.34e-11	127/353	PDCD6IPP2	-0.394	1.76e-12	308/353
ERBB2	0.325	3.39e-08	245/353	PIANP	-0.331	2.06e-08	145/353	ARRDC1	0.543	3.57e-26	287/353	MAP7D1	-0.482	3.46e-20	340/353	ST14	0.368	5.34e-11	77/353	LANCL1	-0.393	1.96e-12	352/353
SLC25A30	0.324	3.48e-08	186/353	TMEM151A	-0.33	2.15e-08	98/353	VAMP8	0.543	3.76e-26	250/353	ENO2	-0.482	3.99e-20	244/353	ZNF587B	0.367	6.02e-11	308/353	MAG	-0.393	2.06e-12	197/353
TM7SF3	0.323	3.98e-08	342/353	KLC1	-0.33	2.15e-08	351/353	TCEA3	0.541	5.67e-26	223/353	STXBP1	-0.482	4.03e-20	336/353	ZDHHC12	0.367	6.53e-11	4/353	CCDC88A	-0.393	2.09e-12	247/353
FABP1	0.323	4.03e-08	18/353	DEF8	-0.33	2.17e-08	333/353	ACPP	0.54	7.21e-26	49/353	CTNNA2	-0.481	4.35e-20	207/353	THRSP	0.366	6.7e-11	47/353	KIF1BP	-0.393	2.11e-12	348/353
WNK4	0.322	4.18e-08	28/353	RBSN	-0.33	2.2e-08	336/353	CLDN7	0.54	7.26e-26	61/353	DYNC1I1	-0.481	4.46e-20	204/353	ASCL2	0.366	6.79e-11	16/353	ZFP90	-0.393	2.18e-12	351/353
GPX3	0.322	4.2e-08	340/353	NCAM1	-0.329	2.28e-08	321/353	KRTCAP3	0.54	7.4e-26	73/353	LANCL1	-0.481	4.5e-20	352/353	TRIM25	0.366	7e-11	339/353	AGPAT4	-0.393	2.17e-12	201/353
MTFR1	0.322	4.21e-08	328/353	IGSF21	-0.329	2.45e-08	168/353	SCNN1G	0.539	9.68e-26	59/353	PPP2R2C	-0.481	5e-20	287/353	LRG1	0.365	7.6e-11	48/353	NACC2	-0.392	2.21e-12	344/353
ACAD10	0.321	4.62e-08	98/353	PMP2	-0.329	2.52e-08	290/353	P4HB	0.539	1.01e-25	347/353	APBA2	-0.481	5.1e-20	182/353	TSPAN12	0.365	8.05e-11	1/353	DYNC1I2	-0.392	2.22e-12	353/353
GSTK1	0.321	4.64e-08	347/353	TSPAN5	-0.329	2.51e-08	278/353	OVOL2	0.538	1.25e-25	135/353	RAP1GDS1	-0.48	5.71e-20	333/353	CMTM8	0.365	8.28e-11	89/353	SAP30	-0.392	2.29e-12	345/353
SLC5A2	0.321	4.71e-08	9/353	SV2B	-0.328	2.53e-08	146/353	CELSR1	0.538	1.38e-25	109/353	TUBA1B	-0.48	5.7e-20	353/353	ECHDC3	0.365	8.38e-11	114/353	CFL2	-0.392	2.34e-12	340/353
TBC1D8	0.321	4.7e-08	281/353	ZCCHC24	-0.328	2.56e-08	344/353	ITGB6	0.537	1.79e-25	81/353	PPP2R2B	-0.48	6.05e-20	332/353	EPB41L4B	0.365	8.46e-11	144/353	LOC729680	-0.392	2.35e-12	221/353
ENTPD5	0.321	4.88e-08	37/353	SEPT3	-0.328	2.61e-08	195/353	CLDN23	0.536	2.22e-25	24/353	SERP2	-0.48	6.07e-20	244/353	ECHDC2	0.364	9.09e-11	349/353	BCAT1	-0.392	2.45e-12	312/353
SLC25A39	0.32	5.1e-08	313/353	GNB1	-0.328	2.64e-08	351/353	BACE2	0.535	2.37e-25	249/353	SPECC1	-0.48	6.22e-20	104/353	CFTR	0.363	9.7e-11	9/353	PMP2	-0.392	2.48e-12	290/353
AOC1	0.32	5.14e-08	52/353	LDLRAD3	-0.328	2.65e-08	344/353	SPDEF	0.535	2.41e-25	16/353	CNTN2	-0.48	6.21e-20	199/353	ST20	0.363	1.01e-10	287/353	MAP4K4	-0.391	2.55e-12	349/353
IMMT	0.32	5.13e-08	353/353	DTNA	-0.328	2.64e-08	320/353	VPS37C	0.535	2.74e-25	342/353	FRRS1L	-0.479	6.75e-20	247/353	SLC27A2	0.363	1.08e-10	51/353	B3GAT2	-0.391	2.62e-12	208/353
CDHR5	0.32	5.17e-08	9/353	BORCS5	-0.328	2.64e-08	336/353	CRB3	0.535	2.73e-25	57/353	ATP6V1G2	-0.479	6.8e-20	264/353	KDELR1	0.363	1.08e-10	353/353	MAP7D1	-0.39	2.9e-12	340/353
C7ORF73	0.32	5.26e-08	353/353	PPT1	-0.328	2.67e-08	352/353	FAM83H	0.532	5.78e-25	213/353	SNN	-0.479	7.13e-20	351/353	KIAA1217	0.362	1.18e-10	8/353	MLLT11	-0.39	3e-12	302/353
UBN1	0.32	5.24e-08	353/353	PRRT1	-0.328	2.67e-08	229/353	TTC22	0.532	5.97e-25	127/353	LHFPL4	-0.478	8.33e-20	160/353	RFX1	0.361	1.31e-10	351/353	RAB33A	-0.39	3.2e-12	202/353
BPHL	0.319	5.43e-08	312/353	ALKBH6	-0.327	2.71e-08	352/353	TMED9	0.531	6.64e-25	350/353	PIP4K2B	-0.478	9e-20	339/353	VKORC1	0.361	1.33e-10	350/353	EPS15	-0.389	3.57e-12	352/353
LOC727916	0.319	5.57e-08	2/353	SEPT7	-0.327	2.73e-08	353/353	CD24	0.53	9.31e-25	307/353	PPFIA2	-0.477	9.29e-20	203/353	SPINT1	0.361	1.35e-10	80/353	MIR100HG	-0.389	3.66e-12	333/353
BHMT	0.319	5.82e-08	16/353	LRRC4B	-0.327	2.73e-08	136/353	MPZL2	0.529	1.03e-24	167/353	CNKSR2	-0.477	9.7e-20	185/353	OS9	0.361	1.37e-10	352/353	SYNDIG1	-0.389	3.77e-12	223/353
CNOT1	0.319	5.94e-08	353/353	CAMSAP2	-0.327	2.83e-08	346/353	HES1	0.528	1.38e-24	344/353	AKAP6	-0.477	9.93e-20	324/353	AQP3	0.36	1.52e-10	232/353	USP32	-0.388	3.81e-12	353/353
EPB41L5	0.318	6.04e-08	39/353	DNM3	-0.327	2.86e-08	300/353	AIM1	0.528	1.49e-24	190/353	TSPAN7	-0.477	1.04e-19	325/353	HS3ST3B1	0.358	1.92e-10	108/353	FAM120C	-0.388	3.86e-12	337/353
KIF16B	0.318	6.07e-08	11/353	TRIM9	-0.327	2.91e-08	213/353	KIAA1217	0.528	1.67e-24	8/353	PDZD4	-0.477	1.04e-19	177/353	CLN3	0.358	2e-10	194/353	ADO	-0.388	4.31e-12	347/353
HSD11B2	0.318	6.28e-08	20/353	ADGRL3	-0.327	2.9e-08	198/353	GSR	0.526	2.19e-24	337/353	KCNA2	-0.476	1.14e-19	187/353	HSD17B8	0.357	2.07e-10	173/353	TUBA1C	-0.387	4.49e-12	353/353
KCNJ1	0.318	6.32e-08	9/353	DDHD2	-0.326	3.04e-08	352/353	LTF	0.526	2.26e-24	50/353	FSTL5	-0.476	1.18e-19	158/353	GMPPA	0.357	2.08e-10	240/353	DUBR	-0.387	4.48e-12	310/353
MIPEP	0.317	7.08e-08	1/353	CD200	-0.326	3.05e-08	314/353	DPAGT1	0.524	3.86e-24	352/353	ELAVL2	-0.476	1.18e-19	263/353	RANBP10	0.357	2.08e-10	320/353	SUSD5	-0.387	4.59e-12	234/353
NPHS2	0.317	7.06e-08	7/353	CNTN1	-0.326	3.08e-08	293/353	DPP4	0.524	4.05e-24	10/353	ZNF25	-0.476	1.2e-19	147/353	C16ORF58	0.357	2.09e-10	291/353	RAP1GDS1	-0.387	4.7e-12	333/353
AKR7A2	0.316	7.66e-08	353/353	NDP	-0.326	3.07e-08	262/353	WFDC2	0.524	4.05e-24	267/353	FAIM2	-0.476	1.25e-19	206/353	SLC2A4RG	0.357	2.18e-10	256/353	DNAJC27	-0.387	4.91e-12	337/353
EHHADH	0.316	7.68e-08	191/353	VAMP4	-0.326	3.06e-08	352/353	NAT1	0.524	4.11e-24	306/353	ATP1A3	-0.476	1.31e-19	188/353	ASS1	0.357	2.19e-10	322/353	PAIP2	-0.386	4.92e-12	352/353
SLC23A3	0.316	7.9e-08	121/353	YEATS2	-0.326	3.07e-08	344/353	MMP7	0.523	5.49e-24	5/353	PLEKHM3	-0.476	1.33e-19	348/353	C4BPA	0.357	2.24e-10	11/353	TPPP3	-0.386	5.08e-12	207/353
LINC00467	0.316	7.97e-08	3/353	CNTNAP4	-0.325	3.17e-08	177/353	C6ORF132	0.522	6.6e-24	82/353	SYNGR3	-0.475	1.64e-19	167/353	NRTN	0.356	2.31e-10	6/353	MARK1	-0.386	5.48e-12	295/353
ACADM	0.316	8.02e-08	352/353	LOC100131170	-0.325	3.19e-08	76/353	ERBB2	0.521	7.09e-24	245/353	COPG2IT1	-0.475	1.66e-19	279/353	CES1	0.356	2.36e-10	124/353	NFASC	-0.386	5.56e-12	336/353
LOC100507291	0.315	8.2e-08	3/353	ST3GAL5	-0.325	3.2e-08	324/353	TMCO4	0.52	1e-23	29/353	SNAP25	-0.474	1.87e-19	228/353	PHKA2	0.356	2.36e-10	180/353	FYN	-0.385	5.66e-12	353/353
ECHDC2	0.314	9.07e-08	349/353	RAP2A	-0.325	3.21e-08	352/353	PP7080	0.52	1.1e-23	289/353	CACYBP	-0.474	1.97e-19	352/353	TXNDC11	0.356	2.39e-10	287/353	MAGI2	-0.385	5.74e-12	344/353
SDHC	0.314	9.09e-08	319/353	KIAA0513	-0.325	3.2e-08	262/353	SLC44A3	0.519	1.19e-23	119/353	AGTPBP1	-0.473	2.05e-19	350/353	ZNF511	0.356	2.44e-10	301/353	NACAD	-0.385	5.73e-12	190/353
NIT2	0.314	9.32e-08	333/353	POGK	-0.325	3.22e-08	295/353	PLEKHA7	0.517	2e-23	71/353	NOVA1	-0.473	2.09e-19	313/353	GGA2	0.356	2.46e-10	190/353	RAB30	-0.385	5.87e-12	305/353
HADH	0.314	9.43e-08	352/353	AMER2	-0.325	3.26e-08	206/353	HGD	0.515	3.07e-23	22/353	BAALC	-0.473	2.13e-19	212/353	LMAN1	0.356	2.52e-10	67/353	RPS6KC1	-0.385	6.03e-12	345/353
DSG2	0.313	1.02e-07	119/353	ARL4C	-0.325	3.27e-08	282/353	CIB1	0.515	3.13e-23	350/353	KCND2	-0.473	2.23e-19	208/353	RBM47	0.355	2.67e-10	138/353	ZNHIT6	-0.385	6.2e-12	351/353
CISH	0.313	1.07e-07	1/353	UBQLN2	-0.325	3.34e-08	353/353	ACP5	0.515	3.42e-23	105/353	DPY19L2P2	-0.473	2.28e-19	301/353	PHB2	0.355	2.74e-10	353/353	KATNAL1	-0.385	6.41e-12	331/353
NAT1	0.313	1.07e-07	306/353	KCNA2	-0.324	3.43e-08	187/353	KCNJ15	0.514	3.83e-23	74/353	OMG	-0.473	2.3e-19	200/353	AP1M2	0.355	2.76e-10	12/353	AMN1	-0.384	6.41e-12	190/353
PTPN3	0.313	1.07e-07	121/353	NTRK3	-0.324	3.43e-08	286/353	ELMO3	0.514	4.51e-23	104/353	ELMOD1	-0.473	2.32e-19	194/353	ARRDC1	0.354	2.97e-10	287/353	NEFL	-0.384	6.43e-12	246/353
SLC39A5	0.313	1.08e-07	13/353	CHIC1	-0.324	3.45e-08	330/353	FOXQ1	0.513	4.96e-23	304/353	GPR85	-0.473	2.34e-19	162/353	CAPN12	0.354	3.07e-10	56/353	THAP10	-0.384	6.94e-12	313/353
BAG1	0.312	1.11e-07	353/353	PEX5L	-0.324	3.47e-08	194/353	RRBP1	0.513	5.45e-23	333/353	PLPPR4	-0.472	2.46e-19	328/353	IRF6	0.354	3.26e-10	112/353	PTPDC1	-0.383	8.02e-12	225/353
HSD17B8	0.312	1.12e-07	173/353	CORO1A	-0.324	3.55e-08	188/353	EVPL	0.512	6.47e-23	25/353	GABBR2	-0.472	2.57e-19	199/353	SLC43A3	0.354	3.26e-10	135/353	TMEM255A	-0.383	8.58e-12	268/353
MAPKAPK2	0.312	1.12e-07	329/353	SLC1A4	-0.324	3.6e-08	341/353	SCGB2A1	0.512	6.86e-23	39/353	SULT4A1	-0.472	2.61e-19	169/353	NXPE4	0.353	3.41e-10	4/353	AP1S2	-0.382	8.56e-12	352/353
TMEM213	0.312	1.19e-07	14/353	FYN	-0.324	3.69e-08	353/353	FOXA1	0.512	7.32e-23	47/353	KATNAL1	-0.472	2.77e-19	331/353	COPZ1	0.353	3.64e-10	327/353	SNAP91	-0.382	8.62e-12	190/353
SCMH1	0.312	1.19e-07	276/353	KIAA1324L	-0.324	3.71e-08	239/353	RASSF10	0.511	7.56e-23	244/353	SLC24A2	-0.472	2.79e-19	252/353	PRSS8	0.353	3.66e-10	103/353	BCAP29	-0.382	9.09e-12	351/353
SYPL2	0.312	1.19e-07	59/353	ABCA3	-0.323	3.79e-08	201/353	PLXNB2	0.509	1.43e-22	241/353	KIF3C	-0.472	2.84e-19	76/353	MPST	0.353	3.66e-10	322/353	CLIP4	-0.382	9.54e-12	335/353
PHYH	0.312	1.19e-07	352/353	LOC101927359	-0.323	3.83e-08	91/353	GSTA1	0.508	1.69e-22	50/353	BEND6	-0.472	2.91e-19	210/353	CREB3L4	0.353	3.69e-10	193/353	CLIP2	-0.381	1e-11	268/353
ABCC6	0.311	1.2e-07	16/353	RTN3	-0.323	3.86e-08	352/353	COPB2	0.508	1.75e-22	351/353	NECAB1	-0.472	2.93e-19	150/353	GLYAT	0.352	3.96e-10	12/353	IL17D	-0.381	1e-11	293/353
HAO2	0.311	1.24e-07	26/353	CDC25B	-0.323	3.89e-08	350/353	PRSS22	0.507	1.88e-22	261/353	NRIP3	-0.471	3.31e-19	154/353	SEC24A	0.352	3.99e-10	341/353	PLP1	-0.381	1.02e-11	305/353
SLC39A4	0.311	1.24e-07	54/353	CNR1	-0.323	3.98e-08	286/353	STAP2	0.507	2.22e-22	151/353	C11ORF87	-0.471	3.36e-19	122/353	ELF3	0.352	4.09e-10	86/353	RGL1	-0.381	1.07e-11	344/353
UMOD	0.311	1.24e-07	10/353	MAGEE1	-0.323	3.97e-08	83/353	KDELR2	0.506	2.42e-22	352/353	NXPH1	-0.47	3.59e-19	157/353	EIF4EBP1	0.352	4.11e-10	98/353	PNMA2	-0.381	1.1e-11	259/353
TP53I3	0.311	1.25e-07	61/353	NAV3	-0.322	4.19e-08	116/353	CYP3A7-CYP3A51P	0.506	2.44e-22	6/353	SAMD8	-0.47	3.76e-19	348/353	HDLBP	0.351	4.19e-10	352/353	PSIP1	-0.38	1.17e-11	352/353
TMEM99	0.311	1.27e-07	73/353	TTBK2	-0.322	4.32e-08	290/353	CAPN6	0.506	2.57e-22	30/353	CDH18	-0.47	3.77e-19	141/353	RAB25	0.351	4.3e-10	94/353	CTNNA3	-0.38	1.19e-11	198/353
TMEM27	0.311	1.28e-07	118/353	DYNC1H1	-0.322	4.45e-08	351/353	IQGAP2	0.506	2.73e-22	158/353	MT3	-0.47	3.8e-19	202/353	ODAM	0.351	4.47e-10	32/353	AKTIP	-0.38	1.19e-11	342/353
CLDN8	0.31	1.31e-07	68/353	GLDN	-0.321	4.6e-08	269/353	KDF1	0.504	3.87e-22	8/353	RAB30	-0.47	3.91e-19	305/353	PNPLA2	0.351	4.51e-10	15/353	NALCN	-0.38	1.23e-11	218/353
CEACAM1	0.31	1.37e-07	88/353	LOC101928307	-0.321	4.64e-08	205/353	GMDS	0.503	4.58e-22	138/353	PEA15	-0.469	4.47e-19	352/353	GUSB	0.351	4.5e-10	323/353	ARL8B	-0.379	1.32e-11	353/353
EMC6	0.31	1.38e-07	350/353	NKAIN2	-0.321	4.64e-08	199/353	TRAK1	0.503	5.43e-22	352/353	ACSBG1	-0.469	4.51e-19	193/353	TNFRSF14	0.351	4.53e-10	281/353	SOX2-OT	-0.379	1.35e-11	210/353
SLC22A6	0.31	1.38e-07	6/353	LOC101929787	-0.321	4.63e-08	327/353	CASP7	0.502	5.63e-22	112/353	SYNJ1	-0.469	4.5e-19	336/353	CLDN7	0.35	4.7e-10	61/353	LEPROTL1	-0.379	1.38e-11	353/353
SERINC2	0.31	1.42e-07	55/353	SPOCK3	-0.321	4.76e-08	220/353	LSR	0.502	5.64e-22	157/353	MAPK10	-0.469	4.57e-19	332/353	ECHS1	0.35	4.72e-10	352/353	NEK1	-0.379	1.37e-11	317/353
XPR1	0.309	1.46e-07	65/353	KCNK12	-0.32	5.05e-08	110/353	POLR2H	0.502	6.46e-22	352/353	GRM3	-0.469	4.73e-19	177/353	CLDN23	0.35	4.79e-10	24/353	GDAP1	-0.379	1.38e-11	335/353
BAIAP2L1	0.309	1.56e-07	101/353	CNRIP1	-0.32	5.14e-08	313/353	TMEM213	0.501	7.46e-22	14/353	ATP2B3	-0.469	4.75e-19	166/353	PIP	0.35	4.82e-10	31/353	FMN2	-0.379	1.38e-11	198/353
SLC7A9	0.309	1.56e-07	46/353	P2RY12	-0.32	5.11e-08	232/353	GDF15	0.501	7.68e-22	41/353	ADAM22	-0.469	4.76e-19	244/353	SIX5	0.35	4.82e-10	16/353	TUBA1B	-0.379	1.38e-11	353/353
TRIM50	0.309	1.56e-07	5/353	MBP	-0.32	5.09e-08	230/353	UGDH	0.501	8.02e-22	301/353	HCN1	-0.469	4.91e-19	135/353	TTC38	0.35	4.93e-10	12/353	PAFAH1B1	-0.378	1.47e-11	352/353
DPP4	0.308	1.66e-07	10/353	NLGN4X	-0.32	5.15e-08	240/353	GRTP1	0.5	9.06e-22	94/353	LRRC4B	-0.469	4.94e-19	136/353	SSR2	0.35	4.94e-10	351/353	CTNNA2	-0.378	1.58e-11	207/353
LACTB2	0.308	1.72e-07	323/353	TLE4	-0.32	5.14e-08	352/353	ABCC3	0.5	9.57e-22	41/353	NEFM	-0.468	5.26e-19	210/353	HDHD3	0.35	4.93e-10	91/353	AMZ2P1	-0.378	1.61e-11	291/353
ZBED5-AS1	0.307	1.73e-07	300/353	GRM3	-0.32	5.41e-08	177/353	C6ORF58	0.499	1.02e-21	26/353	ADD2	-0.468	5.26e-19	181/353	FMO3	0.349	5.4e-10	16/353	ZCCHC24	-0.377	1.75e-11	344/353
PEX7	0.307	1.8e-07	191/353	ELAVL3	-0.32	5.44e-08	200/353	LCN2	0.499	1.03e-21	78/353	C1QTNF4	-0.468	5.7e-19	13/353	MELTF	0.349	5.6e-10	5/353	TMEM30A	-0.377	1.75e-11	352/353
AGPAT2	0.307	1.81e-07	121/353	CACNA1A	-0.319	5.43e-08	333/353	SYTL1	0.499	1.09e-21	107/353	PNMA2	-0.468	5.79e-19	259/353	JMJD8	0.349	5.65e-10	293/353	NKAIN2	-0.377	1.77e-11	199/353
RNF186	0.307	1.84e-07	7/353	LRRTM2	-0.319	5.72e-08	218/353	KCNQ1	0.499	1.21e-21	35/353	ASTN1	-0.468	5.79e-19	225/353	SCGB2A1	0.349	5.72e-10	39/353	ADCY2	-0.377	1.82e-11	178/353
SUCLG2	0.306	1.92e-07	349/353	PURG	-0.319	5.76e-08	164/353	HPGD	0.497	1.89e-21	83/353	GRIA2	-0.468	6.23e-19	217/353	LACRT	0.348	6.39e-10	4/353	DPYSL3	-0.376	1.95e-11	336/353
WIPI1	0.306	1.92e-07	321/353	PJA2	-0.319	5.8e-08	352/353	CD2AP	0.496	1.99e-21	266/353	ADGRL3	-0.468	6.27e-19	198/353	STX5	0.347	6.59e-10	287/353	GAL3ST1	-0.376	2.01e-11	123/353
TMEM184A	0.306	2.03e-07	46/353	MAP1B	-0.318	6.36e-08	351/353	CDCP1	0.496	1.99e-21	33/353	DPP10	-0.467	6.44e-19	215/353	RASSF7	0.347	6.86e-10	207/353	ABI2	-0.376	2.02e-11	350/353
TCEA3	0.305	2.22e-07	223/353	MVB12B	-0.318	6.45e-08	215/353	TBC1D8	0.496	2.09e-21	281/353	ZNF365	-0.467	6.66e-19	207/353	CTBS	0.347	6.92e-10	275/353	TDRD7	-0.376	2.1e-11	323/353
GNG5	0.305	2.24e-07	337/353	SLC6A15	-0.318	6.56e-08	113/353	MSMB	0.496	2.11e-21	35/353	NKAIN2	-0.467	6.78e-19	199/353	RNF185	0.347	7.19e-10	12/353	TTYH2	-0.376	2.11e-11	244/353
DTX2P1-UPK3BP1-PMS2P11	0.305	2.27e-07	103/353	NALCN	-0.317	6.75e-08	218/353	RORC	0.496	2.31e-21	55/353	MAPRE2	-0.467	6.93e-19	267/353	HNF4A	0.347	7.21e-10	11/353	GAS7	-0.376	2.13e-11	343/353
EGOT	0.304	2.31e-07	23/353	GPR37L1	-0.317	6.77e-08	171/353	KIAA1522	0.495	2.48e-21	54/353	SLC6A15	-0.467	7.13e-19	113/353	SND1	0.347	7.26e-10	177/353	P2RY12	-0.375	2.16e-11	232/353
GPAT3	0.304	2.48e-07	213/353	VAMP1	-0.317	6.81e-08	310/353	TMEM214	0.495	2.55e-21	346/353	CCDC92	-0.467	7.11e-19	338/353	KRTCAP3	0.347	7.27e-10	73/353	CDK5R1	-0.375	2.24e-11	275/353
ACSM3	0.303	2.53e-07	22/353	PITHD1	-0.317	6.86e-08	351/353	PERP	0.494	3.32e-21	335/353	SNCB	-0.467	7.25e-19	122/353	OGFOD2	0.347	7.31e-10	339/353	RNF20	-0.375	2.29e-11	348/353
ZNF697	0.303	2.75e-07	157/353	PRKACB	-0.317	7.24e-08	347/353	GYLTL1B	0.494	3.48e-21	107/353	RUNDC3B	-0.467	7.57e-19	299/353	PXMP4	0.345	8.85e-10	294/353	KIF3A	-0.375	2.33e-11	338/353
RBBP8	0.303	2.75e-07	299/353	SLC16A14	-0.317	7.29e-08	327/353	RPN2	0.493	3.8e-21	352/353	BRWD1	-0.466	8.09e-19	210/353	EPS8L2	0.345	8.84e-10	96/353	PDE1C	-0.375	2.41e-11	218/353
ATP23	0.302	2.8e-07	328/353	FEZ1	-0.317	7.33e-08	342/353	HDLBP	0.493	3.79e-21	352/353	JAZF1	-0.466	8.28e-19	350/353	LPCAT3	0.345	8.85e-10	99/353	GAB1	-0.375	2.41e-11	343/353
PRODH2	0.302	2.8e-07	15/353	MEGF10	-0.316	7.52e-08	250/353	RNPEP	0.492	4.7e-21	299/353	CAMSAP2	-0.466	8.52e-19	346/353	ZDHHC16	0.345	8.86e-10	349/353	BTBD1	-0.374	2.43e-11	351/353
MRPL22	0.302	2.85e-07	175/353	ACER3	-0.316	7.51e-08	344/353	ANPEP	0.492	5.22e-21	123/353	OPCML	-0.466	8.76e-19	200/353	PRELID1	0.345	9.06e-10	349/353	LDHB	-0.374	2.52e-11	352/353
ACOX2	0.302	2.9e-07	22/353	INPP4A	-0.316	7.64e-08	338/353	DSC2	0.492	5.38e-21	49/353	GABRG2	-0.466	8.95e-19	192/353	SGSM3	0.345	9.25e-10	352/353	LYRM7	-0.374	2.51e-11	352/353
PLEKHA7	0.302	2.95e-07	71/353	MAX	-0.316	7.82e-08	352/353	ERP44	0.491	5.94e-21	340/353	TRIM9	-0.465	9.78e-19	213/353	NAT1	0.344	9.31e-10	306/353	ENOPH1	-0.373	2.89e-11	351/353
FMO1	0.302	2.95e-07	89/353	TNK2	-0.316	7.9e-08	306/353	ZBTB42	0.491	5.97e-21	5/353	FAM219A	-0.465	9.78e-19	261/353	SYTL1	0.344	9.64e-10	107/353	SCG3	-0.373	2.94e-11	199/353
HMGCL	0.301	3.05e-07	246/353	EVI2A	-0.316	7.98e-08	337/353	IL10RB	0.49	7.51e-21	346/353	FXYD7	-0.465	1e-18	140/353	CIDEB	0.344	9.96e-10	126/353	SNAP25	-0.373	3.01e-11	228/353
ALPK3	0.301	3.05e-07	29/353	KIAA1841	-0.315	8.15e-08	336/353	CORO1B	0.489	8.62e-21	310/353	IL1RAPL1	-0.465	1.02e-18	263/353	SLC39A9	0.344	1.01e-09	348/353	CACYBP	-0.373	3.01e-11	352/353
NPR3	0.301	3.12e-07	142/353	GPM6A	-0.315	8.43e-08	298/353	FOLR1	0.489	9.8e-21	56/353	ANKS1B	-0.465	1.02e-18	240/353	NXF1	0.343	1.06e-09	352/353	HSPA4	-0.373	3.02e-11	130/353
AOX1	0.301	3.2e-07	143/353	LGI4	-0.314	9.28e-08	179/353	SEMA3F	0.488	1.03e-20	323/353	OPA1	-0.465	1.04e-18	64/353	PPP1R16A	0.343	1.06e-09	219/353	MBP	-0.373	3.01e-11	230/353
ASS1	0.301	3.21e-07	322/353	CYLD	-0.314	9.29e-08	352/353	LAD1	0.488	1.05e-20	74/353	PHYHIP	-0.465	1.07e-18	184/353	PRSS22	0.343	1.09e-09	261/353	BEND6	-0.372	3.17e-11	210/353
EPB41L4B	0.301	3.26e-07	144/353	RUFY3	-0.314	9.27e-08	346/353	HERPUD1	0.488	1.15e-20	352/353	FMN2	-0.465	1.08e-18	198/353	NADK	0.343	1.09e-09	350/353	MAP9	-0.372	3.23e-11	332/353
ACADS	0.3	3.37e-07	242/353	RNF144A	-0.314	9.28e-08	236/353	STXBP2	0.487	1.26e-20	79/353	GMFB	-0.465	1.08e-18	344/353	KRT23	0.343	1.13e-09	41/353	BICD1	-0.372	3.42e-11	74/353
WDR72	0.3	3.4e-07	127/353	ATG12	-0.314	9.34e-08	352/353	MYO19	0.487	1.26e-20	351/353	LOC101928307	-0.465	1.1e-18	205/353	ANG	0.343	1.13e-09	146/353	DYNC1I1	-0.372	3.47e-11	204/353
ADI1	0.3	3.4e-07	343/353	GABBR1	-0.314	9.31e-08	311/353	TXNDC17	0.487	1.28e-20	341/353	TMEM257	-0.465	1.11e-18	12/353	BPHL	0.343	1.15e-09	312/353	SCD5	-0.372	3.5e-11	308/353
RAB17	0.3	3.43e-07	42/353	SS18L2	-0.314	9.43e-08	352/353	ADGRG6	0.487	1.29e-20	220/353	RGL1	-0.465	1.11e-18	344/353	CHMP4C	0.342	1.2e-09	100/353	SGTB	-0.372	3.5e-11	344/353
AKR7A3	0.3	3.43e-07	148/353	CHN1	-0.314	9.42e-08	216/353	SCNN1B	0.487	1.33e-20	70/353	GDI1	-0.464	1.11e-18	353/353	C5ORF46	0.342	1.25e-09	17/353	DST	-0.372	3.52e-11	349/353
OSER1	0.3	3.51e-07	339/353	PEA15	-0.314	9.42e-08	352/353	SMCO4	0.487	1.36e-20	155/353	ATP8A2	-0.464	1.13e-18	176/353	GRB7	0.342	1.26e-09	32/353	OTUD7B	-0.371	3.78e-11	156/353
CHPT1	0.3	3.53e-07	347/353	EDIL3	-0.313	9.9e-08	340/353	SLC16A5	0.487	1.37e-20	57/353	KBTBD6	-0.464	1.14e-18	351/353	ZGPAT	0.342	1.27e-09	38/353	NGRN	-0.371	3.77e-11	352/353
FUOM	0.3	3.63e-07	149/353	HCN1	-0.313	1.06e-07	135/353	SUMF1	0.487	1.43e-20	344/353	PNMAL2	-0.464	1.22e-18	102/353	RIPK4	0.342	1.27e-09	58/353	NLGN1	-0.371	3.97e-11	290/353
SLC22A18	0.3	3.63e-07	93/353	RASGRF1	-0.313	1.07e-07	14/353	DUOX2	0.486	1.77e-20	53/353	GAB2	-0.464	1.24e-18	111/353	KDF1	0.342	1.28e-09	8/353	RCAN2	-0.371	3.96e-11	344/353
SLC12A1	0.299	3.79e-07	39/353	GLUL	-0.312	1.11e-07	352/353	CLDN8	0.485	1.88e-20	68/353	USP32	-0.464	1.26e-18	353/353	TCIRG1	0.341	1.34e-09	69/353	CKAP5	-0.371	3.98e-11	336/353
SPR	0.299	3.78e-07	94/353	FSTL5	-0.312	1.15e-07	158/353	WNK4	0.485	2.14e-20	28/353	TMOD2	-0.464	1.3e-18	200/353	ALDH18A1	0.341	1.43e-09	276/353	HSPA2	-0.37	4.1e-11	340/353
SLC19A2	0.299	3.81e-07	302/353	ARL10	-0.312	1.18e-07	340/353	TMPRSS4	0.484	2.38e-20	30/353	APC	-0.464	1.32e-18	343/353	GYLTL1B	0.341	1.43e-09	107/353	ARHGAP22	-0.37	4.13e-11	45/353
IGFBP2	0.298	4.04e-07	186/353	BBS7	-0.312	1.19e-07	324/353	MUC4	0.483	2.91e-20	51/353	PEG3-AS1	-0.463	1.36e-18	228/353	HMGCS2	0.341	1.44e-09	46/353	ZNF532	-0.37	4.16e-11	278/353
SLC22A2	0.298	4.15e-07	8/353	SLC1A3	-0.311	1.24e-07	222/353	MUC20	0.483	2.93e-20	66/353	CALN1	-0.463	1.4e-18	175/353	GSTK1	0.341	1.47e-09	347/353	KIF5C	-0.37	4.17e-11	218/353
MRRF	0.298	4.24e-07	257/353	MYCBP2	-0.311	1.27e-07	350/353	RDH13	0.482	3.5e-20	306/353	LAMP5	-0.463	1.48e-18	86/353	CFHR5	0.34	1.47e-09	4/353	CADM2	-0.37	4.19e-11	205/353
TXNDC17	0.298	4.36e-07	341/353	CCDC88A	-0.311	1.3e-07	247/353	RAB11FIP1	0.482	3.56e-20	171/353	SLC35G2	-0.462	1.63e-18	174/353	ARSA	0.34	1.47e-09	7/353	TPGS2	-0.37	4.27e-11	340/353
YBX1	0.297	4.41e-07	353/353	PRKCB	-0.311	1.3e-07	333/353	DSP	0.482	3.88e-20	325/353	APBB1	-0.462	1.79e-18	287/353	DCXR	0.34	1.53e-09	312/353	CHIC1	-0.37	4.28e-11	330/353
CAPN12	0.297	4.63e-07	56/353	ATL1	-0.311	1.29e-07	332/353	GCNT2	0.482	4.03e-20	107/353	AP3M2	-0.462	1.82e-18	229/353	PIGR	0.34	1.58e-09	70/353	USP46	-0.37	4.32e-11	322/353
MRPS22	0.297	4.68e-07	328/353	PAFAH1B2	-0.31	1.32e-07	352/353	S100A14	0.481	4.47e-20	153/353	SRPK2	-0.462	1.85e-18	346/353	MYO5B	0.34	1.58e-09	157/353	GPM6B	-0.37	4.32e-11	278/353
ACOT13	0.297	4.68e-07	313/353	MGAT3	-0.31	1.32e-07	197/353	CDC42EP5	0.48	5.16e-20	171/353	NLGN2	-0.462	1.87e-18	238/353	MKNK2	0.34	1.59e-09	352/353	GNAI1	-0.369	4.6e-11	339/353
HINT2	0.297	4.75e-07	328/353	TCEAL7	-0.31	1.34e-07	304/353	SLC35A3	0.48	5.41e-20	322/353	TMEM151A	-0.461	2e-18	98/353	LMF2	0.34	1.6e-09	63/353	GAB2	-0.369	4.77e-11	111/353
SLAIN2	0.297	4.76e-07	35/353	CDK19	-0.31	1.34e-07	349/353	CYB561	0.48	5.65e-20	324/353	KIFAP3	-0.461	2.26e-18	303/353	ARHGEF5	0.34	1.61e-09	11/353	SGIP1	-0.369	4.76e-11	213/353
LINC01191	0.296	4.83e-07	3/353	ZFP90	-0.31	1.37e-07	351/353	CAPN8	0.48	6e-20	73/353	MAP1B	-0.461	2.31e-18	351/353	STARD5	0.34	1.62e-09	19/353	PRKCA	-0.369	4.93e-11	346/353
PPP1R16A	0.296	4.84e-07	219/353	FAM69A	-0.31	1.39e-07	320/353	CLDN3	0.48	6.12e-20	58/353	IDS	-0.46	2.43e-18	352/353	FBRSL1	0.34	1.62e-09	339/353	KIF1A	-0.369	4.97e-11	209/353
EVC	0.296	4.98e-07	64/353	GNAZ	-0.31	1.39e-07	264/353	VDR	0.479	6.78e-20	81/353	GRID1	-0.46	2.47e-18	183/353	GNPNAT1	0.34	1.63e-09	334/353	LHFPL3	-0.369	5e-11	199/353
MRPL3	0.296	5.17e-07	351/353	NPDC1	-0.31	1.39e-07	297/353	ARSD	0.479	6.81e-20	22/353	SYNDIG1	-0.46	2.48e-18	223/353	FAM83H	0.34	1.63e-09	213/353	KIFAP3	-0.369	5.14e-11	303/353
ECHS1	0.295	5.4e-07	352/353	TIAM1	-0.31	1.41e-07	9/353	PDIA3	0.479	7.06e-20	349/353	CLIP3	-0.46	2.49e-18	186/353	RRBP1	0.339	1.74e-09	333/353	SLC7A11	-0.368	5.15e-11	230/353
GSTM3	0.295	5.42e-07	349/353	FRRS1L	-0.309	1.43e-07	247/353	LMO7	0.479	7.27e-20	100/353	YPEL4	-0.46	2.55e-18	151/353	SURF4	0.339	1.75e-09	347/353	DPP10	-0.368	5.33e-11	215/353
OGFOD2	0.295	5.42e-07	339/353	MAP7D1	-0.309	1.46e-07	340/353	FZD5	0.479	7.48e-20	284/353	RFX4	-0.46	2.56e-18	173/353	F11	0.339	1.84e-09	12/353	NDRG4	-0.368	5.35e-11	269/353
STX3	0.295	5.52e-07	323/353	STXBP1	-0.309	1.53e-07	336/353	PLS1	0.478	8.34e-20	70/353	TUBB4A	-0.46	2.6e-18	201/353	WFDC2	0.338	1.94e-09	267/353	DIXDC1	-0.368	5.41e-11	309/353
MYO5B	0.295	5.56e-07	157/353	ATP8A1	-0.309	1.55e-07	348/353	CLIC6	0.478	9.11e-20	54/353	SYN1	-0.46	2.6e-18	83/353	TMED3	0.338	1.95e-09	264/353	ACER3	-0.368	5.48e-11	344/353
LOC101928461	0.295	5.56e-07	2/353	SKA2	-0.308	1.6e-07	352/353	DAP	0.478	9.22e-20	185/353	IFFO1	-0.46	2.77e-18	336/353	CTDSP1	0.338	2.05e-09	303/353	HSPA12A	-0.368	5.6e-11	308/353
TMEM38B	0.295	5.55e-07	61/353	BHLHE41	-0.308	1.6e-07	310/353	FAM83E	0.477	9.46e-20	3/353	TAGLN3	-0.459	3.01e-18	221/353	HSD3B7	0.337	2.07e-09	4/353	PTPRZ1	-0.368	5.74e-11	309/353
DCXR	0.295	5.57e-07	312/353	STXBP5	-0.308	1.62e-07	198/353	FAM136A	0.477	9.67e-20	350/353	PNMAL1	-0.459	3.07e-18	283/353	METTL21B	0.337	2.1e-09	291/353	WRB	-0.367	5.89e-11	352/353
F11R	0.295	5.59e-07	303/353	KIRREL3	-0.308	1.65e-07	62/353	SPINK1	0.477	9.84e-20	55/353	LYRM7	-0.459	3.09e-18	352/353	SCNN1A	0.337	2.1e-09	97/353	PJA2	-0.367	5.98e-11	352/353
EPB41L4A	0.295	5.6e-07	281/353	SPAST	-0.308	1.66e-07	342/353	KDELR3	0.477	1.03e-19	134/353	TNKS	-0.459	3.23e-18	353/353	C1ORF115	0.337	2.19e-09	292/353	KPNA3	-0.367	6.2e-11	351/353
MROH7	0.295	5.65e-07	5/353	ZIC1	-0.308	1.68e-07	188/353	PLPP5	0.477	1.03e-19	101/353	SEC14L5	-0.459	3.35e-18	302/353	ACADS	0.337	2.23e-09	242/353	KIAA0232	-0.367	6.21e-11	351/353
FKBP6	0.295	5.67e-07	16/353	ARHGEF7	-0.308	1.7e-07	346/353	PABPC3	0.477	1.07e-19	353/353	PFDN2	-0.458	3.45e-18	352/353	MUC15	0.337	2.28e-09	27/353	HEY1	-0.367	6.31e-11	19/353
TMEM37	0.294	5.72e-07	25/353	ADGRB3	-0.308	1.69e-07	276/353	SORD	0.476	1.2e-19	345/353	C6ORF1	-0.458	3.6e-18	209/353	SEC16A	0.336	2.31e-09	351/353	GPR27	-0.367	6.4e-11	341/353
MGAM	0.294	5.75e-07	16/353	RABEP1	-0.308	1.7e-07	351/353	TUFT1	0.476	1.26e-19	339/353	CHN1	-0.458	3.74e-18	216/353	MYO5C	0.336	2.31e-09	321/353	AKT3	-0.366	6.93e-11	351/353
RDH10	0.294	5.89e-07	338/353	CSPG5	-0.308	1.72e-07	254/353	ATP2A3	0.476	1.3e-19	40/353	PREPL	-0.458	3.78e-18	352/353	ANPEP	0.336	2.31e-09	123/353	ARHGAP23	-0.366	7.01e-11	220/353
WDR12	0.294	5.95e-07	331/353	CPLX2	-0.308	1.72e-07	164/353	PABPC1L	0.475	1.46e-19	26/353	ADGRB3	-0.458	3.9e-18	276/353	SMR3B	0.336	2.3e-09	15/353	RTN1	-0.366	7e-11	280/353
MRPS35	0.294	6.07e-07	352/353	INPP5F	-0.307	1.73e-07	343/353	CLPTM1L	0.474	1.71e-19	346/353	CASKIN1	-0.458	4e-18	125/353	FCN2	0.336	2.33e-09	16/353	PFKP	-0.366	7.23e-11	337/353
FUT3	0.294	6.09e-07	45/353	STOX2	-0.307	1.73e-07	350/353	C15ORF48	0.474	1.71e-19	75/353	SEPT4	-0.457	4.33e-18	256/353	TMUB1	0.336	2.43e-09	172/353	MSANTD4	-0.366	7.42e-11	317/353
MRPL47	0.294	6.12e-07	349/353	FAT3	-0.307	1.75e-07	274/353	SCGB3A1	0.474	1.72e-19	35/353	ZIC1	-0.457	4.67e-18	188/353	AMBP	0.336	2.43e-09	5/353	CAHM	-0.366	7.49e-11	214/353
HNF1B	0.294	6.14e-07	17/353	LINC00537	-0.307	1.78e-07	309/353	ARHGEF16	0.474	1.84e-19	103/353	CDIP1	-0.457	4.81e-18	290/353	BSPRY	0.336	2.46e-09	150/353	ZNF536	-0.365	7.92e-11	215/353
KCMF1	0.294	6.17e-07	350/353	LMF1	-0.307	1.8e-07	313/353	SLC35F2	0.474	1.88e-19	225/353	DLL3	-0.457	4.9e-18	14/353	VPS37C	0.336	2.46e-09	342/353	DZIP3	-0.365	8.02e-11	257/353
RREB1	0.293	6.35e-07	299/353	CLASP2	-0.307	1.83e-07	307/353	EPB41L4B	0.474	1.95e-19	144/353	HHATL	-0.456	5.16e-18	215/353	TSTD1	0.336	2.49e-09	221/353	VAMP1	-0.364	8.66e-11	310/353
ATP5C1	0.293	6.35e-07	353/353	ITPKB	-0.307	1.85e-07	230/353	HEXB	0.473	2.15e-19	352/353	KIRREL3	-0.456	5.15e-18	62/353	PREB	0.335	2.57e-09	349/353	PCMT1	-0.364	8.7e-11	352/353
TMEM120A	0.293	6.49e-07	298/353	NOVA1	-0.306	1.93e-07	313/353	FUT6	0.473	2.31e-19	74/353	USP11	-0.456	5.14e-18	347/353	CYP39A1	0.335	2.58e-09	27/353	PFDN4	-0.364	8.93e-11	352/353
AGTR1	0.293	6.63e-07	322/353	ZBTB4	-0.306	1.94e-07	353/353	TNFSF15	0.473	2.44e-19	59/353	WASF3	-0.456	5.64e-18	349/353	COX4I2	0.335	2.77e-09	179/353	ZNF853	-0.364	8.98e-11	272/353
AGMAT	0.293	6.68e-07	78/353	MICU3	-0.306	1.98e-07	341/353	EIF4EBP1	0.472	2.46e-19	98/353	RIT2	-0.456	5.68e-18	156/353	IL15RA	0.335	2.81e-09	75/353	TRIM37	-0.364	9.07e-11	345/353
FOLR1	0.293	6.72e-07	56/353	KIAA0430	-0.306	2.02e-07	352/353	RNF43	0.472	2.53e-19	56/353	RAB6B	-0.456	5.84e-18	199/353	NAGLU	0.335	2.85e-09	317/353	BBS7	-0.364	9.24e-11	324/353
SERPINF2	0.293	6.72e-07	13/353	ASNS	-0.306	2.05e-07	336/353	PITX1	0.472	2.54e-19	54/353	TTYH1	-0.456	5.99e-18	196/353	FAM160A2	0.335	2.86e-09	351/353	EXOC1	-0.364	9.25e-11	353/353
HDGFL1	0.292	6.96e-07	260/353	ATP13A2	-0.306	2.08e-07	182/353	EPB41L4A	0.472	2.63e-19	281/353	UCHL1	-0.455	6.28e-18	299/353	TBC1D8	0.334	2.87e-09	281/353	FAM63B	-0.364	9.32e-11	340/353
MLYCD	0.292	7.06e-07	209/353	EFS	-0.306	2.08e-07	332/353	C3ORF52	0.472	2.69e-19	7/353	TRIM37	-0.455	6.36e-18	345/353	NME4	0.334	2.91e-09	349/353	SOX2	-0.364	9.46e-11	277/353
MRPL50	0.292	7.1e-07	337/353	MLC1	-0.305	2.08e-07	183/353	FUCA1	0.472	2.77e-19	239/353	LYPD1	-0.455	6.5e-18	48/353	SCNN1B	0.334	2.96e-09	70/353	POGK	-0.363	9.84e-11	295/353
LOC101929243	0.292	7.22e-07	53/353	FMNL2	-0.305	2.16e-07	347/353	SLC1A5	0.471	3.41e-19	192/353	CTNND2	-0.454	7.58e-18	237/353	CHID1	0.333	3.25e-09	343/353	CLCN6	-0.363	9.92e-11	168/353
SIRT5	0.292	7.25e-07	238/353	ADAM22	-0.305	2.16e-07	244/353	JCHAIN	0.471	3.54e-19	137/353	SCN3B	-0.454	8.13e-18	132/353	HDAC3	0.333	3.31e-09	352/353	PLA2G4C	-0.363	1.06e-10	170/353
ST3GAL1	0.292	7.29e-07	156/353	AATK	-0.305	2.16e-07	256/353	ALG5	0.47	3.88e-19	352/353	LGI1	-0.454	8.2e-18	141/353	DUSP6	0.333	3.46e-09	351/353	SLC8A3	-0.363	1.07e-10	94/353
CISD3	0.292	7.4e-07	282/353	PAQR8	-0.305	2.17e-07	139/353	PTBP3	0.47	3.87e-19	351/353	APBA1	-0.454	8.47e-18	167/353	CASZ1	0.333	3.47e-09	283/353	C3ORF14	-0.363	1.08e-10	341/353
ACSM2A	0.292	7.39e-07	15/353	NAPB	-0.305	2.18e-07	256/353	SQRDL	0.469	4.41e-19	126/353	WASF1	-0.454	8.46e-18	303/353	ARG1	0.333	3.52e-09	100/353	LANCL3	-0.363	1.08e-10	111/353
TP53TG1	0.291	7.43e-07	350/353	SIGLEC8	-0.305	2.21e-07	15/353	LRP5	0.469	4.73e-19	116/353	KIF1A	-0.454	8.74e-18	209/353	EDEM1	0.333	3.6e-09	215/353	PEX5L	-0.362	1.13e-10	194/353
TFCP2L1	0.291	7.47e-07	23/353	NDRG4	-0.305	2.22e-07	269/353	SRPRA	0.469	4.91e-19	319/353	GNAO1	-0.453	8.97e-18	206/353	KCNJ15	0.332	3.63e-09	74/353	PDZD2	-0.362	1.16e-10	299/353
MCEE	0.291	7.51e-07	319/353	ERMN	-0.305	2.26e-07	181/353	SFXN2	0.468	5.73e-19	139/353	PRAF2	-0.453	9.25e-18	274/353	MYO1C	0.332	3.74e-09	143/353	CTNND2	-0.362	1.15e-10	237/353
STC1	0.291	7.65e-07	112/353	SMIM13	-0.304	2.29e-07	335/353	LYPLA1	0.468	5.86e-19	350/353	SLC6A17	-0.453	9.92e-18	109/353	NAPRT	0.332	3.83e-09	74/353	LGI1	-0.362	1.18e-10	141/353
HMGB4	0.291	7.76e-07	3/353	STMN4	-0.304	2.29e-07	211/353	IGFBP2	0.467	7.38e-19	186/353	LRRTM2	-0.453	1.04e-17	218/353	HSD17B2	0.331	4.07e-09	27/353	PITPNC1	-0.362	1.18e-10	130/353
CMC1	0.291	7.76e-07	295/353	RAC1	-0.304	2.29e-07	352/353	PCDH1	0.466	7.78e-19	65/353	EIF1B	-0.452	1.08e-17	352/353	CALML5	0.331	4.1e-09	36/353	MTURN	-0.362	1.18e-10	348/353
SUOX	0.291	8.06e-07	218/353	IL1RAPL1	-0.304	2.35e-07	263/353	PRRG4	0.466	8e-19	72/353	P2RX7	-0.452	1.08e-17	288/353	FOXP1-IT1	0.331	4.24e-09	310/353	ADAM22	-0.362	1.24e-10	244/353
DKKL1	0.291	8.07e-07	3/353	SNN	-0.304	2.37e-07	351/353	PGAP3	0.466	8.48e-19	118/353	KNDC1	-0.452	1.16e-17	222/353	KIAA1522	0.331	4.37e-09	54/353	CCDC91	-0.361	1.26e-10	348/353
DIO1	0.29	8.3e-07	22/353	NPTX1	-0.304	2.41e-07	176/353	GRB7	0.466	9.31e-19	32/353	PLA2G4C	-0.452	1.19e-17	170/353	CCL28	0.331	4.42e-09	33/353	PPP2R2B	-0.361	1.26e-10	332/353
PLBD1	0.29	8.31e-07	177/353	ZNHIT6	-0.304	2.45e-07	351/353	SLPI	0.465	9.6e-19	150/353	NLGN4X	-0.452	1.27e-17	240/353	PACS1	0.33	4.53e-09	352/353	EXOC6B	-0.361	1.31e-10	308/353
TMPRSS2	0.29	8.63e-07	51/353	YPEL4	-0.304	2.49e-07	151/353	DRAM1	0.465	9.82e-19	220/353	PPP1R3F	-0.451	1.32e-17	269/353	SEC61B	0.33	4.66e-09	351/353	COLGALT2	-0.361	1.32e-10	307/353
NOL10	0.29	8.72e-07	320/353	TNKS	-0.304	2.51e-07	353/353	COPZ1	0.465	1.03e-18	327/353	RPS6KC1	-0.451	1.42e-17	345/353	SSR4	0.33	4.67e-09	352/353	FXR1	-0.361	1.33e-10	353/353
AFM	0.289	9.01e-07	26/353	CELF2	-0.304	2.51e-07	350/353	USP3	0.464	1.18e-18	320/353	DPYSL4	-0.451	1.44e-17	161/353	ADH1C	0.33	4.8e-09	50/353	DYNC1LI2	-0.361	1.34e-10	353/353
NR0B2	0.289	9.09e-07	5/353	CLSTN1	-0.303	2.53e-07	347/353	LRRC59	0.464	1.19e-18	346/353	LRP1B	-0.451	1.45e-17	194/353	VIPR1	0.33	4.94e-09	23/353	NEFH	-0.361	1.34e-10	210/353
EYA3	0.289	9.34e-07	352/353	ALDOC	-0.303	2.53e-07	293/353	TNS4	0.464	1.2e-18	24/353	CACNA1B	-0.451	1.49e-17	144/353	FGL1	0.33	4.93e-09	200/353	FAM217B	-0.361	1.34e-10	350/353
XPNPEP2	0.289	9.39e-07	7/353	FSD1	-0.303	2.64e-07	56/353	PGC	0.464	1.22e-18	14/353	RAB33A	-0.451	1.51e-17	202/353	ATF5	0.33	5.03e-09	72/353	FMNL2	-0.36	1.41e-10	347/353
MRPL39	0.289	9.38e-07	338/353	BAALC	-0.303	2.64e-07	212/353	C19ORF33	0.464	1.31e-18	76/353	MAGEE1	-0.45	1.63e-17	83/353	ABCC2	0.329	5.09e-09	8/353	FAM216A	-0.36	1.47e-10	342/353
PCCB	0.289	9.45e-07	331/353	LGI3	-0.303	2.66e-07	123/353	JTB	0.464	1.33e-18	353/353	CDH10	-0.45	1.66e-17	289/353	HYAL1	0.329	5.25e-09	27/353	PGAP1	-0.36	1.47e-10	319/353
ABHD4	0.289	9.66e-07	131/353	ZNF84	-0.303	2.65e-07	343/353	ARHGAP18	0.463	1.39e-18	295/353	RTN3	-0.45	1.7e-17	352/353	SDC1	0.329	5.28e-09	118/353	ENOX1	-0.36	1.5e-10	279/353
MTCH2	0.288	9.99e-07	290/353	RAB33A	-0.303	2.72e-07	202/353	SLC30A7	0.463	1.54e-18	326/353	HSPA12A	-0.45	1.7e-17	308/353	MST1	0.329	5.36e-09	53/353	LUZP2	-0.36	1.49e-10	55/353
CLRN3	0.288	1e-06	12/353	ARHGEF4	-0.303	2.74e-07	282/353	MCCC2	0.463	1.58e-18	199/353	ZDHHC18	-0.45	1.75e-17	6/353	HTN3	0.329	5.45e-09	20/353	CLIP3	-0.36	1.5e-10	186/353
C7ORF55	0.288	1e-06	351/353	SCG2	-0.302	2.77e-07	260/353	PROSER2	0.462	1.78e-18	48/353	ADGRB2	-0.45	1.78e-17	162/353	SRPRB	0.329	5.51e-09	350/353	SRGAP2C	-0.36	1.56e-10	338/353
ERGIC3	0.288	1e-06	352/353	TERF2	-0.302	2.77e-07	352/353	TXNDC11	0.462	1.81e-18	287/353	ACSL6	-0.45	1.78e-17	238/353	SPRYD4	0.329	5.57e-09	320/353	KIAA2026	-0.359	1.65e-10	352/353
KIF12	0.288	1.01e-06	8/353	SEMA7A	-0.302	2.83e-07	75/353	CTDSP1	0.462	1.87e-18	303/353	PLXNA4	-0.449	1.84e-17	149/353	DGAT1	0.328	5.66e-09	145/353	NKAIN4	-0.359	1.66e-10	199/353
PCOLCE2	0.287	1.07e-06	292/353	FAR1	-0.302	2.88e-07	346/353	TNFRSF14	0.462	1.88e-18	281/353	DLG2	-0.449	1.84e-17	193/353	LRP5	0.328	5.67e-09	116/353	TBC1D12	-0.359	1.68e-10	328/353
KRT18	0.287	1.07e-06	150/353	SNCG	-0.302	2.93e-07	178/353	CCL28	0.461	2.22e-18	33/353	AMPH	-0.449	1.87e-17	235/353	HTN1	0.328	5.84e-09	115/353	DCLK1	-0.359	1.7e-10	307/353
SDR42E1	0.287	1.08e-06	5/353	NUP93	-0.302	2.98e-07	149/353	MYDGF	0.461	2.26e-18	284/353	LOC389895	-0.449	1.91e-17	2/353	LTF	0.328	6.12e-09	50/353	POPDC3	-0.359	1.76e-10	92/353
C6ORF201	0.287	1.1e-06	3/353	KCNA1	-0.301	3.13e-07	186/353	SEC16A	0.461	2.3e-18	351/353	SLCO1C1	-0.449	1.9e-17	201/353	PCDH1	0.328	6.24e-09	65/353	MVB12B	-0.358	1.86e-10	215/353
ORAI3	0.287	1.13e-06	263/353	MAP2	-0.301	3.13e-07	328/353	SLCO2A1	0.46	2.45e-18	140/353	KIF3A	-0.449	1.91e-17	338/353	ETNK2	0.328	6.26e-09	50/353	ANKRD40	-0.358	1.89e-10	352/353
ACTL7A	0.287	1.14e-06	3/353	DYNC1LI2	-0.301	3.13e-07	353/353	RNASE4	0.46	2.55e-18	287/353	SERPINE2	-0.449	1.99e-17	349/353	BAIAP2L1	0.328	6.31e-09	101/353	LRRC8C	-0.358	1.9e-10	340/353
ARHGEF5	0.286	1.24e-06	11/353	MT3	-0.3	3.4e-07	202/353	CRACR2B	0.46	2.56e-18	66/353	AKAP11	-0.449	2.03e-17	352/353	AIM1	0.328	6.32e-09	190/353	EXOC2	-0.358	1.92e-10	135/353
NDNF	0.286	1.25e-06	205/353	DNAJC18	-0.3	3.41e-07	207/353	FAM46C	0.46	2.66e-18	182/353	NRXN2	-0.449	2.06e-17	218/353	ZBTB7B	0.328	6.31e-09	30/353	PPFIA2	-0.358	2.01e-10	203/353
LAMTOR5	0.285	1.27e-06	352/353	LDLRAD4	-0.3	3.43e-07	342/353	IGLC1	0.459	2.88e-18	173/353	MICU3	-0.449	2.1e-17	341/353	B4GALT3	0.327	6.32e-09	287/353	C6ORF1	-0.358	2.05e-10	209/353
COX6A2	0.285	1.27e-06	116/353	MLLT11	-0.3	3.42e-07	302/353	GPX2	0.459	3.01e-18	98/353	UNC79	-0.449	2.1e-17	12/353	SERPINC1	0.327	6.36e-09	5/353	ZC3H13	-0.357	2.14e-10	351/353
LSM3	0.285	1.27e-06	345/353	TUNAR	-0.3	3.43e-07	76/353	FRK	0.459	3.24e-18	153/353	GPR19	-0.449	2.15e-17	24/353	MOGAT1	0.327	6.5e-09	12/353	GOLGA7	-0.357	2.15e-10	352/353
PEX11G	0.285	1.27e-06	5/353	GPRASP1	-0.3	3.42e-07	338/353	FAM120A	0.459	3.26e-18	353/353	LINGO1	-0.449	2.17e-17	210/353	ZDHHC5	0.327	6.62e-09	240/353	BBS2	-0.357	2.16e-10	351/353
ENAM	0.285	1.29e-06	1/353	ZC3H13	-0.3	3.46e-07	351/353	FCGBP	0.459	3.39e-18	81/353	SCN1A	-0.449	2.17e-17	183/353	TM4SF5	0.327	6.78e-09	10/353	TMEM206	-0.357	2.24e-10	337/353
COL4A3	0.285	1.3e-06	309/353	TSR2	-0.3	3.46e-07	343/353	IL1R1	0.458	3.64e-18	205/353	DPYSL5	-0.448	2.2e-17	167/353	FAM193B	0.327	6.78e-09	303/353	ZSWIM6	-0.357	2.26e-10	352/353
ZMYND12	0.285	1.34e-06	96/353	CAMK4	-0.3	3.57e-07	147/353	MST1	0.458	3.84e-18	53/353	CCSAP	-0.448	2.23e-17	320/353	HPX	0.327	6.77e-09	5/353	DNM3	-0.356	2.31e-10	300/353
MARVELD2	0.285	1.34e-06	92/353	LINC00672	-0.3	3.58e-07	184/353	SEC61B	0.458	4.01e-18	351/353	JPH3	-0.448	2.26e-17	183/353	CENPA	0.327	6.82e-09	4/353	ZNF793-AS1	-0.356	2.38e-10	49/353
SLC25A3	0.285	1.37e-06	353/353	STMN2	-0.3	3.62e-07	198/353	CLINT1	0.457	4.19e-18	341/353	RNF175	-0.448	2.27e-17	199/353	PNN	0.327	6.89e-09	353/353	DDHD1	-0.356	2.39e-10	340/353
IMPA2	0.285	1.37e-06	110/353	TSC22D4	-0.299	3.65e-07	210/353	GUSB	0.457	4.32e-18	323/353	DPP6	-0.448	2.27e-17	255/353	TMEM37	0.327	7.02e-09	25/353	ZNF423	-0.356	2.4e-10	341/353
COL4A4	0.284	1.48e-06	6/353	SCAI	-0.299	3.79e-07	328/353	S100A11	0.457	4.42e-18	189/353	GPR37L1	-0.448	2.34e-17	171/353	MLLT4	0.326	7.26e-09	347/353	RYR3	-0.356	2.44e-10	338/353
NAT8B	0.284	1.48e-06	6/353	RAB39B	-0.299	3.83e-07	176/353	PRKAB1	0.457	4.8e-18	166/353	ULK2	-0.448	2.44e-17	338/353	LOC100289090	0.326	7.33e-09	185/353	S100B	-0.356	2.44e-10	231/353
ACO1	0.283	1.53e-06	347/353	SART1	-0.299	3.98e-07	221/353	UGT2B28	0.456	5.16e-18	20/353	SNCA	-0.448	2.45e-17	303/353	SEC61A1	0.326	7.39e-09	74/353	NUDT11	-0.356	2.5e-10	101/353
MRPS15	0.283	1.53e-06	345/353	MYT1L	-0.299	4e-07	185/353	CTBS	0.456	5.42e-18	275/353	RAB3C	-0.448	2.45e-17	120/353	PATZ1	0.326	7.46e-09	328/353	TRIM36	-0.356	2.51e-10	199/353
AKR1A1	0.283	1.59e-06	348/353	NAP1L3	-0.298	4.07e-07	274/353	TCN1	0.456	5.64e-18	55/353	ZEB2	-0.448	2.47e-17	347/353	GAK	0.326	7.55e-09	352/353	ZNF738	-0.356	2.52e-10	331/353
ALS2CL	0.283	1.63e-06	22/353	CADM2	-0.298	4.07e-07	205/353	ADH1C	0.456	5.65e-18	50/353	TMEM246	-0.448	2.58e-17	347/353	RDH16	0.326	7.77e-09	4/353	PARP1	-0.355	2.61e-10	350/353
MRPL13	0.282	1.66e-06	297/353	APC2	-0.298	4.08e-07	203/353	PHACTR4	0.456	5.83e-18	352/353	C1ORF61	-0.447	2.62e-17	211/353	MRRF	0.326	7.86e-09	257/353	GABARAPL2	-0.355	2.64e-10	352/353
KIF9	0.282	1.68e-06	3/353	TMEM257	-0.298	4.13e-07	12/353	LRP10	0.456	6e-18	329/353	BBS7	-0.447	2.62e-17	324/353	CRACR2B	0.325	7.92e-09	66/353	VAPB	-0.355	2.64e-10	348/353
TMEM52	0.282	1.69e-06	21/353	GPR158	-0.298	4.23e-07	187/353	SULT1C2	0.456	6e-18	40/353	MAGI2	-0.447	2.67e-17	344/353	UBTF	0.325	8.01e-09	349/353	KCNJ2	-0.355	2.64e-10	235/353
TNNT2	0.282	1.7e-06	59/353	ATP9A	-0.298	4.32e-07	334/353	NSUN7	0.455	6.05e-18	54/353	FYN	-0.447	2.7e-17	353/353	PRRG2	0.325	8.13e-09	41/353	TTLL7	-0.355	2.75e-10	202/353
CCDC105	0.282	1.71e-06	13/353	EXOSC10	-0.298	4.32e-07	284/353	PABPC1	0.455	6.22e-18	353/353	KIAA0930	-0.447	2.73e-17	345/353	SETD1B	0.325	8.65e-09	332/353	SESTD1	-0.355	2.81e-10	352/353
DMRTB1	0.282	1.7e-06	3/353	KCNJ9	-0.298	4.35e-07	169/353	RREB1	0.455	6.63e-18	299/353	AP1S2	-0.447	2.86e-17	352/353	SELENBP1	0.325	8.66e-09	305/353	DKK3	-0.355	2.81e-10	347/353
HSD3B7	0.282	1.73e-06	4/353	PLP1	-0.298	4.39e-07	305/353	ERP29	0.455	6.65e-18	352/353	RNF157	-0.447	2.95e-17	215/353	VNN1	0.324	8.82e-09	25/353	RNF146	-0.355	2.86e-10	353/353
KRT8	0.282	1.74e-06	317/353	CNTN2	-0.297	4.45e-07	199/353	NFKBIZ	0.454	7.52e-18	347/353	TUBA1C	-0.447	2.96e-17	353/353	SEC31A	0.324	8.85e-09	352/353	STMN2	-0.355	2.87e-10	198/353
ADH6	0.282	1.75e-06	10/353	KCNQ2	-0.297	4.47e-07	156/353	RHPN2	0.454	8.73e-18	314/353	LDOC1L	-0.447	2.98e-17	341/353	MBD6	0.324	8.93e-09	335/353	SLC6A15	-0.354	2.99e-10	113/353
C6	0.282	1.76e-06	12/353	CEND1	-0.297	4.64e-07	193/353	KLF5	0.453	9.27e-18	225/353	C16ORF45	-0.447	3.06e-17	342/353	IQGAP2	0.324	9.19e-09	158/353	GNAO1	-0.354	3.08e-10	206/353
PDZD3	0.282	1.75e-06	5/353	C1ORF216	-0.297	4.75e-07	345/353	FAM83B	0.453	1e-17	59/353	KCNJ9	-0.446	3.18e-17	169/353	ODF3B	0.324	9.57e-09	169/353	GALC	-0.354	3.17e-10	352/353
MUT	0.281	1.78e-06	350/353	SOX2-OT	-0.297	4.77e-07	210/353	TRAM1	0.453	1.04e-17	353/353	ACYP2	-0.446	3.39e-17	348/353	HSBP1L1	0.323	1.02e-08	205/353	APLP1	-0.353	3.31e-10	209/353
LINC00919	0.281	1.78e-06	3/353	UBL3	-0.297	4.77e-07	352/353	SURF4	0.452	1.12e-17	347/353	BSN	-0.446	3.46e-17	120/353	POLR1D	0.323	1.02e-08	347/353	DAAM2	-0.353	3.33e-10	334/353
SPPL2A	0.281	1.86e-06	348/353	RAB31	-0.297	4.82e-07	348/353	FOXF1	0.452	1.22e-17	207/353	NTRK3	-0.446	3.58e-17	286/353	TMEM213	0.323	1.02e-08	14/353	ATP8A2	-0.353	3.36e-10	176/353
ZDHHC5	0.281	1.88e-06	240/353	EPHB2	-0.296	4.83e-07	25/353	MGST2	0.452	1.27e-17	247/353	PIN1	-0.445	3.89e-17	291/353	SLC35F2	0.323	1.03e-08	225/353	UBL3	-0.353	3.44e-10	352/353
ST14	0.281	1.9e-06	77/353	PSRC1	-0.296	4.9e-07	272/353	DUS1L	0.451	1.46e-17	232/353	RASSF2	-0.445	3.91e-17	341/353	CCNC	0.323	1.09e-08	349/353	OLFM1	-0.353	3.48e-10	173/353
COQ6	0.281	1.94e-06	32/353	TAOK3	-0.296	4.92e-07	343/353	NMRK1	0.451	1.48e-17	353/353	TMEM59L	-0.445	3.91e-17	152/353	IDUA	0.323	1.1e-08	129/353	LDOC1L	-0.353	3.66e-10	341/353
TSPAN6	0.281	1.94e-06	176/353	KIF5C	-0.296	4.91e-07	218/353	JUP	0.45	1.62e-17	244/353	PACSIN1	-0.445	3.96e-17	187/353	USP3	0.323	1.1e-08	320/353	ANKS1B	-0.353	3.66e-10	240/353
LDHD	0.28	1.98e-06	14/353	FOXN2	-0.296	4.9e-07	351/353	HIST1H2BD	0.45	1.66e-17	185/353	HMP19	-0.445	4.06e-17	137/353	SLC33A1	0.322	1.12e-08	348/353	FAIM2	-0.353	3.65e-10	206/353
FH	0.28	2.07e-06	352/353	PAQR4	-0.296	4.95e-07	155/353	TES	0.45	1.68e-17	256/353	FAM49A	-0.445	4.13e-17	308/353	FLT4	0.322	1.13e-08	67/353	PMP22	-0.352	3.71e-10	348/353
VDR	0.279	2.18e-06	81/353	NRN1	-0.296	4.98e-07	346/353	TMEM45B	0.45	1.68e-17	62/353	INPP5F	-0.445	4.21e-17	343/353	GRHL2	0.322	1.16e-08	109/353	DNAJC6	-0.352	3.72e-10	273/353
TRIM63	0.279	2.19e-06	42/353	NACC2	-0.296	4.97e-07	344/353	SEC61A1	0.45	1.7e-17	74/353	GNG3	-0.445	4.23e-17	193/353	C8ORF82	0.322	1.17e-08	238/353	LRP4	-0.352	3.96e-10	230/353
TSG101	0.279	2.19e-06	344/353	CSNK1E	-0.296	5.09e-07	319/353	TMED3	0.45	1.75e-17	264/353	GAP43	-0.445	4.23e-17	221/353	RPS17	0.322	1.18e-08	353/353	DACT3	-0.352	4.03e-10	341/353
GATA5	0.279	2.22e-06	13/353	CPT1C	-0.296	5.11e-07	114/353	ANXA3	0.45	1.76e-17	281/353	MLC1	-0.445	4.27e-17	183/353	MCEE	0.321	1.24e-08	319/353	NDN	-0.352	4.1e-10	327/353
PLIN5	0.279	2.26e-06	233/353	TRIM62	-0.296	5.17e-07	237/353	SLC33A1	0.449	1.91e-17	348/353	TMEM170B	-0.445	4.38e-17	289/353	KDELR2	0.321	1.29e-08	352/353	NCAM1	-0.352	4.18e-10	321/353
LARP4	0.279	2.28e-06	352/353	ZNF532	-0.296	5.18e-07	278/353	DENND2D	0.449	2.15e-17	90/353	STX1B	-0.445	4.41e-17	132/353	EI24	0.321	1.33e-08	352/353	DOK5	-0.351	4.2e-10	327/353
LOC284825	0.279	2.31e-06	190/353	GIT2	-0.295	5.3e-07	351/353	MPZL3	0.449	2.17e-17	88/353	TMEFF2	-0.444	4.5e-17	222/353	SMPD2	0.321	1.34e-08	4/353	FAM199X	-0.351	4.2e-10	351/353
RFX1	0.279	2.31e-06	351/353	LHFPL4	-0.295	5.36e-07	160/353	CTAGE5	0.448	2.23e-17	273/353	PDCD6IPP2	-0.444	4.64e-17	308/353	LNX2	0.321	1.35e-08	277/353	ELAVL3	-0.351	4.31e-10	200/353
FAM3B	0.279	2.31e-06	78/353	CHD6	-0.295	5.4e-07	292/353	GUSBP11	0.448	2.43e-17	283/353	PHLPP2	-0.444	4.76e-17	217/353	TNFSF10	0.321	1.37e-08	349/353	EPDR1	-0.351	4.35e-10	350/353
TSSK2	0.279	2.32e-06	8/353	CCM2	-0.295	5.57e-07	346/353	RAB27A	0.448	2.49e-17	164/353	SCG3	-0.444	5.1e-17	199/353	MCCC2	0.321	1.37e-08	199/353	C12ORF76	-0.351	4.41e-10	272/353
LIMS3-LOC440895	0.279	2.32e-06	16/353	VAMP2	-0.295	5.56e-07	335/353	LAMA5	0.447	2.61e-17	185/353	BRSK2	-0.444	5.18e-17	26/353	SCGB3A1	0.321	1.38e-08	35/353	EIF5A2	-0.351	4.43e-10	309/353
TOM1L1	0.278	2.35e-06	280/353	ELMO1	-0.295	5.57e-07	266/353	ETHE1	0.447	2.71e-17	348/353	MAG	-0.444	5.28e-17	197/353	SLC12A8	0.32	1.4e-08	70/353	MAP1A	-0.351	4.46e-10	328/353
RASSF10	0.278	2.4e-06	244/353	APPBP2	-0.295	5.58e-07	346/353	RBCK1	0.447	2.7e-17	222/353	PNMA1	-0.443	5.28e-17	352/353	TARBP2	0.32	1.41e-08	56/353	ACTR1A	-0.351	4.5e-10	340/353
SMIM19	0.278	2.44e-06	351/353	MAPRE2	-0.295	5.64e-07	267/353	AFTPH	0.447	2.73e-17	350/353	DNAJA1	-0.443	5.32e-17	352/353	MAZ	0.32	1.44e-08	322/353	RFC5	-0.351	4.49e-10	351/353
CCDC51	0.278	2.46e-06	106/353	PRMT2	-0.295	5.7e-07	283/353	PMM2	0.447	2.88e-17	98/353	CAMSAP1	-0.443	5.39e-17	326/353	PRO2852	0.32	1.48e-08	316/353	PHYHIPL	-0.351	4.5e-10	290/353
HIBCH	0.278	2.47e-06	351/353	TRIM44	-0.294	5.75e-07	352/353	EXPH5	0.447	2.98e-17	296/353	AP3B2	-0.443	5.66e-17	210/353	IGSF9	0.32	1.49e-08	7/353	ZMAT3	-0.351	4.53e-10	353/353
DLST	0.278	2.46e-06	351/353	LINC00632	-0.294	5.77e-07	197/353	SLC38A10	0.447	3.07e-17	243/353	GRIA3	-0.443	5.84e-17	174/353	GNE	0.32	1.51e-08	351/353	STAM	-0.351	4.54e-10	348/353
CRADD	0.278	2.49e-06	339/353	SCN1A	-0.294	5.84e-07	183/353	FNDC3B	0.446	3.13e-17	252/353	KCTD2	-0.443	6.26e-17	320/353	RNPEP	0.319	1.58e-08	299/353	DDX24	-0.351	4.61e-10	352/353
MECOM	0.277	2.59e-06	152/353	ZDHHC17	-0.294	6.08e-07	352/353	ZDHHC5	0.446	3.26e-17	240/353	KLHL4	-0.442	6.3e-17	4/353	MAN1A1	0.319	1.64e-08	291/353	INPP5F	-0.351	4.62e-10	343/353
C9ORF135-AS1	0.277	2.6e-06	33/353	PCNX2	-0.294	6.08e-07	269/353	AGR3	0.446	3.54e-17	40/353	SLC35F1	-0.442	6.4e-17	257/353	TMCO4	0.319	1.66e-08	29/353	WDYHV1	-0.35	4.77e-10	312/353
NPR1	0.277	2.6e-06	45/353	TERF2IP	-0.294	6.09e-07	352/353	TMED2	0.446	3.63e-17	353/353	SOX2-OT	-0.442	6.75e-17	210/353	CRACR2A	0.319	1.69e-08	154/353	PCDH19	-0.35	4.97e-10	96/353
ACTL10	0.277	2.64e-06	3/353	ROBO1	-0.294	6.17e-07	346/353	SDC4	0.445	3.81e-17	349/353	SLC4A3	-0.442	6.78e-17	63/353	ASL	0.318	1.74e-08	175/353	KCNMB4	-0.349	5.29e-10	214/353
SEPHS2	0.277	2.67e-06	342/353	TMEM184B	-0.293	6.45e-07	274/353	GNPNAT1	0.445	3.89e-17	334/353	FGF12	-0.442	7.06e-17	198/353	WDR81	0.318	1.76e-08	167/353	AKAP11	-0.349	5.34e-10	352/353
C11ORF71	0.277	2.67e-06	5/353	GFAP	-0.293	6.62e-07	181/353	ECHDC2	0.445	3.93e-17	349/353	SGTB	-0.442	7.26e-17	344/353	MAT1A	0.318	1.79e-08	4/353	SV2C	-0.349	5.37e-10	231/353
ACP6	0.277	2.72e-06	124/353	BRSK2	-0.293	6.68e-07	26/353	BTC	0.445	4.2e-17	50/353	MCF2L2	-0.442	7.43e-17	94/353	CST1	0.318	1.84e-08	15/353	RBM11	-0.349	5.57e-10	276/353
HELQ	0.276	2.74e-06	230/353	TTYH1	-0.293	6.67e-07	196/353	PLEK2	0.444	4.46e-17	7/353	PJA1	-0.441	7.69e-17	334/353	RPLP0	0.318	1.87e-08	353/353	CAMSAP2	-0.349	5.56e-10	346/353
SLC2A4RG	0.276	2.76e-06	256/353	PAQR6	-0.293	6.71e-07	209/353	NBEAL2	0.444	4.56e-17	111/353	ABI2	-0.441	8.05e-17	350/353	C4BPB	0.318	1.87e-08	6/353	GLDN	-0.349	5.59e-10	269/353
SP2-AS1	0.276	2.76e-06	271/353	ANKDD1A	-0.293	6.71e-07	287/353	CPD	0.444	4.79e-17	334/353	NAPB	-0.441	8.06e-17	256/353	OVOL2	0.317	1.96e-08	135/353	IFT80	-0.349	5.63e-10	351/353
NUDT6	0.276	2.79e-06	180/353	ZNF365	-0.293	6.72e-07	207/353	PPIC	0.444	4.85e-17	308/353	GNAZ	-0.441	8.17e-17	264/353	PRPF18	0.317	2.07e-08	1/353	ICA1L	-0.349	5.64e-10	300/353
IL32	0.276	2.8e-06	28/353	MED29	-0.293	6.74e-07	351/353	HDAC1	0.444	4.87e-17	344/353	CYP46A1	-0.44	9.28e-17	193/353	GID8	0.317	2.14e-08	267/353	TUBB3	-0.349	5.66e-10	342/353
ARAF	0.276	2.83e-06	45/353	GABRG2	-0.293	6.79e-07	192/353	KDELR1	0.444	4.96e-17	353/353	RUBCN	-0.44	9.33e-17	351/353	EIF2AK1	0.316	2.17e-08	353/353	PLEKHB1	-0.349	5.67e-10	266/353
CAAP1	0.276	2.93e-06	335/353	RUBCN	-0.292	6.87e-07	351/353	ERGIC3	0.444	5.19e-17	352/353	DDHD2	-0.44	9.35e-17	352/353	TJP3	0.316	2.18e-08	99/353	TMOD2	-0.349	5.69e-10	200/353
UAP1	0.276	2.96e-06	342/353	PPM1F	-0.292	6.93e-07	146/353	EVC	0.443	5.37e-17	64/353	ADAM23	-0.44	9.69e-17	206/353	ATL2	0.316	2.3e-08	353/353	SYNGR3	-0.349	5.7e-10	167/353
RPP38	0.276	2.98e-06	164/353	FSCN1	-0.292	6.93e-07	169/353	GABRP	0.443	5.39e-17	41/353	KIAA1107	-0.44	9.88e-17	319/353	HECTD3	0.316	2.32e-08	352/353	ST8SIA1	-0.349	5.71e-10	186/353
FAM46C	0.275	3.01e-06	182/353	VOPP1	-0.292	6.97e-07	352/353	SPINT2	0.443	5.39e-17	304/353	GNL1	-0.44	1.03e-16	221/353	TCN1	0.316	2.37e-08	55/353	AHSA1	-0.348	5.88e-10	352/353
ELAVL1	0.275	3.01e-06	340/353	YWHAB	-0.292	7.05e-07	352/353	PRELID1	0.443	5.65e-17	349/353	MOBP	-0.44	1.04e-16	224/353	EBP	0.316	2.41e-08	62/353	USP32P2	-0.348	5.89e-10	350/353
HGD	0.275	3.07e-06	22/353	FUT8	-0.292	7.06e-07	278/353	CARD10	0.443	5.68e-17	156/353	CCP110	-0.44	1.05e-16	326/353	TNFRSF18	0.315	2.49e-08	99/353	LOC728392	-0.348	6e-10	306/353
UPB1	0.275	3.09e-06	10/353	PSD3	-0.292	7.15e-07	348/353	FAM111A	0.443	5.79e-17	302/353	NLGN3	-0.44	1.06e-16	176/353	NATD1	0.315	2.67e-08	116/353	CPEB2	-0.348	6.01e-10	347/353
HS3ST3B1	0.275	3.09e-06	108/353	CDR1	-0.292	7.23e-07	113/353	ERN1	0.443	5.98e-17	283/353	GPM6A	-0.439	1.14e-16	298/353	RDH13	0.315	2.7e-08	306/353	EMC2	-0.348	6.02e-10	351/353
MOSPD1	0.275	3.1e-06	350/353	RAPGEF5	-0.292	7.27e-07	319/353	PDLIM1	0.443	6.11e-17	343/353	NUP93	-0.439	1.16e-16	149/353	LILRB5	0.314	2.71e-08	39/353	SPOCK1	-0.348	6.02e-10	291/353
PLG	0.275	3.11e-06	11/353	CDH4	-0.292	7.37e-07	66/353	PTBP1	0.442	6.51e-17	305/353	PHACTR3	-0.439	1.16e-16	252/353	BRI3	0.314	2.71e-08	349/353	APPBP2	-0.348	6.11e-10	346/353
CES2	0.275	3.14e-06	107/353	PAFAH1B1	-0.292	7.38e-07	352/353	GRHL1	0.442	6.81e-17	205/353	C2ORF80	-0.439	1.16e-16	171/353	ACSM2A	0.314	2.71e-08	15/353	DENND5B	-0.348	6.16e-10	345/353
SLC51A	0.275	3.16e-06	9/353	PLPPR4	-0.291	7.4e-07	328/353	MXRA5	0.441	7.66e-17	217/353	FXYD6	-0.439	1.19e-16	343/353	GRHL1	0.314	2.84e-08	205/353	CADPS	-0.348	6.31e-10	183/353
IGSF3	0.275	3.18e-06	322/353	CNP	-0.291	7.44e-07	342/353	CMTM6	0.441	7.72e-17	350/353	NAT8L	-0.439	1.19e-16	206/353	GOSR2	0.314	2.93e-08	255/353	CNTN2	-0.348	6.54e-10	199/353
TNPO3	0.275	3.17e-06	353/353	ASTN1	-0.291	7.57e-07	225/353	TSPAN6	0.441	7.88e-17	176/353	GABBR1	-0.439	1.25e-16	311/353	FKBP11	0.314	2.96e-08	316/353	PCDH9	-0.347	6.59e-10	322/353
VEGFA	0.274	3.27e-06	352/353	LHFPL3	-0.291	7.57e-07	199/353	AKR7A3	0.441	8.2e-17	148/353	LGI3	-0.439	1.25e-16	123/353	CYP1A2	0.314	2.97e-08	6/353	TRIM23	-0.347	6.59e-10	333/353
SLC3A1	0.274	3.33e-06	188/353	XYLT1	-0.291	7.6e-07	280/353	FAM129B	0.441	8.31e-17	101/353	PAIP2	-0.439	1.26e-16	352/353	SSR3	0.313	3.02e-08	350/353	ANLN	-0.347	6.65e-10	273/353
UQCRFS1	0.274	3.4e-06	353/353	NPC1	-0.291	7.73e-07	351/353	GOLPH3	0.441	8.89e-17	352/353	ADO	-0.438	1.27e-16	347/353	SLC39A8	0.313	3.07e-08	239/353	TENM4	-0.347	6.78e-10	115/353
LOC149703	0.274	3.44e-06	6/353	SMOX	-0.291	7.76e-07	263/353	SDR42E1	0.441	8.9e-17	5/353	SPTAN1	-0.438	1.29e-16	351/353	PLIN2	0.313	3.07e-08	286/353	GZF1	-0.347	6.78e-10	332/353
CNOT11	0.274	3.46e-06	352/353	MAP1A	-0.291	7.75e-07	328/353	PLVAP	0.441	8.95e-17	139/353	RPH3A	-0.438	1.31e-16	210/353	CAPN15	0.313	3.08e-08	193/353	ATP8A1	-0.347	6.78e-10	348/353
MLLT10	0.274	3.49e-06	328/353	PREX1	-0.291	7.76e-07	314/353	TEAD3	0.44	9.19e-17	216/353	PRRT1	-0.438	1.33e-16	229/353	PSD4	0.313	3.09e-08	1/353	ZFYVE16	-0.347	7.18e-10	338/353
BPI	0.273	3.55e-06	13/353	MTURN	-0.29	8.08e-07	348/353	LGALS3	0.44	9.18e-17	352/353	SLC1A6	-0.438	1.41e-16	122/353	CAT	0.313	3.32e-08	352/353	CMTM5	-0.346	7.41e-10	267/353
ESPL1	0.273	3.55e-06	11/353	ST18	-0.29	8.19e-07	183/353	CAPN12	0.44	9.18e-17	56/353	NCAN	-0.438	1.46e-16	220/353	BPIFA4P	0.313	3.31e-08	45/353	STARD3NL	-0.346	7.46e-10	338/353
C8ORF82	0.273	3.56e-06	238/353	ADARB1	-0.29	8.24e-07	242/353	CYP3A5	0.44	9.29e-17	58/353	KCNQ2	-0.438	1.48e-16	156/353	NANS	0.313	3.33e-08	343/353	GALNT15	-0.346	7.6e-10	295/353
SMCO4	0.273	3.58e-06	155/353	NXPH1	-0.29	8.3e-07	157/353	ALDH1A3	0.44	9.35e-17	128/353	GFAP	-0.438	1.48e-16	181/353	CELSR1	0.313	3.35e-08	109/353	PIP4K2A	-0.346	7.8e-10	339/353
TIMM8B	0.273	3.61e-06	353/353	GDAP1	-0.29	8.28e-07	335/353	SFN	0.44	9.34e-17	53/353	LHFPL3	-0.438	1.48e-16	199/353	ERP29	0.312	3.35e-08	352/353	TTYH1	-0.346	7.88e-10	196/353
PLA2G4F	0.273	3.63e-06	117/353	FAM13C	-0.29	8.3e-07	341/353	TSPAN8	0.44	9.37e-17	184/353	GPR17	-0.438	1.49e-16	85/353	TMEM30B	0.312	3.41e-08	228/353	AMPH	-0.346	8.07e-10	235/353
WDR34	0.273	3.63e-06	226/353	SELPLG	-0.29	8.32e-07	184/353	ST6GALNAC1	0.44	9.43e-17	92/353	HABP4	-0.437	1.53e-16	265/353	ZG16B	0.312	3.52e-08	52/353	PRRG1	-0.346	8.12e-10	294/353
AIFM2	0.273	3.74e-06	23/353	MAG	-0.29	8.31e-07	197/353	CLIC1	0.44	1.04e-16	292/353	SCRG1	-0.437	1.57e-16	297/353	BDH1	0.311	3.82e-08	196/353	SLC24A2	-0.346	8.3e-10	252/353
MGST2	0.273	3.8e-06	247/353	PRTFDC1	-0.29	8.71e-07	341/353	SSR2	0.439	1.09e-16	351/353	AK5	-0.437	1.65e-16	190/353	RTP3	0.311	3.9e-08	4/353	PREPL	-0.346	8.3e-10	352/353
FAM96A	0.273	3.81e-06	348/353	DOCK10	-0.289	8.99e-07	192/353	TCIRG1	0.439	1.13e-16	69/353	ZIC2	-0.437	1.66e-16	185/353	CNN2	0.311	3.94e-08	50/353	RALGAPA1	-0.345	8.42e-10	349/353
VDAC2	0.272	3.83e-06	353/353	DPYSL5	-0.289	9.09e-07	167/353	CAPN2	0.439	1.15e-16	352/353	ZNF667	-0.437	1.67e-16	304/353	PXMP2	0.311	3.97e-08	83/353	KLHL4	-0.345	8.42e-10	4/353
SMAGP	0.272	3.83e-06	59/353	MAGI2	-0.289	9.19e-07	344/353	LYZ	0.439	1.19e-16	160/353	PJA2	-0.437	1.67e-16	352/353	HMGCL	0.311	4.06e-08	246/353	HSPA13	-0.345	8.47e-10	348/353
IRF6	0.272	3.85e-06	112/353	EXOSC6	-0.289	9.21e-07	349/353	EPHA1	0.439	1.19e-16	23/353	MCF2	-0.437	1.67e-16	92/353	SLC25A20	0.31	4.22e-08	350/353	GPM6A	-0.345	8.5e-10	298/353
ARHGAP18	0.272	3.9e-06	295/353	MAP4K5	-0.289	9.26e-07	349/353	POSTN	0.439	1.24e-16	187/353	FSD1	-0.437	1.73e-16	56/353	ERGIC3	0.31	4.23e-08	352/353	SLC2A5	-0.345	8.56e-10	146/353
SLC51B	0.272	3.91e-06	1/353	SCN8A	-0.289	9.26e-07	23/353	AOC1	0.439	1.25e-16	52/353	FAM69C	-0.436	1.8e-16	46/353	ESRRA	0.31	4.23e-08	128/353	RRAGA	-0.345	8.58e-10	352/353
SLCO4C1	0.272	3.9e-06	38/353	TTYH2	-0.289	9.29e-07	244/353	IGLV1-44	0.438	1.29e-16	119/353	RTN1	-0.436	1.82e-16	280/353	HEXB	0.31	4.29e-08	352/353	FAM219A	-0.345	8.69e-10	261/353
TMEM174	0.272	3.92e-06	22/353	KCNE5	-0.289	9.38e-07	48/353	SPPL2A	0.438	1.29e-16	348/353	SYT1	-0.436	1.86e-16	265/353	MARC2	0.31	4.45e-08	250/353	GRIA2	-0.345	8.87e-10	217/353
SLC2A2	0.272	4.01e-06	7/353	ZDHHC18	-0.289	9.46e-07	6/353	METTL21B	0.438	1.34e-16	291/353	C4ORF27	-0.436	2.11e-16	348/353	MYH9	0.31	4.55e-08	261/353	CACNA2D1	-0.345	8.86e-10	338/353
LRBA	0.272	4.01e-06	332/353	HIVEP3	-0.289	9.54e-07	172/353	IMPA2	0.438	1.41e-16	110/353	B4GAT1	-0.435	2.18e-16	342/353	PCK1	0.309	4.65e-08	56/353	PCDH17	-0.345	8.87e-10	315/353
NECTIN2	0.272	4.02e-06	228/353	PIP4K2B	-0.289	9.66e-07	339/353	SHROOM3	0.438	1.41e-16	173/353	DYNC1H1	-0.435	2.19e-16	351/353	SMARCD2	0.309	4.69e-08	315/353	SPECC1	-0.345	8.91e-10	104/353
NDUFA9	0.272	4.04e-06	134/353	ARHGAP23	-0.288	9.96e-07	220/353	ASL	0.438	1.43e-16	175/353	GOLGA7B	-0.435	2.2e-16	78/353	LPO	0.309	4.69e-08	14/353	CAMSAP1	-0.345	9.15e-10	326/353
PCSK4	0.272	4.07e-06	4/353	RAP1GDS1	-0.288	1e-06	333/353	SELENBP1	0.437	1.57e-16	305/353	CYLD	-0.435	2.26e-16	352/353	ZNF467	0.309	4.76e-08	268/353	LINC01088	-0.345	9.25e-10	128/353
ELF3	0.272	4.09e-06	86/353	AGPAT4	-0.288	1e-06	201/353	UNC5CL	0.437	1.62e-16	275/353	EIF5A2	-0.435	2.27e-16	309/353	LRRC8E	0.309	4.75e-08	21/353	NDP	-0.344	9.44e-10	262/353
SDC1	0.272	4.13e-06	118/353	SEH1L	-0.288	1.01e-06	351/353	SUCLG2	0.437	1.66e-16	349/353	TNR	-0.435	2.29e-16	176/353	H1FX	0.309	4.94e-08	340/353	ATP6V1E1	-0.344	9.48e-10	334/353
MLLT4	0.272	4.13e-06	347/353	SEC14L5	-0.288	1.01e-06	302/353	NAPRT	0.437	1.68e-16	74/353	C10ORF88	-0.435	2.28e-16	202/353	ATP2A3	0.308	5.27e-08	40/353	GPR37L1	-0.344	9.51e-10	171/353
DCAF13	0.271	4.15e-06	350/353	KIF3C	-0.288	1.01e-06	76/353	IER3	0.437	1.77e-16	334/353	COLGALT2	-0.435	2.34e-16	307/353	ALG5	0.308	5.35e-08	352/353	SMIM11A	-0.344	1e-09	338/353
STARD10	0.271	4.17e-06	83/353	CPLX1	-0.288	1.02e-06	250/353	GPRC5C	0.436	1.82e-16	78/353	CADM2	-0.435	2.36e-16	205/353	PRRG4	0.308	5.35e-08	72/353	FNBP1	-0.344	1e-09	352/353
UQCRC1	0.271	4.2e-06	349/353	ABCA2	-0.288	1.02e-06	342/353	TGIF1	0.436	1.82e-16	274/353	ELAVL4	-0.435	2.37e-16	179/353	TAPBP	0.308	5.41e-08	334/353	HEPH	-0.344	1e-09	335/353
SFXN2	0.271	4.23e-06	139/353	ADCY2	-0.288	1.02e-06	178/353	HOMER2	0.436	1.86e-16	167/353	APLP1	-0.435	2.39e-16	209/353	SYMPK	0.308	5.44e-08	347/353	BCAS1	-0.344	1.01e-09	234/353
LYPLAL1	0.271	4.27e-06	351/353	TMEM59L	-0.288	1.03e-06	152/353	SEPHS2	0.436	1.91e-16	342/353	PHF24	-0.435	2.41e-16	76/353	TIFA	0.308	5.47e-08	279/353	UGT8	-0.344	1.02e-09	290/353
COMMD1	0.271	4.43e-06	349/353	TMEM132C	-0.288	1.05e-06	30/353	TC2N	0.436	1.92e-16	105/353	KCNMB4	-0.435	2.43e-16	214/353	CST4	0.308	5.48e-08	53/353	BMPR1B	-0.344	1.02e-09	257/353
TKTL1	0.271	4.46e-06	3/353	PAPSS1	-0.288	1.05e-06	348/353	CMTM8	0.436	2.1e-16	89/353	SV2A	-0.435	2.47e-16	222/353	GRWD1	0.308	5.52e-08	158/353	TSPYL4	-0.343	1.05e-09	352/353
P4HA2	0.271	4.48e-06	167/353	C12ORF76	-0.288	1.06e-06	272/353	DHRS7	0.435	2.19e-16	344/353	TENM4	-0.435	2.47e-16	115/353	PDGFC	0.308	5.62e-08	320/353	CPE	-0.343	1.06e-09	347/353
MRPS7	0.271	4.48e-06	338/353	GRIA1	-0.287	1.07e-06	149/353	PDIA6	0.435	2.29e-16	352/353	SLC6A1	-0.434	2.6e-16	273/353	RETN	0.307	5.78e-08	5/353	MTMR9	-0.343	1.07e-09	339/353
DPYS	0.271	4.48e-06	60/353	COLGALT2	-0.287	1.07e-06	307/353	ABHD14B	0.435	2.36e-16	232/353	CLCN6	-0.434	2.62e-16	168/353	STX10	0.307	5.8e-08	346/353	WDR7	-0.343	1.07e-09	341/353
UBE2J1	0.271	4.5e-06	281/353	NIPA1	-0.287	1.07e-06	332/353	STAT6	0.435	2.51e-16	290/353	JAKMIP2	-0.434	2.66e-16	195/353	GGTLC1	0.307	5.85e-08	267/353	ME2	-0.343	1.07e-09	343/353
MYNN	0.27	4.63e-06	349/353	TUBB2B	-0.287	1.08e-06	302/353	VPS25	0.435	2.53e-16	343/353	MMD2	-0.434	2.71e-16	206/353	YIPF2	0.307	5.91e-08	18/353	SERP2	-0.343	1.09e-09	244/353
MPST	0.27	4.65e-06	322/353	FAM19A5	-0.287	1.08e-06	206/353	SSR4	0.434	2.57e-16	352/353	KCNIP4	-0.434	2.75e-16	169/353	VPS54	0.307	5.92e-08	347/353	SPOCK3	-0.343	1.11e-09	220/353
MYL12A	0.27	4.79e-06	291/353	PLA2G4C	-0.287	1.08e-06	170/353	IGSF9	0.434	2.58e-16	7/353	DNM1L	-0.434	2.8e-16	352/353	PGLS	0.307	5.94e-08	331/353	VPS35	-0.343	1.17e-09	352/353
TOB1	0.27	4.8e-06	347/353	BCAS1	-0.287	1.08e-06	234/353	CNOT11	0.434	2.75e-16	352/353	STMN4	-0.434	2.86e-16	211/353	MAPK13	0.307	5.95e-08	111/353	MAPK10	-0.342	1.22e-09	332/353
PKP2	0.27	4.87e-06	214/353	DPP10	-0.287	1.1e-06	215/353	SIX5	0.434	2.8e-16	16/353	CNTNAP1	-0.434	2.89e-16	255/353	FAM3B	0.307	6.07e-08	78/353	BBX	-0.342	1.22e-09	352/353
PCK1	0.269	4.99e-06	56/353	GARNL3	-0.287	1.1e-06	308/353	DHRS1	0.434	2.85e-16	340/353	ARHGEF4	-0.434	2.92e-16	282/353	IGFALS	0.307	6.06e-08	153/353	ZBTB37	-0.342	1.24e-09	344/353
PRR15L	0.269	5.08e-06	82/353	NIN	-0.287	1.11e-06	348/353	PNN	0.434	2.86e-16	353/353	TNRC6C	-0.434	2.95e-16	316/353	APOC3	0.307	6.13e-08	5/353	AGAP1	-0.342	1.24e-09	346/353
PSMA2	0.269	5.09e-06	353/353	B3GAT2	-0.287	1.13e-06	208/353	CD46	0.434	2.92e-16	350/353	SLC8A3	-0.434	2.96e-16	94/353	LYPLA2	0.307	6.25e-08	346/353	CCDC82	-0.342	1.26e-09	351/353
GYLTL1B	0.269	5.22e-06	107/353	ATP6V1G2	-0.287	1.13e-06	264/353	FXYD2	0.434	2.95e-16	182/353	CACNA1A	-0.434	2.96e-16	333/353	LOC200772	0.307	6.27e-08	7/353	GPSM2	-0.342	1.27e-09	266/353
FAM217A	0.269	5.23e-06	86/353	MAN1A2	-0.287	1.14e-06	353/353	MUC15	0.433	3.03e-16	27/353	DDHD1	-0.433	3.03e-16	340/353	CRELD2	0.307	6.27e-08	340/353	PDE6D	-0.342	1.29e-09	335/353
PTPN1	0.269	5.27e-06	329/353	OLIG2	-0.287	1.15e-06	187/353	PLIN5	0.433	3.03e-16	233/353	AMN1	-0.433	3.06e-16	190/353	CRISP3	0.307	6.29e-08	48/353	MRFAP1	-0.342	1.3e-09	352/353
DDC	0.269	5.27e-06	45/353	SH3PXD2A	-0.286	1.15e-06	350/353	ABCC6	0.433	3.24e-16	16/353	NDP	-0.433	3.16e-16	262/353	ELMO3	0.306	6.31e-08	104/353	SKP1	-0.342	1.3e-09	353/353
PLS1	0.269	5.26e-06	70/353	SMIM17	-0.286	1.16e-06	141/353	MARC2	0.433	3.44e-16	250/353	CRMP1	-0.433	3.26e-16	181/353	MANSC1	0.306	6.37e-08	347/353	TAOK1	-0.341	1.32e-09	352/353
SNAP29	0.268	5.36e-06	275/353	RAPGEF6	-0.286	1.17e-06	351/353	IP6K2	0.433	3.54e-16	291/353	PIANP	-0.433	3.33e-16	145/353	LDB1	0.306	6.39e-08	65/353	FCHSD2	-0.341	1.34e-09	270/353
F2R	0.268	5.37e-06	234/353	SNCB	-0.286	1.19e-06	122/353	SCPEP1	0.432	3.8e-16	343/353	KLHL32	-0.433	3.43e-16	180/353	TRAK1	0.306	6.4e-08	352/353	PIRT	-0.341	1.38e-09	100/353
MTL5	0.268	5.36e-06	6/353	PELI3	-0.286	1.21e-06	232/353	MIR210HG	0.432	3.88e-16	13/353	PCDH19	-0.433	3.45e-16	96/353	DHRS1	0.306	6.5e-08	340/353	LRCH2	-0.341	1.39e-09	265/353
MUC20	0.268	5.37e-06	66/353	ALCAM	-0.286	1.21e-06	344/353	ITGA6	0.432	3.92e-16	339/353	ADCYAP1R1	-0.433	3.49e-16	338/353	ZP2	0.306	6.71e-08	5/353	ITPKB	-0.341	1.39e-09	230/353
FAM151A	0.268	5.44e-06	7/353	GPR17	-0.286	1.24e-06	85/353	TTC38	0.432	4.07e-16	12/353	AMER2	-0.432	3.59e-16	206/353	MARVELD2	0.305	7.06e-08	92/353	CSPG5	-0.341	1.41e-09	254/353
SEMA3F	0.268	5.45e-06	323/353	NXPE3	-0.285	1.27e-06	280/353	MOGS	0.432	4.21e-16	101/353	NELL2	-0.432	3.64e-16	283/353	POLR2L	0.305	7.06e-08	352/353	AGFG1	-0.341	1.42e-09	351/353
ATPIF1	0.268	5.45e-06	352/353	ZMAT3	-0.285	1.27e-06	353/353	ZBTB7B	0.431	4.39e-16	30/353	CADPS	-0.432	3.65e-16	183/353	FAM210B	0.305	7.19e-08	350/353	KIAA1324L	-0.341	1.42e-09	239/353
SFXN4	0.268	5.52e-06	346/353	RPS6KA5	-0.285	1.28e-06	296/353	RNF144B	0.431	4.4e-16	344/353	MAP1LC3A	-0.432	3.65e-16	297/353	DAP	0.305	7.2e-08	185/353	NTM	-0.341	1.42e-09	325/353
ODC1	0.268	5.57e-06	332/353	COL5A3	-0.285	1.28e-06	284/353	PAK4	0.431	4.45e-16	28/353	B3GAT2	-0.432	3.88e-16	208/353	HOMER2	0.305	7.31e-08	167/353	B3GAT1	-0.341	1.42e-09	191/353
FITM1	0.268	5.66e-06	42/353	C4ORF48	-0.285	1.28e-06	279/353	SLC39A4	0.431	4.54e-16	54/353	SIRPA	-0.432	3.91e-16	330/353	TACSTD2	0.305	7.36e-08	129/353	CORO2B	-0.341	1.44e-09	250/353
MPP7	0.268	5.71e-06	294/353	ZEB2	-0.285	1.29e-06	347/353	GRN	0.431	4.56e-16	329/353	KCTD17	-0.432	3.92e-16	92/353	IMPA2	0.305	7.42e-08	110/353	ENPP2	-0.34	1.47e-09	347/353
ILF2	0.267	5.8e-06	351/353	MAP4K4	-0.285	1.29e-06	349/353	TMEM134	0.431	4.91e-16	348/353	KIAA1549L	-0.432	4.09e-16	208/353	TPT1	0.305	7.45e-08	353/353	IFFO1	-0.34	1.59e-09	336/353
SFMBT1	0.267	5.81e-06	259/353	LINC01105	-0.285	1.3e-06	225/353	CAPN1	0.43	5.18e-16	217/353	NRXN1	-0.431	4.31e-16	239/353	TMEM150A	0.305	7.59e-08	140/353	NAV3	-0.34	1.58e-09	116/353
ALDH9A1	0.267	5.84e-06	352/353	NUDT3	-0.285	1.31e-06	343/353	ZNF552	0.429	6.26e-16	45/353	PKI55	-0.431	4.32e-16	208/353	SCARF1	0.305	7.59e-08	315/353	ARHGEF4	-0.34	1.59e-09	282/353
SLC5A12	0.267	5.86e-06	11/353	PPP2R2B	-0.285	1.33e-06	332/353	RPLP0	0.429	6.53e-16	353/353	PCDH9	-0.431	4.55e-16	322/353	BET1L	0.305	7.59e-08	351/353	MAP7D2	-0.34	1.6e-09	121/353
IGF2R	0.267	5.86e-06	333/353	CSF1R	-0.285	1.33e-06	294/353	CA13	0.429	6.84e-16	155/353	VAPB	-0.431	4.92e-16	348/353	HPGD	0.304	7.77e-08	83/353	CAMTA1	-0.34	1.61e-09	335/353
GPN3	0.267	5.91e-06	160/353	ANKH	-0.285	1.37e-06	304/353	CWH43	0.429	6.98e-16	47/353	RIMS3	-0.43	5.09e-16	241/353	SLC43A1	0.304	7.78e-08	143/353	PRMT2	-0.34	1.61e-09	283/353
C1ORF168	0.267	5.9e-06	4/353	DLG2	-0.285	1.37e-06	193/353	SYNGR2	0.429	7.03e-16	287/353	DISP2	-0.43	5.18e-16	136/353	SLCO2A1	0.304	7.89e-08	140/353	BRWD1	-0.34	1.63e-09	210/353
ACTL7B	0.267	6.02e-06	3/353	TMEFF2	-0.284	1.38e-06	222/353	MCEE	0.428	7.34e-16	319/353	ATP1B2	-0.43	5.18e-16	295/353	MAP2K3	0.304	7.95e-08	158/353	PPP2R2C	-0.339	1.67e-09	287/353
CHTF8	0.267	6.02e-06	113/353	KIAA1143	-0.284	1.4e-06	352/353	MAPK13	0.428	7.69e-16	111/353	ZFP1	-0.43	5.22e-16	52/353	EIF4EBP2	0.304	7.98e-08	351/353	SCG2	-0.339	1.67e-09	260/353
OGDH	0.267	6.06e-06	325/353	KIF3A	-0.284	1.4e-06	338/353	BSPRY	0.428	8.1e-16	150/353	ZC3H13	-0.43	5.41e-16	351/353	VAMP8	0.304	7.99e-08	250/353	VAT1L	-0.339	1.75e-09	143/353
ARSA	0.267	6.09e-06	7/353	PRAF2	-0.284	1.41e-06	274/353	PARD6B	0.428	8.11e-16	198/353	NFYB	-0.43	5.42e-16	352/353	SLC30A7	0.304	8.21e-08	326/353	MAP4K5	-0.339	1.8e-09	349/353
DNPEP	0.267	6.12e-06	352/353	PLEKHM3	-0.284	1.44e-06	348/353	REXO2	0.427	8.62e-16	352/353	SART1	-0.43	5.49e-16	221/353	ETV6	0.304	8.24e-08	317/353	FAM19A5	-0.339	1.81e-09	206/353
ITGB6	0.267	6.17e-06	81/353	MIAT	-0.284	1.45e-06	263/353	CREB3L1	0.427	8.7e-16	39/353	TMEM130	-0.43	5.5e-16	181/353	ZNF524	0.304	8.41e-08	5/353	TRIM44	-0.339	1.85e-09	352/353
FMO4	0.267	6.22e-06	250/353	WAC	-0.284	1.48e-06	352/353	FAM60A	0.427	9.45e-16	291/353	IGSF11	-0.43	5.67e-16	192/353	SLC12A7	0.304	8.42e-08	280/353	PFDN2	-0.339	1.85e-09	352/353
HEMK1	0.266	6.3e-06	18/353	ADGRL1	-0.284	1.5e-06	288/353	ZNF395	0.427	9.45e-16	337/353	TSPYL4	-0.43	5.7e-16	352/353	DTX2P1-UPK3BP1-PMS2P11	0.304	8.44e-08	103/353	LRRC4C	-0.338	1.86e-09	242/353
PRM2	0.266	6.31e-06	3/353	BSN	-0.283	1.53e-06	120/353	PRR15	0.427	9.49e-16	40/353	SRCIN1	-0.43	5.95e-16	193/353	RPL8	0.304	8.48e-08	353/353	MAGEE1	-0.338	1.87e-09	83/353
REN	0.266	6.32e-06	5/353	MARCH1	-0.283	1.53e-06	304/353	ODAM	0.427	9.78e-16	32/353	SYT4	-0.43	5.99e-16	228/353	PRKD2	0.304	8.48e-08	331/353	TMTC2	-0.338	1.91e-09	323/353
LNX2	0.266	6.31e-06	277/353	SLC24A4	-0.283	1.57e-06	99/353	SLC39A9	0.427	9.9e-16	348/353	PTPRE	-0.429	6.02e-16	342/353	IGHM	0.304	8.54e-08	62/353	LOC100506844	-0.338	1.94e-09	324/353
ACSF2	0.266	6.41e-06	123/353	EPB41L2	-0.283	1.57e-06	333/353	TP53INP1	0.426	1.03e-15	330/353	OAZ2	-0.429	6.04e-16	284/353	DSP	0.303	8.69e-08	325/353	UST	-0.338	1.95e-09	344/353
FUCA1	0.266	6.42e-06	239/353	KIF1A	-0.283	1.58e-06	209/353	ANXA11	0.426	1.06e-15	278/353	CALY	-0.429	6.11e-16	193/353	HTRA3	0.303	8.83e-08	48/353	KCNJ10	-0.338	1.95e-09	190/353
IDH1	0.266	6.47e-06	311/353	RFPL1S	-0.283	1.57e-06	198/353	LAMB3	0.426	1.11e-15	28/353	NCDN	-0.429	6.21e-16	293/353	LINC00963	0.303	8.92e-08	2/353	GMFB	-0.338	1.96e-09	344/353
ENPEP	0.266	6.5e-06	129/353	MPRIP	-0.283	1.58e-06	349/353	IGHM	0.426	1.17e-15	62/353	PIP4K2A	-0.429	6.32e-16	339/353	SLFN13	0.303	8.92e-08	176/353	PFN2	-0.338	1.99e-09	352/353
MDH2	0.266	6.61e-06	352/353	CTIF	-0.283	1.59e-06	307/353	GBP3	0.426	1.18e-15	293/353	BICD1	-0.429	6.34e-16	74/353	SUOX	0.303	8.95e-08	218/353	TJP1	-0.338	2e-09	352/353
HYAL1	0.266	6.61e-06	27/353	SLC24A2	-0.283	1.6e-06	252/353	SLC35A2	0.425	1.26e-15	348/353	OTUD7A	-0.429	6.46e-16	155/353	CDA	0.303	9.09e-08	24/353	SCN2B	-0.338	2e-09	195/353
SPACA7	0.266	6.62e-06	3/353	SCD	-0.283	1.6e-06	339/353	EPHA2	0.425	1.38e-15	55/353	WBP4	-0.429	6.7e-16	332/353	ANO9	0.303	9.18e-08	41/353	CCP110	-0.338	2e-09	326/353
CMYA5	0.266	6.65e-06	193/353	ANGEL2	-0.283	1.6e-06	350/353	GPRC5A	0.424	1.47e-15	47/353	CNTN1	-0.428	7.48e-16	293/353	RPL14	0.303	9.21e-08	352/353	LRP2BP	-0.338	2.01e-09	8/353
GIPC2	0.266	6.69e-06	44/353	CX3CR1	-0.283	1.61e-06	255/353	FAM114A1	0.424	1.51e-15	307/353	TTC1	-0.428	7.64e-16	65/353	FAM83G	0.303	9.22e-08	26/353	LINC-PINT	-0.338	2.01e-09	337/353
G0S2	0.265	6.77e-06	255/353	MOG	-0.283	1.61e-06	218/353	RBBP8	0.424	1.51e-15	299/353	FAM171B	-0.428	7.64e-16	335/353	CTAGE5	0.303	9.22e-08	273/353	BTF3L4	-0.338	2.01e-09	351/353
ABHD14B	0.265	6.79e-06	232/353	GABBR2	-0.283	1.62e-06	199/353	APRT	0.424	1.55e-15	341/353	ATRNL1	-0.428	7.64e-16	177/353	HRG	0.303	9.45e-08	23/353	NECAB1	-0.338	2e-09	150/353
SLC35F5	0.265	6.83e-06	337/353	SLC35F3	-0.283	1.62e-06	203/353	STARD10	0.424	1.57e-15	83/353	TTBK2	-0.428	7.66e-16	290/353	FNDC3B	0.303	9.51e-08	252/353	IL1RAPL1	-0.338	2.01e-09	263/353
FBXO25	0.265	7e-06	266/353	FABP7	-0.283	1.63e-06	230/353	CFLAR	0.424	1.66e-15	352/353	BRINP2	-0.428	7.96e-16	56/353	CES2	0.302	9.59e-08	107/353	SGSM1	-0.338	2.05e-09	141/353
LAD1	0.265	7.04e-06	74/353	BCAT1	-0.283	1.63e-06	312/353	ALDH3A1	0.423	1.79e-15	59/353	KIF21B	-0.428	8.19e-16	50/353	STK17B	0.302	9.59e-08	115/353	EXOC5	-0.337	2.06e-09	353/353
COASY	0.265	7.07e-06	112/353	CNTNAP1	-0.283	1.64e-06	255/353	IDUA	0.423	1.91e-15	129/353	PAFAH1B1	-0.428	8.24e-16	352/353	KLK11	0.302	9.63e-08	82/353	UBE2D2	-0.337	2.07e-09	352/353
ERP27	0.265	7.14e-06	328/353	WIPF2	-0.282	1.65e-06	352/353	TFAP2C	0.423	1.92e-15	61/353	MOG	-0.427	8.85e-16	218/353	PTER	0.302	9.63e-08	81/353	SRGAP2	-0.337	2.08e-09	102/353
CIDEB	0.265	7.16e-06	126/353	CTNNA2	-0.282	1.65e-06	207/353	PATZ1	0.423	1.92e-15	328/353	LOC101928000	-0.427	8.95e-16	147/353	SLPI	0.302	9.99e-08	150/353	PCBP4	-0.337	2.12e-09	305/353
BHMT2	0.265	7.25e-06	194/353	MAST3	-0.282	1.66e-06	216/353	ALDH3A2	0.423	1.98e-15	135/353	UNC13A	-0.427	9.45e-16	88/353	GRN	0.302	1e-07	329/353	FAT3	-0.337	2.15e-09	274/353
ADIRF-AS1	0.265	7.29e-06	117/353	CHST2	-0.282	1.66e-06	305/353	MANSC1	0.422	2.04e-15	347/353	YWHAH	-0.427	9.8e-16	353/353	EIF3L	0.302	1e-07	352/353	WDFY3	-0.337	2.17e-09	336/353
LOC102723661	0.265	7.33e-06	138/353	SLC9A6	-0.282	1.66e-06	348/353	SGSM3	0.422	2.05e-15	352/353	CAMK2B	-0.427	1e-15	191/353	SEMA3F	0.302	1.01e-07	323/353	ZNF365	-0.337	2.19e-09	207/353
TFB2M	0.264	7.42e-06	349/353	SYT1	-0.282	1.66e-06	265/353	MYOF	0.422	2.12e-15	234/353	CAMTA1	-0.426	1.02e-15	335/353	LBP	0.302	1.01e-07	5/353	DOCK10	-0.337	2.23e-09	192/353
SECISBP2	0.264	7.42e-06	353/353	LANCL1	-0.282	1.68e-06	352/353	TRIOBP	0.422	2.19e-15	226/353	NTM	-0.426	1.02e-15	325/353	PROC	0.302	1.02e-07	9/353	C20ORF194	-0.337	2.23e-09	345/353
MTA3	0.264	7.45e-06	91/353	LOC728392	-0.282	1.68e-06	306/353	TOB1	0.422	2.29e-15	347/353	CLCN4	-0.426	1.03e-15	223/353	NONO	0.302	1.03e-07	353/353	TTLL11	-0.337	2.23e-09	23/353
KL	0.264	7.47e-06	178/353	CBX7	-0.282	1.7e-06	344/353	ALDH18A1	0.421	2.42e-15	276/353	MTMR9	-0.426	1.04e-15	339/353	WDR34	0.301	1.06e-07	226/353	RABEP1	-0.337	2.29e-09	351/353
LINC01304	0.264	7.6e-06	3/353	SEPT4	-0.282	1.7e-06	256/353	EPHX2	0.421	2.46e-15	18/353	PTGDS	-0.426	1.05e-15	340/353	GNMT	0.301	1.07e-07	11/353	KLHL42	-0.336	2.31e-09	345/353
CLCN5	0.264	7.66e-06	230/353	JPH3	-0.282	1.7e-06	183/353	ETV6	0.421	2.48e-15	317/353	ZDHHC17	-0.426	1.06e-15	352/353	AMT	0.301	1.09e-07	301/353	PWAR5	-0.336	2.3e-09	224/353
ANXA9	0.264	7.67e-06	50/353	ARRB2	-0.282	1.72e-06	212/353	CRELD2	0.421	2.51e-15	340/353	SCN2B	-0.426	1.07e-15	195/353	ART4	0.301	1.11e-07	77/353	UG0898H09	-0.336	2.33e-09	218/353
CTSV	0.264	7.76e-06	74/353	PLEKHB1	-0.282	1.73e-06	266/353	ANO9	0.421	2.72e-15	41/353	PMP2	-0.426	1.07e-15	290/353	TMEM106C	0.301	1.12e-07	5/353	SRPK2	-0.336	2.36e-09	346/353
ANPEP	0.264	7.87e-06	123/353	GRIA3	-0.282	1.74e-06	174/353	RUFY2	0.421	2.77e-15	300/353	NTRK2	-0.426	1.08e-15	327/353	TSPAN9	0.301	1.13e-07	230/353	VPS41	-0.336	2.4e-09	318/353
RNF207	0.264	7.91e-06	334/353	UBASH3B	-0.282	1.75e-06	165/353	MALL	0.42	2.84e-15	37/353	APC2	-0.426	1.09e-15	203/353	ETHE1	0.301	1.15e-07	348/353	SMIM13	-0.336	2.42e-09	335/353
PIH1D2	0.264	7.93e-06	213/353	KCNC1	-0.282	1.77e-06	127/353	DUOX1	0.42	2.89e-15	101/353	MAP2	-0.426	1.1e-15	328/353	SLC2A2	0.3	1.17e-07	7/353	ZNF24	-0.336	2.42e-09	352/353
SERPINA6	0.264	7.98e-06	8/353	MEGF11	-0.281	1.83e-06	114/353	TMBIM6	0.42	3.01e-15	352/353	PCYT1B	-0.426	1.12e-15	152/353	CCDC9	0.3	1.17e-07	284/353	DOK6	-0.336	2.45e-09	160/353
SPATA19	0.263	8.16e-06	3/353	GAB2	-0.281	1.84e-06	111/353	ADI1	0.42	3.06e-15	343/353	TM6SF1	-0.426	1.17e-15	297/353	GNB2	0.3	1.18e-07	337/353	IGDCC4	-0.336	2.46e-09	221/353
RBP5	0.263	8.17e-06	15/353	GOLGA7	-0.281	1.84e-06	352/353	LMAN2	0.42	3.09e-15	210/353	PHYHIPL	-0.425	1.24e-15	290/353	HOOK2	0.3	1.18e-07	73/353	GAP43	-0.336	2.48e-09	221/353
CRB3	0.263	8.18e-06	57/353	OPCML	-0.281	1.85e-06	200/353	EIF2AK3	0.42	3.16e-15	343/353	DLG4	-0.425	1.29e-15	89/353	FAM46A	0.3	1.19e-07	259/353	ZNF415	-0.336	2.51e-09	301/353
CD2AP	0.263	8.25e-06	266/353	CADM3	-0.281	1.86e-06	96/353	SLC31A1	0.42	3.21e-15	117/353	DNAJC6	-0.425	1.29e-15	273/353	ARFIP2	0.3	1.2e-07	160/353	YWHAG	-0.335	2.57e-09	353/353
PDHA1	0.263	8.26e-06	353/353	IFFO1	-0.281	1.9e-06	336/353	TMEM251	0.42	3.27e-15	348/353	CSRNP3	-0.425	1.39e-15	256/353	SPON2	0.3	1.23e-07	191/353	MOB3B	-0.335	2.64e-09	346/353
SUGCT	0.263	8.32e-06	34/353	SLITRK3	-0.281	1.9e-06	110/353	IGKC	0.419	3.38e-15	117/353	ATP1A2	-0.424	1.46e-15	337/353	LYPLA1	0.3	1.23e-07	350/353	DNAJB14	-0.335	2.69e-09	349/353
MAPKAP1	0.263	8.4e-06	205/353	ROBO3	-0.281	1.94e-06	64/353	GALNT12	0.419	3.41e-15	40/353	ENOX1	-0.424	1.5e-15	279/353	MUC7	0.3	1.25e-07	25/353	RFPL1S	-0.335	2.73e-09	198/353
IQCF6	0.263	8.42e-06	3/353	ANO4	-0.281	1.94e-06	224/353	ARFGAP3	0.419	3.42e-15	341/353	AKT3	-0.424	1.51e-15	351/353	LCN2	0.3	1.27e-07	78/353	OMG	-0.335	2.75e-09	200/353
MORN2	0.263	8.47e-06	285/353	SAMD14	-0.281	1.94e-06	6/353	POLR1D	0.419	3.45e-15	347/353	NIM1K	-0.424	1.52e-15	29/353	GATA3	0.3	1.28e-07	152/353	AKAP6	-0.335	2.78e-09	324/353
AKAP3	0.263	8.58e-06	4/353	CHM	-0.28	2.02e-06	351/353	ASCL2	0.419	3.46e-15	16/353	HSPA13	-0.424	1.6e-15	348/353	HGSNAT	0.3	1.29e-07	275/353	SYNJ1	-0.335	2.79e-09	336/353
METAP1	0.263	8.65e-06	328/353	JAZF1	-0.28	2.02e-06	350/353	LNX2	0.419	3.53e-15	277/353	SOX8	-0.424	1.61e-15	192/353	ICAM3	0.299	1.33e-07	106/353	EIF4ENIF1	-0.335	2.79e-09	338/353
RIPK4	0.263	8.68e-06	58/353	SYT9	-0.28	2.03e-06	13/353	ZNF217	0.419	3.55e-15	310/353	ATP6V0A1	-0.424	1.65e-15	353/353	ZNF697	0.299	1.34e-07	157/353	TCEAL3	-0.335	2.8e-09	331/353
SPATA24	0.263	8.72e-06	3/353	PPP2R5B	-0.28	2.05e-06	53/353	TNFSF13	0.419	3.67e-15	283/353	MEGF10	-0.424	1.65e-15	250/353	NECTIN2	0.299	1.34e-07	228/353	LINC01105	-0.335	2.86e-09	225/353
SLC6A19	0.262	8.98e-06	6/353	APLP1	-0.28	2.07e-06	209/353	SGSH	0.419	3.74e-15	338/353	KALRN	-0.423	1.68e-15	126/353	GGT6	0.299	1.36e-07	74/353	NRCAM	-0.334	2.86e-09	231/353
LTBR	0.262	9e-06	158/353	NRXN1	-0.28	2.14e-06	239/353	SH3YL1	0.419	3.78e-15	352/353	GATS	-0.423	1.7e-15	213/353	TMED9	0.299	1.4e-07	350/353	CDK17	-0.334	2.88e-09	351/353
SLC16A5	0.262	9.28e-06	57/353	KIAA0408	-0.28	2.14e-06	41/353	SMARCD2	0.419	3.83e-15	315/353	IL17D	-0.423	1.72e-15	293/353	FAM120A	0.299	1.4e-07	353/353	C14ORF132	-0.334	2.89e-09	331/353
SLC37A4	0.262	9.29e-06	25/353	PKD1P1	-0.279	2.17e-06	318/353	SLC37A1	0.418	3.92e-15	20/353	FAM69A	-0.423	1.88e-15	320/353	TCEA3	0.299	1.4e-07	223/353	ARL10	-0.334	2.89e-09	340/353
CYP17A1	0.262	9.35e-06	17/353	ABI2	-0.279	2.2e-06	350/353	DNAJC3	0.418	3.97e-15	352/353	NDN	-0.423	1.89e-15	327/353	NFKBIZ	0.299	1.4e-07	347/353	CX3CR1	-0.334	2.92e-09	255/353
F11	0.262	9.43e-06	12/353	SALL2	-0.279	2.23e-06	329/353	CTSH	0.418	3.98e-15	349/353	CDKN2D	-0.423	1.97e-15	171/353	GSDMD	0.298	1.47e-07	95/353	FAM172A	-0.334	2.97e-09	338/353
TUFM	0.261	9.86e-06	352/353	DPYSL4	-0.279	2.27e-06	161/353	TRIM25	0.418	4.12e-15	339/353	SLITRK2	-0.422	2e-15	76/353	MYBBP1A	0.298	1.47e-07	33/353	MED18	-0.334	2.97e-09	1/353
GSTO2	0.261	9.91e-06	247/353	PTPRA	-0.279	2.3e-06	349/353	ZDHHC16	0.418	4.2e-15	349/353	STOML1	-0.422	2e-15	329/353	EEF1D	0.298	1.48e-07	352/353	PURG	-0.334	2.98e-09	164/353
MYO19	0.261	9.98e-06	351/353	SPRYD3	-0.279	2.31e-06	318/353	PRSS23	0.418	4.2e-15	115/353	SLC2A6	-0.422	2.02e-15	61/353	PLPP5	0.298	1.49e-07	101/353	BAALC	-0.334	2.99e-09	212/353
HDLBP	0.261	1.02e-05	352/353	KCND2	-0.279	2.31e-06	208/353	KCNN4	0.418	4.3e-15	68/353	KIF5A	-0.422	2.24e-15	187/353	CYP2A6	0.298	1.51e-07	5/353	NLGN3	-0.334	3.1e-09	176/353
CYB5A	0.261	1.01e-05	326/353	LOC729680	-0.279	2.31e-06	221/353	MUC5AC	0.418	4.32e-15	19/353	TMEM151B	-0.422	2.31e-15	254/353	MPG	0.298	1.51e-07	289/353	GPR17	-0.334	3.12e-09	85/353
IL1RL1	0.261	1.02e-05	15/353	C1ORF61	-0.279	2.32e-06	211/353	CNKSR1	0.417	4.95e-15	162/353	SYNPR	-0.422	2.36e-15	179/353	ORAI3	0.298	1.53e-07	263/353	MRAS	-0.334	3.14e-09	323/353
AGXT2	0.261	1.03e-05	15/353	SPARCL1	-0.279	2.33e-06	352/353	CRACR2A	0.417	5.3e-15	154/353	PSD3	-0.421	2.5e-15	348/353	C8A	0.298	1.54e-07	4/353	TMEM35	-0.334	3.18e-09	268/353
HOXD8	0.26	1.04e-05	163/353	MOBP	-0.278	2.35e-06	224/353	TSEN34	0.417	5.42e-15	351/353	STMN2	-0.421	2.5e-15	198/353	ATP6V1C2	0.298	1.55e-07	27/353	NOVA1	-0.334	3.18e-09	313/353
COLEC11	0.26	1.05e-05	51/353	PNMA2	-0.278	2.35e-06	259/353	STK17B	0.416	5.48e-15	115/353	ATP8A1	-0.421	2.55e-15	348/353	SECTM1	0.298	1.56e-07	108/353	DPP8	-0.334	3.19e-09	352/353
NSUN7	0.26	1.07e-05	54/353	LRRC8B	-0.278	2.35e-06	264/353	H1F0	0.416	5.89e-15	350/353	DOK6	-0.421	2.62e-15	160/353	ZNF395	0.298	1.57e-07	337/353	TTBK2	-0.333	3.26e-09	290/353
TRPM4	0.26	1.07e-05	19/353	DLGAP1	-0.278	2.36e-06	235/353	BPIFB1	0.416	6.02e-15	24/353	SLC39A12	-0.421	2.71e-15	153/353	G0S2	0.298	1.57e-07	255/353	SEMA6D	-0.333	3.31e-09	332/353
ZNHIT2	0.26	1.08e-05	3/353	TMEM121	-0.278	2.37e-06	76/353	PCK2	0.416	6.07e-15	234/353	GABRA2	-0.42	2.87e-15	244/353	PRR15L	0.298	1.57e-07	82/353	C1ORF123	-0.333	3.31e-09	180/353
LINC01187	0.26	1.1e-05	32/353	RNFT2	-0.278	2.38e-06	61/353	PHLDA1	0.416	6.3e-15	344/353	KIF5C	-0.42	3.02e-15	218/353	HINT2	0.298	1.58e-07	328/353	ERMN	-0.333	3.32e-09	181/353
PPIC	0.26	1.12e-05	308/353	IL17RA	-0.278	2.4e-06	116/353	EPPK1	0.416	6.32e-15	136/353	C12ORF76	-0.42	3.09e-15	272/353	TTC22	0.297	1.59e-07	127/353	FGF1	-0.333	3.33e-09	221/353
TTC22	0.26	1.11e-05	127/353	TPPP	-0.278	2.43e-06	325/353	HOXA3	0.416	6.38e-15	191/353	TUBB2B	-0.42	3.18e-15	302/353	INTS5	0.297	1.64e-07	350/353	ARL8A	-0.333	3.47e-09	290/353
MTR	0.26	1.12e-05	221/353	NSF	-0.278	2.46e-06	307/353	HIST1H2BH	0.415	6.61e-15	40/353	ATCAY	-0.42	3.2e-15	135/353	PLEKHS1	0.297	1.64e-07	14/353	KLHL5	-0.333	3.59e-09	345/353
LRRC43	0.259	1.14e-05	12/353	TFPT	-0.278	2.46e-06	159/353	CEACAM6	0.415	6.64e-15	49/353	SALL2	-0.42	3.21e-15	329/353	C1RL	0.297	1.68e-07	285/353	NAP1L2	-0.332	3.66e-09	330/353
ATP5J	0.259	1.15e-05	352/353	CSRNP3	-0.278	2.46e-06	256/353	TP53I3	0.415	6.83e-15	61/353	MSANTD4	-0.42	3.2e-15	317/353	FAM134C	0.297	1.69e-07	352/353	ZIC1	-0.332	3.69e-09	188/353
SLC52A3	0.259	1.15e-05	9/353	NECAB1	-0.278	2.45e-06	150/353	ACP6	0.415	7.43e-15	124/353	TYRO3	-0.42	3.26e-15	62/353	PTBP1	0.297	1.72e-07	305/353	AKAP12	-0.332	3.7e-09	321/353
REXO2	0.259	1.16e-05	352/353	SRPK2	-0.278	2.46e-06	346/353	SERPINB1	0.415	7.46e-15	150/353	FAM120C	-0.419	3.43e-15	337/353	TNS4	0.297	1.73e-07	24/353	BEX1	-0.332	3.78e-09	301/353
FRK	0.259	1.16e-05	153/353	DOCK3	-0.278	2.47e-06	131/353	STK38	0.414	7.72e-15	345/353	KCNB1	-0.419	3.5e-15	302/353	AIFM2	0.296	1.77e-07	23/353	VBP1	-0.332	3.81e-09	351/353
GPT	0.259	1.17e-05	25/353	DDX5	-0.278	2.47e-06	350/353	CASP4	0.414	7.8e-15	76/353	BHLHB9	-0.419	3.55e-15	160/353	FGB	0.296	1.85e-07	9/353	VSTM2A	-0.332	3.85e-09	174/353
NTN4	0.259	1.18e-05	254/353	MICAL3	-0.278	2.47e-06	204/353	VANGL1	0.414	7.86e-15	99/353	ZNF84	-0.419	3.67e-15	343/353	ACTR3C	0.296	1.86e-07	20/353	ACSL6	-0.332	3.89e-09	238/353
CYP4F2	0.259	1.18e-05	7/353	NLGN2	-0.278	2.49e-06	238/353	COPB1	0.414	7.88e-15	352/353	RIPPLY2	-0.419	3.84e-15	25/353	TFB2M	0.296	1.87e-07	349/353	DDHD2	-0.332	3.91e-09	352/353
C1ORF105	0.259	1.19e-05	4/353	JADE2	-0.278	2.5e-06	352/353	MYD88	0.414	7.99e-15	347/353	OLIG2	-0.419	3.85e-15	187/353	PRDM1	0.296	1.92e-07	26/353	PLCL1	-0.332	3.91e-09	324/353
TXN2	0.259	1.2e-05	85/353	ABCG2	-0.278	2.5e-06	273/353	PROM1	0.414	8.27e-15	244/353	USP32P2	-0.419	3.87e-15	350/353	TP53TG1	0.296	1.92e-07	350/353	TCFL5	-0.332	3.98e-09	271/353
ROPN1B	0.259	1.21e-05	10/353	ADD2	-0.277	2.53e-06	181/353	IDH1	0.414	8.51e-15	311/353	CDK17	-0.418	4.01e-15	351/353	STXBP2	0.296	1.93e-07	79/353	SH3GL3	-0.332	4.01e-09	210/353
PLIN2	0.259	1.22e-05	286/353	UG0898H09	-0.277	2.54e-06	218/353	ORMDL2	0.414	8.71e-15	317/353	VPS41	-0.418	4.01e-15	318/353	SLC13A5	0.295	2.01e-07	81/353	ACSL4	-0.332	4.01e-09	338/353
PRM1	0.258	1.23e-05	6/353	ATP8A2	-0.277	2.55e-06	176/353	LINC00261	0.413	9.05e-15	17/353	NKIRAS1	-0.418	4.02e-15	322/353	ORM1	0.295	2.02e-07	11/353	LSAMP	-0.331	4.05e-09	227/353
CLINT1	0.258	1.24e-05	341/353	CDK17	-0.277	2.58e-06	351/353	NTN4	0.413	9.05e-15	254/353	KIAA1324L	-0.418	4.11e-15	239/353	GCDH	0.295	2.05e-07	50/353	RCBTB1	-0.331	4.08e-09	348/353
[truncated: 969 more rows]
