# Supplementary material for: Immune Interaction Map of Human SARS-CoV-2 Target Genes: Implications for Therapeutic Avenues
Source: Front Immunol. 2021 Mar 16;12:597399. doi: 10.3389/fimmu.2021.597399 (PMC8007772; doi:10.3389/fimmu.2021.597399)
Supplement: Supplementary file 1 [file Data_Sheet_1.ZIP › Supplementary Table 4_Immune cells_correlations.xlsx]

## Sheet: Tabelle1
ImmuneCells		DC		macrophage		monocyte		NK
Gene A	Gene B	R	P	R	P	R	P	R	P
ACE2	TMPRSS2	0.212239	1.6e-05	0.281729	0	0.229237	2e-06	0.375475	1.3e-05
TMPRSS2	FURIN	0.08114	0.102558	0.226759	1.3e-05	0.054542	0.260762	-0.126784	0.153842
ACE2	DPP4	0.090901	0.067289	-0.102441	0.05148	0.020393	0.674329	-0.129588	0.144869
TMPRSS2	DPP4	0.061849	0.213657	-0.067896	0.197454	0.022994	0.635634	0.008987	0.919806
FURIN	DPP4	-0.160835	0.001146	0.102922	0.050389	-0.099993	0.038888	0.028916	0.745935
ACE2	ADAM17	0.102536	0.038911	0.423467	0	0.065964	0.173649	-0.21483	0.014884
FURIN	ADAM17	-0.260606	0	-0.145088	0.005682	0.163338	0.000704	0.205074	0.020226
ACE2	GP2	0.197279	6.3e-05	0.24698	2e-06	0.342228	0	0.309313	0.000381
FURIN	GP2	-0.077811	0.117493	-0.029721	0.572998	0.182945	0.000144	-0.191558	0.030305
ACE2	TFRC	0.077822	0.117442	-0.394645	0	-0.101269	0.036451	-0.137422	0.121899
FURIN	TFRC	-0.034204	0.491908	0.007892	0.881054	0.254871	0	0.052234	0.558168
TMPRSS2	CTSL	0.021858	0.660579	-0.077131	0.143026	0.000612	0.989941	-0.086893	0.329422
FURIN	CTSL	-0.033373	0.502499	-0.014897	0.777576	0.41868	0	0.306455	0.000435
TMPRSS2	MYC	-0.02908	0.559044	-0.03455	0.512287	-0.045893	0.344127	-0.015046	0.866136
FURIN	MYC	0.213476	1.4e-05	0.101865	0.052812	-0.047169	0.330862	0.147859	0.095795
TMPRSS2	AKT1	0.041914	0.39961	-0.080754	0.125117	0.021461	0.658335	0.095519	0.283484
FURIN	AKT1	0.609084	0	0.389517	0	-0.052996	0.274539	0.181238	0.040624
TMPRSS2	SRC	0.095196	0.055291	0.078096	0.138071	0.175505	0.000268	0.094117	0.290641
FURIN	SRC	0.013009	0.793845	0.084025	0.110494	0.032246	0.506338	-0.093449	0.294095
TMPRSS2	GAPDH	0.131311	0.008069	-0.02746	0.602542	-0.033064	0.495604	-0.00776	0.930724
FURIN	GAPDH	0.154755	0.001763	0.295152	0	0.264182	0	0.091934	0.302025
