# Supplementary material for: Immune Interaction Map of Human SARS-CoV-2 Target Genes: Implications for Therapeutic Avenues
Source: Front Immunol. 2021 Mar 16;12:597399. doi: 10.3389/fimmu.2021.597399 (PMC8007772; doi:10.3389/fimmu.2021.597399)
Supplement: Supplementary file 1 [file Data_Sheet_1.ZIP › Supplementary Table 5_Drug associated genes.xlsx]

## Sheet: Sheet1
#node1	node2	neighborhood_on_chromosome	gene_fusion	phylogenetic_cooccurrence	homology	coexpression	experimentally_determined_interaction	database_annotated	automated_textmining	prediction	combined_score
ACE2	AGT	0	0	0	0	0	0.917	0.900	0.959	0	0.999
ACE2	REN	0	0	0	0	0	0	0.900	0.813	0	0.980
ACE2	AGTR1	0	0	0	0	0	0	0	0.960	0	0.960
ACE2	ACE	0	0	0.527	0.877	0	0	0.900	0.987	0	0.917
ACE2	KNG1	0	0	0	0	0	0	0	0.704	0	0.704
ACE2	AGTR2	0	0	0	0	0	0	0	0.663	0	0.663
DPP4	ACE	0	0	0	0	0	0	0	0.560	0	0.560
DPP4	KNG1	0	0	0	0	0	0	0	0.472	0	0.472
DPP4	REN	0	0	0	0	0	0	0	0.452	0	0.452
SRC	KHDRBS1	0	0	0	0	0	0.999	0.900	0.945	0	0.999
SRC	PTK2	0	0	0	0.758	0	0.999	0.900	0.991	0	0.999
SRC	CBL	0	0	0	0	0	0.999	0.900	0.833	0	0.999
SRC	PXN	0	0	0	0	0	0.919	0.900	0.990	0	0.999
SRC	EGFR	0	0	0	0.703	0	0.999	0.900	0.993	0	0.999
SRC	STAT3	0	0	0	0	0	0.996	0.900	0.981	0	0.999
SRC	CRK	0	0	0	0	0	0.951	0.900	0.984	0	0.999
SRC	ESR1	0	0	0	0	0	0.999	0.900	0.943	0	0.999
SRC	BCAR1	0	0	0	0	0	0.999	0.900	0.986	0	0.999
SRC	PTPN1	0	0	0	0	0	0.999	0.900	0.961	0	0.999
FURIN	MMP14	0	0	0	0	0	0.567	0.900	0.721	0	0.986
FURIN	NOTCH1	0	0	0	0	0	0.576	0.900	0.638	0	0.983
FURIN	COL23A1	0	0	0	0	0	0.576	0.900	0.602	0	0.981
FURIN	ADAM17	0	0	0	0	0.112	0	0	0.769	0	0.786
FURIN	EGFR	0	0	0	0	0	0	0	0.475	0	0.475
FURIN	TIMP3	0	0	0	0	0	0	0	0.699	0	0.699
ADAM17	NOTCH1	0	0	0	0	0	0.690	0.900	0.977	0	0.999
ADAM17	TIMP3	0	0	0	0	0	0.955	0	0.945	0	0.997
ADAM17	FURIN	0	0	0	0	0.112	0	0	0.769	0	0.786
ADAM17	MMP14	0	0	0	0	0	0	0	0.681	0	0.681
ADAM17	ERBB4	0	0	0	0	0	0.576	0.900	0.661	0	0.984
ADAM17	TNFRSF1B	0	0	0	0	0	0.576	0.900	0.393	0	0.972
ADAM17	EGFR	0	0	0	0	0	0	0.900	0.946	0	0.994
