# Supplementary material for: Immune Interaction Map of Human SARS-CoV-2 Target Genes: Implications for Therapeutic Avenues
Source: Front Immunol. 2021 Mar 16;12:597399. doi: 10.3389/fimmu.2021.597399 (PMC8007772; doi:10.3389/fimmu.2021.597399)
Supplement: Supplementary file 1 [file Data_Sheet_1.ZIP › Supplementary Table 6_Overall survival.xlsx]

## Sheet: Overall survival
ID_NAME	CANCER TYPE	SUBTYPE	COHORT	CONTRIBUTOR	N	ln(HR-high / HR-low)	p value	ln(HR)	HR [95% CI-low CI-upp]
ACE2	Bladder cancer		Aarhus (1995-2004)	Als	30	-0.840723	0.462904	-0.385317	0.68 [0.24 - 1.90]
ACE2	Blood cancer	AML	AMLCG (2004)	Metzeler	79	-0.650391	0.254988	-0.863732	0.42 [0.10 - 1.87]
ACE2	Brain cancer	Glioma	UCLA (1996-2003)	Freije	74	-1.4653	0.00350727	-0.814051	0.44 [0.26 - 0.77]
ACE2	Breast cancer		Uppsala, Oxford, Stockholm, IGR, GUYT, CRH (1980-1998)	Desmedt	198	0.953537	0.00252401	0.206786	1.23 [1.08 - 1.41]
ACE2	Colorectal cancer		MCC	Smith	177	-0.340963	0.841356	-0.0187931	0.98 [0.82 - 1.18]
ACE2	Lung cancer	Adenocarcinoma	MSK	Shedden	104	-0.650193	0.162181	-0.412412	0.66 [0.37 - 1.18]
ACE2	Lung cancer	NSCLC	Duke	Bild	111	-0.490772	0.362302	-0.14435	0.87 [0.63 - 1.18]
ACE2	Lung cancer	Squamous cell carcinoma	Michigan (1991-2002)	Raponi	129	-0.850406	0.00927974	-0.351841	0.70 [0.54 - 0.92]
ACE2	Ovarian cancer		AOCS, RBH, WH, NKI-AVL (1992-2006)	Tothill	278	-0.708304	0.0485116	-0.46132	0.63 [0.40 - 1.00]
ACE2	Renal cell carcinoma		RZPD	Sueltmann	59	-1.94975	0.0210405	-1.74398	0.17 [0.04 - 0.77]
ACE2	Skin cancer	Melanoma	NYU	Bogunovic	38	-0.949639	0.452583	-0.24074	0.79 [0.42 - 1.47]
TMPRSS2	Bladder cancer		Aarhus (1995-2004)	Als	30	1.03516	0.749943	-0.0832157	0.92 [0.55 - 1.54]
TMPRSS2	Blood cancer	AML	AMLCG (2004)	Metzeler	79	-0.718243	0.793248	-0.272244	0.76 [0.10 - 5.83]
TMPRSS2	Brain cancer	Glioma	UCLA (1996-2003)	Freije	74	1.15945	0.0271724	0.46614	1.59 [1.05 - 2.41]
TMPRSS2	Breast cancer		Uppsala, Oxford, Stockholm, IGR, GUYT, CRH (1980-1998)	Desmedt	198	0.694003	0.0796288	0.22379	1.25 [0.97 - 1.61]
TMPRSS2	Colorectal cancer		MCC	Smith	177	-0.653097	0.0109941	-0.945643	0.39 [0.19 - 0.81]
TMPRSS2	Lung cancer	Adenocarcinoma	MSK	Shedden	104	-1.1849	0.0362315	-1.0361	0.35 [0.13 - 0.94]
TMPRSS2	Lung cancer	NSCLC	Duke	Bild	111	-0.652276	0.806101	-0.0342142	0.97 [0.74 - 1.27]
TMPRSS2	Lung cancer	Squamous cell carcinoma	Michigan (1991-2002)	Raponi	129	-0.930346	0.0421505	-0.181691	0.83 [0.70 - 0.99]
TMPRSS2	Ovarian cancer		AOCS, RBH, WH, NKI-AVL (1992-2006)	Tothill	278	-0.609788	0.0123117	-1.00512	0.37 [0.17 - 0.80]
TMPRSS2	Skin cancer	Melanoma	NYU	Bogunovic	38	1.50091	0.0917571	0.994929	2.70 [0.85 - 8.60]
FURIN	Bladder cancer		Aarhus (1995-2004)	Als	30	0.968033	0.236863	0.878888	2.41 [0.56 - 10.33]
FURIN	Blood cancer	AML	AMLCG (2004)	Metzeler	79	-0.627421	0.584895	-0.248093	0.78 [0.32 - 1.90]
FURIN	Brain cancer	Glioma	UCLA (1996-2003)	Freije	74	1.19237	0.00520531	1.14245	3.13 [1.41 - 6.99]
FURIN	Breast cancer		Uppsala, Oxford, Stockholm, IGR, GUYT, CRH (1980-1998)	Desmedt	198	-0.605782	0.934418	0.0194679	1.02 [0.64 - 1.62]
FURIN	Colorectal cancer		MCC	Smith	177	-0.333211	0.94704	-0.0391322	0.96 [0.30 - 3.05]
FURIN	Lung cancer	Adenocarcinoma	MSK	Shedden	104	0.877865	0.577719	0.210365	1.23 [0.59 - 2.59]
FURIN	Lung cancer	NSCLC	Duke	Bild	111	2.32911	0.00324328	0.509415	1.66 [1.19 - 2.34]
FURIN	Lung cancer	Squamous cell carcinoma	Michigan (1991-2002)	Raponi	129	0.808919	0.332968	0.33699	1.40 [0.71 - 2.77]
FURIN	Ovarian cancer		AOCS, RBH, WH, NKI-AVL (1992-2006)	Tothill	278	-0.448333	0.721105	-0.0859888	0.92 [0.57 - 1.47]
FURIN	Skin cancer	Melanoma	NYU	Bogunovic	38	0.9618	0.54272	0.463229	1.59 [0.36 - 7.06]
DPP4	Bladder cancer		Aarhus (1995-2004)	Als	30	0.540534	0.757132	0.171118	1.19 [0.40 - 3.51]
DPP4	Blood cancer	AML	AMLCG (2004)	Metzeler	79	0.752711	0.196082	0.270639	1.31 [0.87 - 1.98]
DPP4	Brain cancer	Glioma	UCLA (1996-2003)	Freije	74	0.782699	0.0824551	0.295906	1.34 [0.96 - 1.88]
DPP4	Breast cancer		Uppsala, Oxford, Stockholm, IGR, GUYT, CRH (1980-1998)	Desmedt	198	0.720302	0.118783	0.217997	1.24 [0.95 - 1.64]
DPP4	Colorectal cancer		MCC	Smith	177	0.809937	0.246264	0.157348	1.17 [0.90 - 1.53]
DPP4	Colorectal cancer		MCC	Smith	177	0.895281	0.113453	0.144556	1.16 [0.97 - 1.38]
DPP4	Colorectal cancer		MCC	Smith	177	0.756646	0.144272	0.188511	1.21 [0.94 - 1.56]
DPP4	Lung cancer	Adenocarcinoma	MSK	Shedden	104	0.546683	0.632275	0.0823415	1.09 [0.77 - 1.52]
DPP4	Lung cancer	NSCLC	Duke	Bild	111	0.877615	0.150916	0.134379	1.14 [0.95 - 1.37]
DPP4	Lung cancer	Squamous cell carcinoma	Michigan (1991-2002)	Raponi	129	-0.94918	0.0526931	-0.22665	0.80 [0.63 - 1.00]
DPP4	Ovarian cancer		AOCS, RBH, WH, NKI-AVL (1992-2006)	Tothill	278	-0.548215	0.39908	-0.0866536	0.92 [0.75 - 1.12]
DPP4	Prostate cancer		Sweden (1977-1999)	Sboner	281	-0.438877	0.0132614	-0.152907	0.86 [0.76 - 0.97]
DPP4	Renal cell carcinoma		RZPD	Sueltmann	59	-1.17892	0.0724481	-1.12949	0.32 [0.09 - 1.11]
DPP4	Skin cancer	Melanoma	NYU	Bogunovic	38	1.88173	0.822299	0.0774794	1.08 [0.55 - 2.12]
SRC	Bladder cancer		Aarhus (1995-2004)	Als	30	1.92406	0.104308	1.29048	3.63 [0.77 - 17.25]
SRC	Blood cancer	AML	AMLCG (2004)	Metzeler	79	-1.28153	0.0079998	-2.08569	0.12 [0.03 - 0.58]
SRC	Brain cancer	Glioma	UCLA (1996-2003)	Freije	74	0.709133	0.170066	0.284256	1.33 [0.89 - 1.99]
SRC	Breast cancer		Uppsala, Oxford, Stockholm, IGR, GUYT, CRH (1980-1998)	Desmedt	198	0.58309	0.339232	0.133051	1.14 [0.87 - 1.50]
SRC	Breast cancer		Uppsala, Oxford, Stockholm, IGR, GUYT, CRH (1980-1998)	Desmedt	198	0.56676	0.810553	0.0305611	1.03 [0.80 - 1.32]
SRC	Breast cancer		Uppsala, Oxford, Stockholm, IGR, GUYT, CRH (1980-1998)	Desmedt	198	-1.02128	0.810379	-0.0351775	0.97 [0.72 - 1.29]
SRC	Colorectal cancer		MCC	Smith	177	0.561544	0.410629	0.282378	1.33 [0.68 - 2.60]
SRC	Colorectal cancer		MCC	Smith	177	-0.605432	0.0737342	-0.658419	0.52 [0.25 - 1.07]
SRC	Colorectal cancer		MCC	Smith	177	-0.868717	0.000742985	-2.42909	0.09 [0.02 - 0.36]
SRC	Colorectal cancer		MCC	Smith	177	-0.91592	0.0423122	-0.96742	0.38 [0.15 - 0.97]
SRC	Colorectal cancer		MCC	Smith	177	-0.605629	0.108578	-0.775353	0.46 [0.18 - 1.19]
SRC	Colorectal cancer		MCC	Smith	177	-0.762909	0.0685231	-1.15732	0.31 [0.09 - 1.09]
SRC	Colorectal cancer		MCC	Smith	177	-0.239072	0.55685	-0.227643	0.80 [0.37 - 1.70]
SRC	Colorectal cancer		MCC	Smith	177	-0.79856	0.0639381	-0.915865	0.40 [0.15 - 1.05]
SRC	Lung cancer	Adenocarcinoma	MSK	Shedden	104	-0.672146	0.343114	-0.261029	0.77 [0.45 - 1.32]
SRC	Lung cancer	NSCLC	Duke	Bild	111	0.498804	0.167914	0.240015	1.27 [0.90 - 1.79]
SRC	Lung cancer	Squamous cell carcinoma	Michigan (1991-2002)	Raponi	129	-0.787727	0.10133	-0.299833	0.74 [0.52 - 1.06]
SRC	Ovarian cancer		AOCS, RBH, WH, NKI-AVL (1992-2006)	Tothill	278	-0.513259	0.180316	-0.397174	0.67 [0.38 - 1.20]
SRC	Skin cancer	Melanoma	NYU	Bogunovic	38	1.27782	0.0531617	1.98865	7.31 [0.97 - 54.84]
ADAM17	Bladder cancer		Aarhus (1995-2004)	Als	30	0.869459	0.0403593	1.53784	4.65 [1.07 - 20.25]
ADAM17	Blood cancer	AML	AMLCG (2004)	Metzeler	79	0.934766	0.170991	0.853179	2.35 [0.69 - 7.96]
ADAM17	Brain cancer	Glioma	UCLA (1996-2003)	Freije	74	1.00128	0.000441293	1.2952	3.65 [1.77 - 7.52]
ADAM17	Breast cancer		Uppsala, Oxford, Stockholm, IGR, GUYT, CRH (1980-1998)	Desmedt	198	-0.310713	0.897204	0.0219477	1.02 [0.73 - 1.43]
ADAM17	Colorectal cancer		MCC	Smith	177	-0.302192	0.798135	-0.0538334	0.95 [0.63 - 1.43]
ADAM17	Colorectal cancer		MCC	Smith	177	-0.75164	0.42474	-0.711225	0.49 [0.09 - 2.82]
ADAM17	Colorectal cancer		MCC	Smith	177	0.685727	0.0242717	0.691213	2.00 [1.09 - 3.64]
ADAM17	Colorectal cancer		MCC	Smith	177	0.588035	0.120725	0.599972	1.82 [0.85 - 3.89]
ADAM17	Lung cancer	Adenocarcinoma	MSK	Shedden	104	-1.32018	0.663446	-0.210396	0.81 [0.31 - 2.09]
ADAM17	Lung cancer	NSCLC	Duke	Bild	111	-1.14503	0.0942409	-0.688492	0.50 [0.22 - 1.13]
ADAM17	Lung cancer	Squamous cell carcinoma	Michigan (1991-2002)	Raponi	129	-0.793674	0.151201	-0.398434	0.67 [0.39 - 1.16]
ADAM17	Ovarian cancer		AOCS, RBH, WH, NKI-AVL (1992-2006)	Tothill	278	0.594254	0.558241	0.130695	1.14 [0.74 - 1.77]
ADAM17	Renal cell carcinoma		RZPD	Sueltmann	59	1.35722	0.878442	0.133722	1.14 [0.21 - 6.34]
ADAM17	Skin cancer	Melanoma	NYU	Bogunovic	38	2.35488	0.0412189	2.31921	10.17 [1.10 - 94.26]
